# Supplementary material for: Dendritic cells direct circadian anti-tumour immune responses
Source: Nature. 2022 Dec 5;614(7946):136–43. doi: 10.1038/s41586-022-05605-0 (PMC9891997; doi:10.1038/s41586-022-05605-0)
Supplement: Supplementary file 3 — Full lists of genes significantly (P < 0.05) oscillating in CD11c+MHCIIhigh cells collected from WT mice in the dLN collected 24 h after subcutaneous B16F10-OVA tumour engraftment in the skin at ZT9 or ZT21 in the PC1 compartment (acrophase < 12), and the PC2 compartment (acrophase > 12). Reactome pathways significantly enriched in PC1 genes, GO biological process pathways in PC2 genes (P < 0.05). [file 41586_2022_5605_MOESM3_ESM.xlsx]

## Sheet: acrophase_PC1_genes
Supplementary Information Table 1. Gene list of PC1 and PC2 genes and associated signaling pathways in WT
Symbol	Description	acrophase	amplitude	pvalue	qvalue	Rsq	mesor	sincoef	coscoef
Insig1	insulin induced gene 1	8.05763	0.622849	8.28304e-06	0.0608762	0.747571	5.39479	0.534643	-0.319526
Aldh9a1	aldehyde dehydrogenase 9, subfamily A1	10.9341	0.256132	2.7709e-05	0.101824	0.709037	5.96007	0.0705504	-0.246224
Sqle	squalene epoxidase	7.60346	0.453984	5.43871e-05	0.133447	0.685012	6.23932	0.414567	-0.185028
Zranb1	zinc finger, RAN-binding domain containing 1	7.1171	0.405251	9.9639e-05	0.162733	0.661758	5.17918	0.388044	-0.116836
Prdm4	PR domain containing 4	5.62181	0.555545	0.000117055	0.172059	0.655287	4.20471	0.552824	0.0549142
Zbtb22	zinc finger and BTB domain containing 22	4.26331	0.243849	0.000195182	0.180459	0.633916	4.62942	0.219076	0.107089
Hmgcs1	3-hydroxy-3-methylglutaryl-Coenzyme A synthase 1	8.08733	0.457985	0.00022061	0.180459	0.628603	7.47576	0.391288	-0.238
Rlim	ring finger protein, LIM domain interacting	7.58913	0.303462	0.00022326	0.180459	0.628081	5.84855	0.277576	-0.12264
Nabp1	nucleic acid binding protein 1	2.33887	0.259048	0.000267679	0.180459	0.620056	8.52228	0.148891	0.211984
Slamf1	signaling lymphocytic activation molecule family member 1	6.89223	0.183466	0.000334207	0.180459	0.610004	6.52568	0.178483	-0.042466
Uap1l1	UDP-N-acteylglucosamine pyrophosphorylase 1-like 1	11.8486	0.309702	0.000343157	0.180459	0.608789	5.03749	0.0122724	-0.309458
Sc5d	sterol-C5-desaturase	6.98222	0.274618	0.000384529	0.180459	0.603515	6.46807	0.265589	-0.0698408
Acsf3	acyl-CoA synthetase family member 3	7.43811	0.523611	0.000401487	0.180459	0.601497	4.2762	0.486936	-0.192512
Josd1	Josephin domain containing 1	6.67988	0.291074	0.00040514	0.180459	0.601072	7.29415	0.286475	-0.0515361
Gpatch2l	G patch domain containing 2 like	6.73532	0.283028	0.000426305	0.184302	0.598675	5.07843	0.2778	-0.0541488
Pdzd8	PDZ domain containing 8	7.74143	0.333643	0.000590052	0.221525	0.58303	5.67384	0.299565	-0.146895
AW554918	expressed sequence AW554918	6.1487	0.448781	0.00063779	0.221525	0.579196	2.63364	0.448441	-0.0174666
Pithd1	PITH (C-terminal proteasome-interacting domain of thioredoxin-like) domain containing 1	9.4127	0.148414	0.000648043	0.221525	0.578406	6.06881	0.0930159	-0.115649
Fam117b	family with sequence similarity 117, member B	9.12466	0.358411	0.000689779	0.230433	0.575299	5.06201	0.245031	-0.26157
Rassf6	Ras association (RalGDS/AF-6) domain family member 6	2.29089	2.46974	0.000722691	0.231276	0.572963	-4.00623	1.39402	2.03871
Fam219b	family with sequence similarity 219, member B	3.78081	0.266017	0.00072377	0.231276	0.572889	4.17689	0.22237	0.146002
Tug1	taurine upregulated gene 1	5.67896	0.247027	0.000774098	0.232408	0.569497	6.32608	0.246155	0.020738
Hsd17b7	hydroxysteroid (17-beta) dehydrogenase 7	8.4146	0.58469	0.000882034	0.232408	0.562835	4.54426	0.471707	-0.345478
Osbpl8	oxysterol binding protein-like 8	4.76081	0.161983	0.000888167	0.232408	0.562479	6.40611	0.153533	0.0516332
Eogt	EGF domain-specific O-linked N-acetylglucosamine (GlcNAc) transferase	10.5656	0.527391	0.00101	0.23945	0.555812	2.66736	0.193424	-0.490641
Tle3	transducin-like enhancer of split 3	1.94537	0.265201	0.00106333	0.240461	0.553114	5.88794	0.129302	0.231544
Nudcd3	NudC domain containing 3	5.42851	0.209921	0.00116834	0.257271	0.548136	5.90325	0.207576	0.0312907
Inpp5a	inositol polyphosphate-5-phosphatase A	8.4809	0.281149	0.0012145	0.257271	0.546071	4.80881	0.223903	-0.170035
Ldlr	low density lipoprotein receptor	7.83813	0.497758	0.00122495	0.257271	0.545613	7.00811	0.441228	-0.230393
Fdft1	farnesyl diphosphate farnesyl transferase 1	8.69737	0.393004	0.00122518	0.257271	0.545603	6.97283	0.299018	-0.25503
Hecw2	HECT, C2 and WW domain containing E3 ubiquitin protein ligase 2	8.40461	0.467941	0.00133351	0.259852	0.541051	3.09405	0.37824	-0.275505
Srebf2	sterol regulatory element binding factor 2	9.08301	0.232224	0.00134354	0.259852	0.540646	8.10373	0.1606	-0.167737
Rictor	RPTOR independent companion of MTOR, complex 2	4.32636	0.264344	0.00154537	0.267632	0.53302	5.283	0.239373	0.112154
Rffl	ring finger and FYVE like domain containing protein	7.97136	0.460679	0.00154764	0.267632	0.53294	3.74556	0.400675	-0.227341
Pign	phosphatidylinositol glycan anchor biosynthesis, class N	5.52417	0.431318	0.00159544	0.27269	0.531265	4.06953	0.427975	0.0535913
Dpp10	dipeptidylpeptidase 10	1.03558	0.390225	0.00163764	0.273318	0.529824	2.96285	0.104504	0.375971
Slfn4	schlafen 4	4.54335	2.36039	0.00170686	0.273318	0.527528	-2.70664	2.19083	0.878475
Sim1	single-minded family bHLH transcription factor 1	5.06676	1.91311	0.0018558	0.277157	0.522855	-1.4244	1.85629	0.462779
Per1	period circadian clock 1	11.0072	0.461566	0.00188189	0.277157	0.52207	3.69362	0.118626	-0.446061
Ubiad1	UbiA prenyltransferase domain containing 1	7.63486	0.632755	0.0018962	0.277157	0.521644	2.68651	0.575678	-0.262629
E030030I06Rik	RIKEN cDNA E030030I06 gene	0.0241365	0.629854	0.00191721	0.277157	0.521024	0.822863	0.00397997	0.629842
Pik3r1	phosphoinositide-3-kinase regulatory subunit 1	6.08006	0.172225	0.0019179	0.277157	0.521003	6.67683	0.172188	-0.00360948
Ppp2r2c	protein phosphatase 2, regulatory subunit B, gamma	11.1942	2.17883	0.00195862	0.277157	0.519818	-3.88213	0.456218	-2.13053
Lss	lanosterol synthase	7.28032	0.547931	0.00197983	0.277157	0.519209	5.00625	0.517438	-0.180239
Ephb4	Eph receptor B4	8.8654	2.25463	0.00214025	0.283419	0.514782	-1.07131	1.64945	-1.53711
Cmtr1	cap methyltransferase 1	7.86808	0.178892	0.00217733	0.283512	0.5138	7.59049	0.157921	-0.084043
Fbxl4	F-box and leucine-rich repeat protein 4	6.39805	0.324845	0.0022181	0.283512	0.512738	3.9994	0.323082	-0.0337909
Cmbl	carboxymethylenebutenolidase-like (Pseudomonas)	6.67498	2.16801	0.00232644	0.287451	0.509997	-3.48577	2.13425	-0.381117
Ubr5	ubiquitin protein ligase E3 component n-recognin 5	4.33654	0.305403	0.00238899	0.290095	0.508465	5.47101	0.276897	0.128837
Camk1d	calcium/calmodulin-dependent protein kinase ID	10.4881	0.332626	0.00239273	0.290095	0.508374	4.66916	0.128246	-0.306909
Tmcc3	transmembrane and coiled coil domains 3	5.97467	0.203408	0.0024724	0.29033	0.506476	8.04204	0.203403	0.00134872
Ephx3	epoxide hydrolase 3	0.606442	1.47346	0.00248871	0.29033	0.506094	-4.99912	0.232954	1.45493
Cd80	CD80 antigen	4.19202	0.342803	0.00257645	0.294072	0.504077	3.68512	0.305114	0.156267
Zc3hav1	zinc finger CCCH type, antiviral 1	5.84326	0.227765	0.00272078	0.302195	0.500887	6.00964	0.227573	0.00934337
Tvp23a	trans-golgi network vesicle protein 23A	2.79406	0.722818	0.00277545	0.302195	0.499717	1.49959	0.482824	0.537909
Pianp	PILR alpha associated neural protein	9.22576	0.464881	0.00283801	0.302812	0.498403	2.10859	0.308729	-0.347564
Xlr3a	X-linked lymphocyte-regulated 3A	7.78726	2.21039	0.00286154	0.302812	0.497916	-1.07824	1.9728	-0.996921
Msmo1	methylsterol monoxygenase 1	7.81069	0.327829	0.00286352	0.302812	0.497875	6.96664	0.291681	-0.149648
Zfp59	zinc finger protein 59	7.1364	0.687727	0.00298325	0.310999	0.495449	3.01251	0.657515	-0.201599
Cox15	cytochrome c oxidase assembly protein 15	5.68912	0.21835	0.00301434	0.311357	0.494834	5.98581	0.217628	0.0177518
Fut8	fucosyltransferase 8	4.66464	0.194364	0.00306063	0.312418	0.493927	6.60435	0.182607	0.0665734
Zc3h3	zinc finger CCCH type containing 3	7.31988	0.313079	0.00345463	0.329737	0.486666	3.83124	0.294574	-0.106043
Trim25	tripartite motif-containing 25	5.5229	0.24434	0.00351937	0.331611	0.485543	5.15071	0.242436	0.0304401
Pgrmc1	progesterone receptor membrane component 1	0.462798	0.111831	0.00362899	0.337906	0.483683	6.44832	0.0135163	0.111011
Mpzl1	myelin protein zero-like 1	3.5833	0.318912	0.00363467	0.337906	0.483588	3.66675	0.257183	0.188578
Pfkfb3	6-phosphofructo-2-kinase/fructose-2,6-biphosphatase 3	7.20975	0.116641	0.00365515	0.337906	0.483247	10.7065	0.11084	-0.0363269
Klhl26	kelch-like 26	3.91347	0.290653	0.00370022	0.339934	0.482502	4.34282	0.248356	0.150991
Lemd3	LEM domain containing 3	7.42517	0.300711	0.00379542	0.344376	0.480953	4.17318	0.280022	-0.109612
Foxn2	forkhead box N2	7.84693	0.234592	0.00391245	0.347357	0.479095	6.49666	0.207699	-0.109062
Tcaim	T cell activation inhibitor, mitochondrial	2.61248	0.651334	0.0039228	0.347357	0.478933	1.97003	0.411549	0.50484
Dip2b	disco interacting protein 2 homolog B	7.20305	0.213858	0.0039641	0.348912	0.478291	6.79625	0.203339	-0.0662481
Mcur1	mitochondrial calcium uniporter regulator 1	8.37607	0.169008	0.00403406	0.350868	0.477216	6.74348	0.13735	-0.098482
Wwc2	WW, C2 and coiled-coil domain containing 2	4.64502	0.818392	0.00409406	0.351551	0.476307	1.47234	0.767438	0.284259
Mcrs1	microspherule protein 1	1.82706	0.134846	0.00411366	0.351551	0.476012	6.64904	0.0620687	0.119712
Zfp563	zinc finger protein 563	5.90333	0.495643	0.00415699	0.351696	0.475366	2.7277	0.495484	0.0125429
Slc39a11	solute carrier family 39 (metal ion transporter), member 11	7.26718	0.230941	0.00440142	0.367594	0.471828	4.88282	0.218348	-0.0752162
Aldh1l2	aldehyde dehydrogenase 1 family, member L2	9.18518	1.13371	0.00452718	0.372749	0.470074	-5.39834	0.761863	-0.839559
Slc45a4	solute carrier family 45, member 4	7.89226	0.509035	0.00457696	0.373759	0.469392	3.77817	0.447839	-0.241984
Prkag1	protein kinase, AMP-activated, gamma 1 non-catalytic subunit	3.61726	0.188603	0.00463637	0.374895	0.468586	5.84222	0.153083	0.110168
Ttll11	tubulin tyrosine ligase-like family, member 11	2.78315	1.62909	0.00473494	0.378255	0.467269	-3.24749	1.08473	1.21545
Ranbp6	RAN binding protein 6	8.54218	0.493755	0.00494039	0.389469	0.464601	4.24886	0.388379	-0.304886
Wee1	WEE 1 homolog 1 (S. pombe)	5.93783	0.299995	0.00515396	0.389576	0.461928	4.79951	0.299955	0.00488273
Smpd2	sphingomyelin phosphodiesterase 2, neutral	5.1579	0.30661	0.00517141	0.389576	0.461714	3.58456	0.299189	0.0670493
Spred1	sprouty protein with EVH-1 domain 1, related sequence	7.28562	0.315078	0.00517811	0.389576	0.461632	7.24624	0.2974	-0.104056
Rnf103	ring finger protein 103	8.00966	0.276058	0.00521118	0.389576	0.461229	5.28294	0.238724	-0.138633
Gpcpd1	glycerophosphocholine phosphodiesterase 1	4.49257	0.300407	0.0052353	0.389576	0.460936	7.95824	0.277316	0.115501
Qpctl	glutaminyl-peptide cyclotransferase-like	7.6092	0.344157	0.00523575	0.389576	0.460931	3.58172	0.314065	-0.140738
C1ra	complement component 1, r subcomponent A	0.203764	1.01954	0.00547742	0.390948	0.458061	2.01427	0.0543616	1.01809
Zdhhc4	zinc finger, DHHC domain containing 4	8.59839	0.23426	0.00547894	0.390948	0.458044	5.13235	0.182116	-0.147348
Acvr2a	activin receptor IIA	4.87373	0.440967	0.00550359	0.390948	0.457757	4.32696	0.421937	0.128146
Mapk6	mitogen-activated protein kinase 6	7.81196	0.266332	0.00555141	0.390948	0.457205	4.97821	0.236924	-0.121654
Plxnb2	plexin B2	8.8134	0.477646	0.00560001	0.390948	0.456648	5.17091	0.353837	-0.320851
Ppp1r16a	protein phosphatase 1, regulatory subunit 16A	4.82854	0.236089	0.00588447	0.390948	0.453472	6.08321	0.225072	0.071276
Six1	sine oculis-related homeobox 1	3.17085	2.15531	0.0059002	0.390948	0.4533	-2.15336	1.59066	1.45437
Trim62	tripartite motif-containing 62	8.08678	0.375671	0.0059148	0.390948	0.453141	4.52126	0.320989	-0.195178
4930404N11Rik	RIKEN cDNA 4930404N11 gene	7.26783	0.338028	0.0059367	0.390948	0.452903	1.0122	0.319578	-0.110148
Smarcc1	SWI/SNF related, matrix associated, actin dependent regulator of chromatin, subfamily c, member 1	8.48353	0.22574	0.00608137	0.390948	0.451351	5.50574	0.179682	-0.136648
Pi4k2b	phosphatidylinositol 4-kinase type 2 beta	7.03989	0.306932	0.00612265	0.390948	0.450915	4.26552	0.295628	-0.0825318
Hmgcr	3-hydroxy-3-methylglutaryl-Coenzyme A reductase	7.40224	0.313838	0.00617333	0.390948	0.450382	7.51389	0.292927	-0.112642
Eml3	echinoderm microtubule associated protein like 3	7.64554	0.269421	0.00622207	0.390948	0.449873	5.87928	0.244804	-0.11251
Khdrbs1	KH domain containing, RNA binding, signal transduction associated 1	7.65139	0.125822	0.00624182	0.390948	0.449668	7.38242	0.114246	-0.0527184
Trim24	tripartite motif-containing 24	5.20756	0.272821	0.00627798	0.390948	0.449294	5.7682	0.266971	0.056194
Herc6	hect domain and RLD 6	2.79571	0.205101	0.00627845	0.390948	0.449289	6.74818	0.137068	0.152574
Sepsecs	Sep (O-phosphoserine) tRNA:Sec (selenocysteine) tRNA synthase	6.06427	0.211006	0.00630347	0.390948	0.449031	5.70185	0.210976	-0.00354997
Ctns	cystinosis, nephropathic	7.7947	0.244944	0.00633145	0.391033	0.448744	4.31891	0.218401	-0.110899
Clcn6	chloride channel, voltage-sensitive 6	6.81953	0.876623	0.0065677	0.392502	0.446363	0.929427	0.856524	-0.186642
Aacs	acetoacetyl-CoA synthetase	7.71495	0.464337	0.00669905	0.396665	0.445072	5.77897	0.418318	-0.201541
Tnrc18	trinucleotide repeat containing 18	5.16096	0.293201	0.0067381	0.396665	0.444692	5.01748	0.286156	0.0638882
Mprip	myosin phosphatase Rho interacting protein	2.45902	0.343908	0.00678123	0.396665	0.444275	5.90519	0.206419	0.275071
Cirbp	cold inducible RNA binding protein	7.39079	0.440164	0.00683857	0.396665	0.443724	7.00411	0.411308	-0.15675
Gosr1	golgi SNAP receptor complex member 1	7.62758	0.22573	0.00684503	0.396665	0.443663	5.86394	0.205546	-0.093299
Npat	nuclear protein in the AT region	7.02864	0.334885	0.0068815	0.396665	0.443315	4.52861	0.322815	-0.0890972
Hpse	heparanase	9.93617	0.323884	0.00691902	0.396665	0.442958	5.2446	0.166606	-0.277747
Agfg2	ArfGAP with FG repeats 2	6.59766	0.302353	0.00693536	0.396665	0.442804	4.44534	0.298659	-0.0471157
Lhfpl2	lipoma HMGIC fusion partner-like 2	1.59772	1.96686	0.00707544	0.401491	0.441491	-4.07702	0.798922	1.79729
Mfsd12	major facilitator superfamily domain containing 12	8.56774	0.401441	0.0070883	0.401491	0.441372	2.98894	0.314101	-0.249991
Fdps	farnesyl diphosphate synthetase	9.78942	0.366459	0.00710168	0.401491	0.441248	7.48268	0.200439	-0.306785
Rbl1	RB transcriptional corepressor like 1	2.74921	0.179114	0.00717159	0.403273	0.440604	6.04719	0.11807	0.13469
Gpat2	glycerol-3-phosphate acyltransferase 2, mitochondrial	6.89583	2.0745	0.00718808	0.403273	0.440453	-4.00383	2.01771	-0.482082
Sfmbt1	Scm-like with four mbt domains 1	8.09458	0.208365	0.00728625	0.404097	0.439559	5.9158	0.177815	-0.108618
Zdhhc9	zinc finger, DHHC domain containing 9	8.47961	0.383406	0.00744468	0.404097	0.438139	3.9719	0.305418	-0.231776
Fjx1	four jointed box 1	6.94276	1.64483	0.00747118	0.404097	0.437904	-4.26627	1.59499	-0.401858
Mocs1	molybdenum cofactor synthesis 1	7.48541	0.289158	0.00763227	0.404097	0.436492	4.39438	0.267568	-0.109634
Atg4d	autophagy related 4D, cysteine peptidase	2.44327	0.199561	0.00770737	0.404097	0.435842	5.21575	0.119121	0.160109
Ppil6	peptidylprolyl isomerase (cyclophilin)-like 6	3.47687	1.2172	0.00771848	0.404097	0.435746	-4.16273	0.961163	0.746818
Sipa1l3	signal-induced proliferation-associated 1 like 3	8.55252	0.245394	0.00772507	0.404097	0.43569	3.9504	0.192612	-0.152049
Smyd5	SET and MYND domain containing 5	0.505852	0.35898	0.00773985	0.404097	0.435563	3.82027	0.0474015	0.355836
Tubgcp2	tubulin, gamma complex associated protein 2	6.27713	0.251049	0.00774414	0.404097	0.435526	6.26462	0.250389	-0.0181986
Phldb1	pleckstrin homology like domain, family B, member 1	6.08592	0.255739	0.00783273	0.404097	0.43477	3.51965	0.255675	-0.0057521
Senp5	SUMO/sentrin specific peptidase 5	9.22974	0.354089	0.00788814	0.404097	0.434301	4.24217	0.234876	-0.264976
Uvrag	UV radiation resistance associated gene	3.21728	0.225002	0.00794224	0.404097	0.433846	7.54936	0.167888	0.149798
Arfgef3	ARFGEF family member 3	3.52242	1.12971	0.00809536	0.406122	0.432573	-0.264612	0.900283	0.682454
Nat9	N-acetyltransferase 9 (GCN5-related, putative)	1.02929	0.209706	0.0082325	0.408805	0.43145	4.48487	0.0558274	0.202138
Dazap1	DAZ associated protein 1	4.49184	0.138476	0.0082879	0.408805	0.431002	5.53626	0.127821	0.0532655
Fastkd2	FAST kinase domains 2	5.46542	0.278781	0.00847504	0.411137	0.429505	3.76104	0.276055	0.0388885
Ubox5	U box domain containing 5	8.70048	0.324489	0.0085911	0.412614	0.428591	4.26799	0.246717	-0.21077
Tsc22d2	TSC22 domain family, member 2	5.46944	0.225072	0.00861658	0.412614	0.428392	5.49261	0.222904	0.0311623
Ing5	inhibitor of growth family, member 5	7.68738	0.31081	0.00876104	0.416513	0.427273	4.22154	0.280973	-0.13288
Arhgap28	Rho GTPase activating protein 28	7.89583	0.282097	0.00878539	0.416513	0.427086	7.06449	0.248058	-0.134334
Zfp322a	zinc finger protein 322A	6.32936	0.24755	0.00881253	0.416513	0.426878	4.63562	0.24663	-0.0213192
Acat2	acetyl-Coenzyme A acetyltransferase 2	8.11948	0.317306	0.00893605	0.418627	0.425939	4.65538	0.269699	-0.16717
Ccdc167	coiled-coil domain containing 167	4.05067	0.481866	0.00897873	0.418979	0.425617	2.73694	0.420467	0.235377
Rbm3	RNA binding motif (RNP1, RRM) protein 3	11.3169	0.298532	0.00908517	0.421271	0.42482	8.3392	0.0531041	-0.293771
Shmt1	serine hydroxymethyltransferase 1 (soluble)	8.87499	0.233164	0.00941596	0.425364	0.422395	5.23192	0.170179	-0.159389
St6galnac6	ST6 (alpha-N-acetyl-neuraminyl-2,3-beta-galactosyl-1,3)-N-acetylgalactosaminide alpha-2,6-sialyltransferase 6	7.91517	0.293921	0.0094686	0.425364	0.422016	4.68295	0.257744	-0.141272
Zfp654	zinc finger protein 654	6.6066	0.455874	0.00947948	0.425364	0.421938	4.38642	0.450137	-0.072092
Trf	transferrin	11.4808	0.240059	0.00964059	0.425364	0.42079	6.9209	0.0325298	-0.237845
Stard7	START domain containing 7	5.30864	0.144177	0.00964877	0.425364	0.420733	9.09774	0.141822	0.0259535
Foxj2	forkhead box J2	8.3485	0.3679	0.00965637	0.425364	0.420679	5.30107	0.300526	-0.212213
Nck2	non-catalytic region of tyrosine kinase adaptor protein 2	7.02303	0.145286	0.00972897	0.425364	0.420168	6.81033	0.140107	-0.0384484
Cpd	carboxypeptidase D	9.49839	0.47775	0.00977653	0.425364	0.419836	3.34492	0.290995	-0.378902
Rrn3	RRN3 RNA polymerase I transcription factor homolog (yeast)	9.05809	0.287759	0.00982094	0.425364	0.419526	4.47295	0.200358	-0.206547
Klhl5	kelch-like 5	4.72546	0.158699	0.00990817	0.425364	0.418922	6.66282	0.149946	0.0519763
Hmgxb3	HMG box domain containing 3	5.44208	0.354981	0.00991773	0.425364	0.418856	4.22391	0.351202	0.0516652
Zfp599	zinc finger protein 599	5.55372	0.794115	0.00991925	0.425364	0.418845	1.85232	0.788701	0.0925693
Lonrf3	LON peptidase N-terminal domain and ring finger 3	2.99541	2.18508	0.00992055	0.425364	0.418836	-2.12456	1.54323	1.54694
Pcdhgc3	protocadherin gamma subfamily C, 3	5.09753	0.661305	0.010045	0.42674	0.417983	2.25071	0.642934	0.154794
Slc25a27	solute carrier family 25, member 27	1.07218	1.90724	0.010147	0.42983	0.417291	-3.12794	0.52835	1.83259
Cryl1	crystallin, lambda 1	11.9457	0.302249	0.0102795	0.430761	0.416401	3.43016	0.00429988	-0.302218
Herc4	hect domain and RLD 4	6.02297	0.302298	0.0104834	0.430761	0.415051	6.1724	0.302293	-0.00181798
Chrna1	cholinergic receptor, nicotinic, alpha polypeptide 1 (muscle)	1.44622	0.814432	0.0105658	0.430761	0.414512	-1.2569	0.301045	0.756751
Xpo5	exportin 5	6.7117	0.356878	0.0105916	0.430761	0.414344	3.76395	0.350701	-0.0661101
Bard1	BRCA1 associated RING domain 1	6.78939	2.02013	0.0107123	0.431538	0.413563	-3.33177	1.97715	-0.414517
Gapdhs	glyceraldehyde-3-phosphate dehydrogenase, spermatogenic	5.72468	1.01618	0.0107158	0.431538	0.41354	-3.18262	1.01354	0.0731819
Tesk2	testis-specific kinase 2	5.84305	0.331636	0.0107495	0.431714	0.413323	3.10421	0.331356	0.0136227
Pank3	pantothenate kinase 3	7.13642	0.333471	0.0108451	0.432654	0.412712	4.77248	0.318821	-0.0977549
Nptx2	neuronal pentraxin 2	7.48289	0.437683	0.0108508	0.432654	0.412676	2.19148	0.405112	-0.165681
Pgm2	phosphoglucomutase 2	11.252	0.247113	0.0109399	0.432654	0.412111	5.3375	0.0480843	-0.24239
Hmg20a	high mobility group 20A	6.48244	0.245608	0.0109743	0.432654	0.411894	4.80683	0.243652	-0.0309383
Apaf1	apoptotic peptidase activating factor 1	6.32294	0.25112	0.0110084	0.432654	0.411679	5.01429	0.250223	-0.0212061
4833439L19Rik	RIKEN cDNA 4833439L19 gene	6.85915	0.132756	0.0110613	0.432654	0.411347	7.03743	0.129412	-0.0296089
Trmt5	TRM5 tRNA methyltransferase 5	10.2386	0.308866	0.0110723	0.432654	0.411278	3.16479	0.137436	-0.276604
Dph1	diphthamide biosynthesis 1	6.25823	0.407212	0.0110853	0.432654	0.411197	3.12858	0.406282	-0.0275085
Plaa	phospholipase A2, activating protein	10.2561	0.148112	0.0111347	0.432654	0.410889	6.70287	0.0652955	-0.132943
Oprd1	opioid receptor, delta 1	5.04451	0.324937	0.011185	0.432654	0.410576	6.50419	0.314824	0.0804369
Ccdc150	coiled-coil domain containing 150	5.20364	1.82402	0.0113265	0.434775	0.409704	-2.65579	1.78452	0.377533
Atp13a1	ATPase type 13A1	5.69535	0.334156	0.011368	0.434775	0.40945	5.37289	0.333094	0.026623
Vcl	vinculin	8.18907	0.350817	0.0115557	0.440043	0.408311	4.66541	0.294765	-0.190226
Mvd	mevalonate (diphospho) decarboxylase	9.4278	0.344331	0.0116768	0.442701	0.407585	6.14714	0.214742	-0.269166
Defb30	defensin beta 30	3.26521	1.48933	0.0117265	0.443085	0.407289	-4.52565	1.12364	0.977518
Arg2	arginase type II	4.16007	0.29303	0.011839	0.443085	0.406623	5.10818	0.259687	0.135755
Olfm4	olfactomedin 4	4.98951	1.65391	0.0118619	0.443085	0.406488	-4.20953	1.59637	0.43245
Fap	fibroblast activation protein	1.657	0.706378	0.0118639	0.443085	0.406475	2.46873	0.296908	0.640949
Irf1	interferon regulatory factor 1	5.41263	0.109595	0.0118647	0.443085	0.406471	10.2116	0.108301	0.0167864
Sidt2	SID1 transmembrane family, member 2	8.58125	0.264451	0.0119566	0.443085	0.405932	6.77503	0.206331	-0.165414
Mtmr14	myotubularin related protein 14	4.89201	0.182904	0.0119714	0.443085	0.405846	6.14548	0.175263	0.0523141
Antxr2	anthrax toxin receptor 2	6.97136	0.369284	0.0120958	0.443896	0.405122	6.69005	0.357407	-0.0929009
Fus	fused in sarcoma	5.54022	0.243952	0.0121047	0.443896	0.405071	6.36209	0.242187	0.0292936
Dennd4a	DENN/MADD domain containing 4A	5.80853	0.254986	0.0121098	0.443896	0.405041	6.07201	0.254665	0.0127759
Synrg	synergin, gamma	9.27102	0.243503	0.0121735	0.443914	0.404674	4.55455	0.159542	-0.183956
Pcyt2	phosphate cytidylyltransferase 2, ethanolamine	7.30841	0.198123	0.0121856	0.443914	0.404604	6.12377	0.186613	-0.0665457
Tnfrsf19	tumor necrosis factor receptor superfamily, member 19	4.11114	2.07976	0.0122009	0.443914	0.404517	-2.43798	1.83061	0.987038
Dnase2b	deoxyribonuclease II beta	7.68578	0.985519	0.0122636	0.444659	0.404157	-5.17952	0.891089	-0.420962
Tnrc6c	trinucleotide repeat containing 6C	6.96233	0.234092	0.0122819	0.444659	0.404053	3.68849	0.226702	-0.0583549
Sik3	SIK family kinase 3	9.33898	0.251499	0.0123325	0.445394	0.403765	5.41506	0.161375	-0.192899
Pigh	phosphatidylinositol glycan anchor biosynthesis, class H	2.21131	0.328746	0.0126715	0.4499	0.401859	3.89895	0.179863	0.275179
Rabgap1l	RAB GTPase activating protein 1-like	7.16345	0.134808	0.0127075	0.450091	0.40166	8.90555	0.128603	-0.0404292
Trmt10a	tRNA methyltransferase 10A	1.3959	0.485414	0.012796	0.452137	0.401171	1.53452	0.17347	0.45336
Sft2d2	SFT2 domain containing 2	7.57034	0.284231	0.0128937	0.453839	0.400635	6.52843	0.260548	-0.113587
Otub2	OTU domain, ubiquitin aldehyde binding 2	9.13933	1.55959	0.0129556	0.453839	0.400297	0.846083	1.06185	-1.14228
Pdpr	pyruvate dehydrogenase phosphatase regulatory subunit	6.96532	0.639213	0.0129991	0.453839	0.40006	3.06971	0.618909	-0.159828
Myef2	myelin basic protein expression factor 2, repressor	2.96502	0.314945	0.0131795	0.454754	0.399087	3.8333	0.220651	0.22473
Crebrf	CREB3 regulatory factor	3.78324	0.148574	0.0133106	0.45482	0.398387	6.47199	0.124249	0.0814653
Ncstn	nicastrin	6.53949	0.172801	0.0134301	0.45482	0.397754	7.04194	0.17108	-0.024325
Slc39a14	solute carrier family 39 (zinc transporter), member 14	6.71125	0.366129	0.0135511	0.45482	0.397118	3.68697	0.3598	-0.0677818
Ttbk2	tau tubulin kinase 2	6.80184	0.412672	0.0135995	0.45482	0.396865	3.74272	0.403613	-0.0859936
Coch	cochlin	7.58313	2.0425	0.0136268	0.45482	0.396723	-3.65901	1.86957	-0.822513
Stat4	signal transducer and activator of transcription 4	6.84161	0.353651	0.0136281	0.45482	0.396716	6.72714	0.345102	-0.0772925
Tcp11	t-complex protein 11	7.26427	1.06868	0.0137558	0.45482	0.396054	1.07747	1.01067	-0.347293
Fbxo30	F-box protein 30	7.6031	0.34862	0.0137852	0.45482	0.395902	4.59659	0.318365	-0.142055
Amot	angiomotin	7.658	1.10069	0.013801	0.45482	0.395821	0.464755	0.998619	-0.46291
Ap1g2	adaptor protein complex AP-1, gamma 2 subunit	7.84093	0.217193	0.0138659	0.45482	0.395487	6.7432	0.192453	-0.100672
Cdon	cell adhesion molecule-related/down-regulated by oncogenes	7.63273	0.40995	0.0138804	0.45482	0.395413	3.00966	0.373066	-0.169945
Rabgef1	RAB guanine nucleotide exchange factor (GEF) 1	7.1704	0.133454	0.0139052	0.45482	0.395286	6.5839	0.127238	-0.0402547
Phf21a	PHD finger protein 21A	2.96519	0.19174	0.0139767	0.45482	0.394921	6.20348	0.134339	0.13681
Insrr	insulin receptor-related receptor	5.54089	2.29436	0.0140231	0.45482	0.394685	-2.44022	2.2778	0.275108
Wnt6	wingless-type MMTV integration site family, member 6	10.7622	0.482923	0.0140994	0.45482	0.394298	1.45695	0.153769	-0.457787
Snapc4	small nuclear RNA activating complex, polypeptide 4	5.76198	0.665833	0.0141016	0.45482	0.394287	2.47138	0.664541	0.0414633
Pex2	peroxisomal biogenesis factor 2	1.7793	0.131166	0.0141413	0.45482	0.394086	5.43303	0.0589138	0.117191
Dnmbp	dynamin binding protein	7.19775	0.350677	0.0141721	0.45482	0.393931	3.72016	0.333577	-0.108168
Repin1	replication initiator 1	5.81958	0.263917	0.0141784	0.45482	0.3939	4.42183	0.263622	0.0124609
Man1b1	mannosidase, alpha, class 1B, member 1	5.24985	0.199484	0.0142203	0.45482	0.393689	5.37258	0.195649	0.0389252
Zfp763	zinc finger protein 763	7.56239	0.685892	0.0143636	0.45482	0.392974	2.13238	0.629309	-0.272795
Rab11fip1	RAB11 family interacting protein 1 (class I)	4.14916	0.222342	0.0143717	0.45482	0.392933	6.61013	0.196747	0.103569
Thop1	thimet oligopeptidase 1	1.1135	0.540923	0.014374	0.45482	0.392922	1.91309	0.155462	0.518102
Pus10	pseudouridylate synthase 10	8.72269	0.186703	0.0145453	0.45482	0.392075	6.09703	0.141247	-0.122095
Ginm1	glycoprotein integral membrane 1	11.1305	0.116409	0.0145738	0.45482	0.391935	6.05534	0.0262713	-0.113406
Acp2	acid phosphatase 2, lysosomal	8.03019	0.155707	0.0147163	0.455482	0.391239	6.69582	0.134227	-0.0789169
Hyal3	hyaluronoglucosaminidase 3	1.704	0.908159	0.0147291	0.455482	0.391177	0.445529	0.39183	0.819281
Supt20	SPT20 SAGA complex component	5.00706	0.254528	0.0147627	0.455482	0.391013	5.71011	0.245976	0.0654223
Map2k1	mitogen-activated protein kinase kinase 1	3.20518	0.152097	0.014939	0.455482	0.390162	7.82944	0.113168	0.101619
Mroh1	maestro heat-like repeat family member 1	7.30595	0.420049	0.0151038	0.455482	0.389375	4.63956	0.395737	-0.140832
Igsf9	immunoglobulin superfamily, member 9	4.14563	0.225023	0.0151257	0.455482	0.389271	6.80299	0.199023	0.105002
Inhbb	inhibin beta-B	4.32342	1.94	0.0151283	0.455482	0.389258	-2.27386	1.7561	0.824439
Ssr3	signal sequence receptor, gamma	10.6674	0.131913	0.0151685	0.455482	0.389068	6.80379	0.045094	-0.123966
Serinc5	serine incorporator 5	6.70921	0.321286	0.0152343	0.455482	0.388756	6.42211	0.315764	-0.0593111
Mef2a	myocyte enhancer factor 2A	8.1891	0.228012	0.0153515	0.455482	0.388205	7.47771	0.191581	-0.123638
Rab3gap2	RAB3 GTPase activating protein subunit 2	8.78607	0.303463	0.0154214	0.455482	0.387878	5.22421	0.226256	-0.202232
Optn	optineurin	6.44325	0.401817	0.0154419	0.455482	0.387782	2.73411	0.399114	-0.046523
Osbpl9	oxysterol binding protein-like 9	8.3693	0.167159	0.0154561	0.455482	0.387716	6.82534	0.13602	-0.0971633
Rilpl1	Rab interacting lysosomal protein-like 1	5.36282	0.352848	0.0155436	0.455997	0.387309	2.77605	0.34795	0.0585873
Chst2	carbohydrate sulfotransferase 2	9.90679	0.305202	0.0155732	0.455997	0.387172	4.61992	0.159004	-0.260511
Ptpn6	protein tyrosine phosphatase, non-receptor type 6	0.488203	0.144396	0.0159548	0.459297	0.385424	8.40151	0.0184053	0.143218
Snn	stannin	4.34551	0.198119	0.0160197	0.459297	0.38513	7.77673	0.179823	0.0831559
Fads2	fatty acid desaturase 2	8.60127	0.534189	0.0160381	0.459297	0.385048	1.91168	0.415031	-0.336314
Slain2	SLAIN motif family, member 2	8.62384	0.201798	0.0161362	0.459297	0.384606	6.40218	0.15603	-0.127972
Zfp668	zinc finger protein 668	8.71737	0.222653	0.0161614	0.459297	0.384493	3.44476	0.168647	-0.14537
Dgke	diacylglycerol kinase, epsilon	6.35996	0.443076	0.0161844	0.459297	0.38439	2.69955	0.44111	-0.0416921
Kctd19	potassium channel tetramerisation domain containing 19	9.73191	0.479528	0.0162807	0.459297	0.38396	3.02659	0.268296	-0.397447
Oscp1	organic solute carrier partner 1	2.868	0.764927	0.0163008	0.459297	0.383871	0.490654	0.521874	0.55925
Hmgcs2	3-hydroxy-3-methylglutaryl-Coenzyme A synthase 2	9.47882	1.81916	0.0163383	0.459297	0.383705	-0.780094	1.11542	-1.43707
Ikbkg	inhibitor of kappaB kinase gamma	6.30712	0.203793	0.0163616	0.459297	0.383601	5.91146	0.203135	-0.0163683
Lipe	lipase, hormone sensitive	5.56124	0.165722	0.0165066	0.460257	0.382961	5.90404	0.16463	0.0189943
Vti1a	vesicle transport through interaction with t-SNAREs 1A	6.38132	0.197685	0.0165641	0.460257	0.382708	5.95304	0.196701	-0.0197019
Map3k14	mitogen-activated protein kinase kinase kinase 14	5.8945	0.24141	0.0166018	0.460434	0.382543	6.74586	0.241318	0.00666706
Cep135	centrosomal protein 135	4.41662	0.384363	0.0167582	0.461762	0.381862	3.53421	0.35181	0.154805
Tmem150c	transmembrane protein 150C	4.685	0.159338	0.0167754	0.461762	0.381787	7.11972	0.149988	0.0537775
Apol11b	apolipoprotein L 11b	0.743202	1.49171	0.0168737	0.462618	0.381362	-0.711174	0.288414	1.46356
Zxdc	ZXD family zinc finger C	8.81318	0.319352	0.0168946	0.462618	0.381272	4.97669	0.236586	-0.214506
Rab5b	RAB5B, member RAS oncogene family	5.93664	0.16593	0.0169029	0.462618	0.381236	5.8853	0.165907	0.00275228
Plekhm3	pleckstrin homology domain containing, family M, member 3	2.7213	0.326449	0.016983	0.462618	0.380892	4.02573	0.213393	0.247048
Trp53inp2	transformation related protein 53 inducible nuclear protein 2	9.4118	0.234921	0.0171945	0.465454	0.37999	6.05877	0.147276	-0.183024
Tbc1d25	TBC1 domain family, member 25	9.74761	0.354357	0.0172547	0.466226	0.379735	2.98339	0.197054	-0.294514
Prkab1	protein kinase, AMP-activated, beta 1 non-catalytic subunit	1.21141	0.128372	0.0173931	0.466561	0.379152	5.28145	0.0400338	0.12197
Slc7a8	solute carrier family 7 (cationic amino acid transporter, y+ system), member 8	8.55362	1.16431	0.0179666	0.475059	0.376778	0.945729	0.913672	-0.721685
Iqsec1	IQ motif and Sec7 domain 1	6.14155	0.173028	0.018254	0.480315	0.375613	4.22148	0.172909	-0.00641061
Nrip1	nuclear receptor interacting protein 1	7.34081	0.270508	0.018286	0.480315	0.375484	5.93009	0.254013	-0.0930168
Ccdc170	coiled-coil domain containing 170	9.70585	1.62679	0.0183557	0.480946	0.375205	-3.57117	0.919373	-1.34209
Rpusd4	RNA pseudouridylate synthase domain containing 4	3.5338	0.142522	0.0185101	0.481558	0.374589	4.34515	0.113834	0.0857582
Tnpo3	transportin 3	4.74363	0.159899	0.0187574	0.484895	0.373611	6.26612	0.151327	0.05165
Psd2	pleckstrin and Sec7 domain containing 2	2.28227	2.45562	0.018816	0.484895	0.373382	-2.16214	1.38147	2.03018
Atp6v0a1	ATPase, H+ transporting, lysosomal V0 subunit A1	5.14085	0.223542	0.0189887	0.484953	0.372707	6.70877	0.217911	0.0498576
Itga1	integrin alpha 1	10.1233	0.283905	0.0190283	0.484953	0.372554	4.6651	0.133942	-0.250323
Hivep1	human immunodeficiency virus type I enhancer binding protein 1	3.32246	0.161222	0.0190818	0.484953	0.372347	7.01916	0.123208	0.103983
Zfp867	zinc finger protein 867	4.84957	0.5249	0.0191229	0.484953	0.372188	2.91918	0.501273	0.155711
Zfp395	zinc finger protein 395	10.1783	0.411391	0.0194923	0.489773	0.370773	0.651308	0.188846	-0.365486
Ip6k2	inositol hexaphosphate kinase 2	5.04366	0.364166	0.0196826	0.48991	0.370053	1.57062	0.352812	0.0902268
Ralgapa1	Ral GTPase activating protein, alpha subunit 1	6.23616	0.336165	0.0197064	0.48991	0.369964	5.7592	0.335523	-0.0207706
Cluh	clustered mitochondria (cluA/CLU1) homolog	8.77958	0.445783	0.0197411	0.48991	0.369833	3.80698	0.332872	-0.296512
Slc6a3	solute carrier family 6 (neurotransmitter transporter, dopamine), member 3	11.7644	1.79439	0.0197538	0.48991	0.369786	-4.41788	0.110623	-1.79097
Alpk1	alpha-kinase 1	6.89721	0.454468	0.0197695	0.48991	0.369727	3.01947	0.441989	-0.105771
Rasl2-9	RAS-like, family 2, locus 9	6.64592	1.21845	0.0198676	0.48991	0.36936	-1.93737	1.20107	-0.20506
Pex26	peroxisomal biogenesis factor 26	7.34028	0.325602	0.0199374	0.490067	0.369099	4.30486	0.305763	-0.111918
Sh3pxd2b	SH3 and PX domains 2B	9.23599	0.421088	0.020139	0.491569	0.368352	2.50532	0.278802	-0.31557
Nsun3	NOL1/NOP2/Sun domain family member 3	7.44794	0.329575	0.0202907	0.492981	0.367794	2.83889	0.306178	-0.121961
Chfr	checkpoint with forkhead and ring finger domains	4.87039	0.230612	0.0203481	0.493533	0.367584	5.89783	0.220601	0.0672097
Wdr37	WD repeat domain 37	5.63487	0.188953	0.0204315	0.493533	0.36728	5.43217	0.18809	0.0180348
B4galt6	UDP-Gal:betaGlcNAc beta 1,4-galactosyltransferase, polypeptide 6	9.6242	0.274845	0.0204356	0.493533	0.367265	3.21562	0.160138	-0.223373
Sufu	SUFU negative regulator of hedgehog signaling	8.17848	0.272461	0.0204688	0.493533	0.367144	4.57385	0.229337	-0.147103
Baiap2l1	BAI1-associated protein 2-like 1	4.95732	0.915387	0.0206005	0.493958	0.366666	0.644887	0.881494	0.246784
Lrrc36	leucine rich repeat containing 36	1.28832	0.929977	0.0206993	0.493958	0.36631	-1.38167	0.307751	0.87758
H1f0	H1.0 linker histone	4.7625	0.209688	0.0207418	0.493958	0.366157	8.28504	0.198779	0.0667517
Tbl3	transducin (beta)-like 3	4.4754	0.208051	0.0207652	0.493958	0.366073	4.67207	0.191697	0.080854
Tcta	T cell leukemia translocation altered gene	1.81631	0.223666	0.0208575	0.495107	0.365742	5.55956	0.102392	0.198852
Xylt1	xylosyltransferase 1	3.41967	0.825362	0.0209713	0.495107	0.365336	-0.133718	0.644094	0.516107
Uba7	ubiquitin-like modifier activating enzyme 7	5.59238	0.206577	0.0210189	0.495107	0.365166	8.14278	0.205402	0.0220029
N4bp1	NEDD4 binding protein 1	7.02561	0.125451	0.0211141	0.495166	0.364829	6.50139	0.120956	-0.0332809
Map9	microtubule-associated protein 9	2.04113	1.42236	0.0212558	0.495166	0.364329	-0.611123	0.724404	1.22407
Rad54l	RAD54 like (S. cerevisiae)	5.60725	0.284517	0.0214897	0.499625	0.36351	4.25461	0.283014	0.0292033
Ric1	RAB6A GEF complex partner 1	4.24985	0.321563	0.0216062	0.500141	0.363105	4.88207	0.288395	0.142235
Zfp598	zinc finger protein 598	5.13417	0.253973	0.0216975	0.500238	0.362789	4.1417	0.247476	0.0570772
Fam3b	FAM3 metabolism regulating signaling molecule B	0.815472	0.461991	0.0217197	0.500238	0.362712	1.20745	0.0978829	0.451502
Skp2	S-phase kinase-associated protein 2	5.57854	0.529418	0.0217604	0.500238	0.362572	2.64503	0.526199	0.0582964
Dnah8	dynein, axonemal, heavy chain 8	0.724683	1.69238	0.0219386	0.500238	0.36196	-0.639256	0.319158	1.66201
Nubp1	nucleotide binding protein 1	0.0598156	0.137344	0.0219748	0.500238	0.361836	6.15464	0.00215068	0.137327
Cytip	cytohesin 1 interacting protein	8.26613	0.170724	0.0219873	0.500238	0.361793	8.47079	0.14155	-0.0954474
Zfp518a	zinc finger protein 518A	10.6053	0.290361	0.0220118	0.500238	0.36171	4.37106	0.103681	-0.271219
Gm6710	predicted gene 6710	9.31436	0.865923	0.0221787	0.500238	0.361142	0.895364	0.559892	-0.660562
Tcn2	transcobalamin 2	10.9072	0.239156	0.0222223	0.500238	0.360994	5.1252	0.0674896	-0.229436
Klhl22	kelch-like 22	9.58414	0.292889	0.0222268	0.500238	0.360979	4.21738	0.173138	-0.236235
Atf7ip	activating transcription factor 7 interacting protein	5.29913	0.313898	0.0223133	0.500238	0.360687	6.24003	0.308629	0.0572736
Rab31	RAB31, member RAS oncogene family	8.76042	0.232806	0.0223653	0.500238	0.360512	6.45363	0.174613	-0.153977
Nadk2	NAD kinase 2, mitochondrial	5.26138	0.27766	0.0224431	0.500238	0.360251	4.31148	0.272485	0.053357
Cdyl	chromodomain protein, Y chromosome-like	4.921	0.288603	0.0224911	0.500238	0.36009	4.39461	0.277165	0.0804453
Il27	interleukin 27	0.513946	0.427133	0.0225392	0.500332	0.359929	3.02784	0.0572978	0.423272
Arfgap2	ADP-ribosylation factor GTPase activating protein 2	8.41583	0.133986	0.0226643	0.500332	0.359512	7.1173	0.108069	-0.0792036
Ryr2	ryanodine receptor 2, cardiac	7.9625	1.08911	0.0227573	0.500332	0.359203	-5.27033	0.948497	-0.535268
Cipc	CLOCK interacting protein, circadian	6.6189	0.396169	0.0227731	0.500332	0.359151	3.99083	0.39098	-0.0639099
Ptch1	patched 1	10.7397	1.08183	0.0228092	0.500332	0.359032	-0.255214	0.350509	-1.02347
Trak2	trafficking protein, kinesin binding 2	9.25954	0.343216	0.0228234	0.500332	0.358985	4.01388	0.225653	-0.258608
Fem1c	fem 1 homolog c	4.01691	0.203224	0.0228558	0.500332	0.358878	4.81313	0.176446	0.100832
Rad18	RAD18 E3 ubiquitin protein ligase	6.12535	0.311436	0.0228739	0.500332	0.358818	4.56185	0.311269	-0.0102182
Ptprs	protein tyrosine phosphatase, receptor type, S	6.97338	0.325095	0.0232499	0.504842	0.357587	5.2718	0.314597	-0.0819507
Syde2	synapse defective 1, Rho GTPase, homolog 2 (C. elegans)	6.8978	1.9854	0.0235394	0.506992	0.356651	-1.72587	1.93081	-0.462372
Adam22	a disintegrin and metallopeptidase domain 22	9.86197	0.423115	0.0237046	0.507823	0.356121	3.90798	0.224658	-0.358546
Nub1	negative regulator of ubiquitin-like proteins 1	7.91698	0.148881	0.0238335	0.507823	0.355711	7.85278	0.130522	-0.0716208
Dcbld2	discoidin, CUB and LCCL domain containing 2	9.30667	0.637659	0.0241367	0.511622	0.354752	1.63712	0.41328	-0.485602
Ush2a	usherin	9.84257	0.843616	0.0241873	0.511622	0.354593	-5.28454	0.451553	-0.712592
Hcn3	hyperpolarization-activated, cyclic nucleotide-gated K+ 3	4.54951	0.303157	0.0242719	0.511719	0.354327	4.77645	0.281561	0.112373
Acvr2b	activin receptor IIB	2.63242	0.319419	0.0242996	0.511719	0.354241	2.46696	0.203116	0.24652
Lpin1	lipin 1	9.92676	0.312924	0.024498	0.51288	0.353623	4.2981	0.161629	-0.26795
Trip10	thyroid hormone receptor interactor 10	10.781	0.150256	0.024558	0.51288	0.353437	6.14162	0.0471406	-0.14267
Jmy	junction-mediating and regulatory protein	7.23513	0.286145	0.024626	0.51288	0.353226	3.60356	0.271315	-0.0909225
Emilin1	elastin microfibril interfacer 1	6.75562	0.693261	0.0246904	0.51288	0.353028	1.97606	0.679741	-0.136249
Sbf2	SET binding factor 2	6.04542	0.2776	0.0249715	0.514869	0.352166	6.3561	0.27758	-0.00330104
Pex19	peroxisomal biogenesis factor 19	7.86729	0.123849	0.0251373	0.514982	0.351661	6.45337	0.109343	-0.0581615
Zfp433	zinc finger protein 433	7.39529	0.259085	0.0251706	0.514982	0.35156	4.47192	0.241991	-0.0925494
Fem1b	fem 1 homolog b	6.17505	0.276089	0.0251893	0.514982	0.351503	4.98605	0.275799	-0.012648
Bod1	biorientation of chromosomes in cell division 1	2.01271	0.181531	0.025351	0.517072	0.351015	4.44211	0.0912881	0.156907
Jag1	jagged 1	6.09788	0.328062	0.0255457	0.517926	0.35043	6.1595	0.327955	-0.00840549
Kidins220	kinase D-interacting substrate 220	6.64113	0.268284	0.0257227	0.520761	0.349903	5.72997	0.264514	-0.0448195
Vps39	VPS39 HOPS complex subunit	6.29873	0.225343	0.0258273	0.520761	0.349592	7.84766	0.224655	-0.0176054
Ppp1r10	protein phosphatase 1, regulatory subunit 10	11.7582	0.200571	0.0258707	0.520923	0.349464	6.04859	0.0126875	-0.200169
Tlr5	toll-like receptor 5	7.84379	1.63232	0.0259876	0.521036	0.349119	-3.26585	1.44581	-0.757681
Scn3a	sodium channel, voltage-gated, type III, alpha	9.40676	0.654626	0.0259916	0.521036	0.349107	1.57621	0.411069	-0.509468
Ltbp3	latent transforming growth factor beta binding protein 3	5.66634	0.796631	0.0259982	0.521036	0.349087	0.666051	0.793594	0.0694981
Fzr1	fizzy and cell division cycle 20 related 1	7.63499	0.134298	0.0260181	0.521036	0.349029	6.95776	0.122182	-0.0557456
Lca5	Leber congenital amaurosis 5 (human)	8.32594	1.2431	0.0262231	0.521587	0.348427	-0.153146	1.01967	-0.711042
Prkci	protein kinase C, iota	8.79317	0.419873	0.0262633	0.521682	0.34831	3.92982	0.312529	-0.280391
Bcl9	B cell CLL/lymphoma 9	4.77887	0.240014	0.026346	0.521914	0.348069	3.91031	0.227853	0.0754298
Slc8a1	solute carrier family 8 (sodium/calcium exchanger), member 1	5.50222	0.449418	0.0264324	0.522217	0.347818	2.51924	0.445607	0.0584022
Tgtp1	T cell specific GTPase 1	0.414838	0.220476	0.0266551	0.523257	0.347174	6.97981	0.0238976	0.219177
Lrrc40	leucine rich repeat containing 40	6.59691	0.141824	0.026663	0.523257	0.347151	5.90331	0.140096	-0.0220727
Caskin1	CASK interacting protein 1	3.8915	1.32454	0.0268173	0.524185	0.346708	-1.79994	1.12781	0.694581
Lyst	lysosomal trafficking regulator	6.55263	0.278921	0.0268913	0.524237	0.346496	5.23625	0.276007	-0.0402128
Adck2	aarF domain containing kinase 2	5.79318	0.205257	0.0273478	0.529996	0.3452	5.22963	0.204956	0.0111085
Trmt11	tRNA methyltransferase 11	3.72734	0.233862	0.0273556	0.529996	0.345178	3.18789	0.193675	0.131078
Stkld1	serine/threonine kinase-like domain containing 1	6.59065	0.659278	0.027367	0.529996	0.345146	0.901755	0.651412	-0.101539
Fam83h	family with sequence similarity 83, member H	9.04386	1.34132	0.0274356	0.530627	0.344953	0.879637	0.937501	-0.959281
Zw10	zw10 kinetochore protein	4.16414	0.217055	0.0275383	0.531214	0.344665	5.18187	0.192464	0.100352
Rnf187	ring finger protein 187	9.272	0.122987	0.0280064	0.534632	0.343364	8.18396	0.0805572	-0.0929322
Kifc2	kinesin family member C2	2.96643	0.350164	0.0281928	0.536102	0.342852	2.81719	0.245418	0.24977
Coq6	coenzyme Q6 monooxygenase	2.98883	0.325854	0.0282812	0.537087	0.34261	3.42024	0.229739	0.231086
Zfp951	zinc finger protein 951	6.51391	0.387841	0.0285572	0.537622	0.341858	2.82197	0.384336	-0.0520231
Recql	RecQ protein-like	5.35712	0.239596	0.0285816	0.537622	0.341792	4.66475	0.236211	0.0401352
Trafd1	TRAF type zinc finger domain containing 1	5.56292	0.129691	0.0286525	0.537622	0.3416	8.84273	0.128843	0.014808
Bmp2k	BMP2 inducible kinase	6.84502	0.214105	0.0288414	0.537622	0.341091	9.47384	0.208887	-0.0469799
Cers6	ceramide synthase 6	4.97775	0.267467	0.0289752	0.537622	0.340732	5.80131	0.257946	0.0707295
Slc9a1	solute carrier family 9 (sodium/hydrogen exchanger), member 1	9.16423	0.211935	0.0291012	0.537622	0.340395	5.78223	0.143281	-0.156163
Slc26a4	solute carrier family 26, member 4	5.09627	1.98635	0.0292604	0.537622	0.339972	-0.106654	1.93101	0.465589
Ikzf4	IKAROS family zinc finger 4	6.68064	0.302439	0.029302	0.537622	0.339862	4.65009	0.29765	-0.0536074
Pak4	p21 (RAC1) activated kinase 4	10.8043	0.150912	0.0293954	0.537622	0.339614	4.34087	0.0464725	-0.143578
Cul4b	cullin 4B	5.95065	0.242219	0.029413	0.537622	0.339568	4.5187	0.242199	0.00312931
Slc25a16	solute carrier family 25 (mitochondrial carrier, Graves disease autoantigen), member 16	6.00693	0.236851	0.0294399	0.537622	0.339497	4.47917	0.236851	-0.000429823
Zfp831	zinc finger protein 831	11.0473	0.800855	0.0294764	0.537622	0.339401	1.06581	0.197676	-0.776076
Mospd1	motile sperm domain containing 1	9.23161	0.212261	0.0295135	0.537622	0.339303	5.02562	0.14072	-0.15891
Ccdc38	coiled-coil domain containing 38	1.28109	1.05872	0.0295343	0.537622	0.339248	-2.64565	0.348464	0.999729
Kansl3	KAT8 regulatory NSL complex subunit 3	5.70325	0.242344	0.0296717	0.537622	0.338887	6.63489	0.241613	0.0188083
Phf11a	PHD finger protein 11A	0.515187	0.251902	0.0296969	0.537622	0.338821	5.81174	0.0338725	0.249614
Frmd4a	FERM domain containing 4A	3.98277	0.203871	0.0297423	0.537622	0.338702	7.02512	0.176096	0.102731
Arid1b	AT rich interactive domain 1B (SWI-like)	6.61048	0.208	0.0298211	0.537683	0.338496	7.00085	0.20535	-0.0331017
Suco	SUN domain containing ossification factor	5.05045	0.211451	0.0298489	0.537683	0.338424	6.05225	0.204951	0.0520252
Pigg	phosphatidylinositol glycan anchor biosynthesis, class G	9.78277	0.668238	0.0299253	0.538399	0.338225	2.50542	0.366473	-0.558784
Chrnb1	cholinergic receptor, nicotinic, beta polypeptide 1 (muscle)	5.80478	0.465854	0.0301138	0.539952	0.337736	2.40776	0.465246	0.0237992
D130040H23Rik	RIKEN cDNA D130040H23 gene	3.27338	0.292281	0.0301218	0.539952	0.337715	4.64057	0.220924	0.191365
Fbxw5	F-box and WD-40 domain protein 5	7.65588	0.177585	0.0302054	0.540162	0.337499	5.90686	0.161158	-0.0745956
Ctsf	cathepsin F	9.24853	0.371892	0.0302473	0.540162	0.337391	2.83053	0.245313	-0.279509
Gnai1	guanine nucleotide binding protein (G protein), alpha inhibiting 1	2.0116	1.83213	0.0302698	0.540162	0.337333	-3.45073	0.920878	1.58388
Idi2	isopentenyl-diphosphate delta isomerase 2	3.3519	0.529549	0.0302806	0.540162	0.337305	2.18514	0.407308	0.338411
Myo1b	myosin IB	9.1623	0.567754	0.0303658	0.541026	0.337086	1.7611	0.384047	-0.418154
Popdc3	popeye domain containing 3	2.93123	1.4551	0.0306419	0.544629	0.33638	-5.00856	1.01022	1.04727
Zfp667	zinc finger protein 667	8.07526	1.7926	0.0307862	0.544629	0.336013	-1.61997	1.53448	-0.92671
Fcna	ficolin A	1.30363	1.91906	0.0311385	0.547444	0.335124	-2.05778	0.642314	1.80837
Abhd16a	abhydrolase domain containing 16A	4.77601	0.210508	0.0311628	0.547444	0.335062	7.30622	0.199792	0.0663068
Arl5a	ADP-ribosylation factor-like 5A	7.54901	0.219255	0.0313139	0.547444	0.334684	8.98419	0.201472	-0.0864977
Vps54	VPS54 GARP complex subunit	5.94114	0.329973	0.0315034	0.547444	0.334212	4.42347	0.329933	0.00508472
Zfand4	zinc finger, AN1-type domain 4	5.70957	0.367407	0.0315493	0.547444	0.334098	2.47504	0.366345	0.0279089
Whrn	whirlin	5.97059	0.826399	0.0315585	0.547444	0.334075	1.0289	0.826374	0.00636367
Aipl1	aryl hydrocarbon receptor-interacting protein-like 1	6.79714	1.39087	0.0316186	0.547444	0.333926	-1.2633	1.36069	-0.28816
Tgfb2	transforming growth factor, beta 2	5.18435	0.602124	0.031809	0.547444	0.333455	1.78449	0.588449	0.127601
Trim3	tripartite motif-containing 3	10.4419	0.245881	0.0318104	0.547444	0.333452	4.8376	0.0975403	-0.225706
Ik	IK cytokine	11.3793	0.105171	0.0318939	0.547444	0.333246	6.88785	0.0170139	-0.103785
Spata31d1b	spermatogenesis associated 31 subfamily D, member 1B	8.12644	0.327706	0.0319178	0.547444	0.333187	5.51835	0.278224	-0.173156
Zfand6	zinc finger, AN1-type domain 6	0.608187	0.134974	0.0320125	0.547637	0.332955	8.94482	0.0214002	0.133266
Map3k5	mitogen-activated protein kinase kinase kinase 5	3.34187	0.285304	0.0321462	0.547637	0.332628	4.27587	0.218965	0.182901
Fam126a	family with sequence similarity 126, member A	8.87985	0.288806	0.0321525	0.547637	0.332612	5.41632	0.210539	-0.197693
Zfp180	zinc finger protein 180	7.29184	0.264577	0.0322165	0.547685	0.332456	5.75702	0.24959	-0.0877846
Ttc17	tetratricopeptide repeat domain 17	7.37628	0.267702	0.0322299	0.547685	0.332424	5.54945	0.250512	-0.0943822
Grin1	glutamate receptor, ionotropic, NMDA1 (zeta 1)	7.35659	1.53436	0.0323884	0.549108	0.332038	-2.25864	1.43861	-0.53355
Lgalsl	lectin, galactoside binding-like	6.89872	0.236757	0.0326869	0.551138	0.331317	4.25877	0.230234	-0.0551924
Ddx49	DEAD box helicase 49	7.99265	0.169485	0.0327442	0.551138	0.331179	5.75601	0.146941	-0.08446
Itfg1	integrin alpha FG-GAP repeat containing 1	9.65354	0.125235	0.032772	0.551138	0.331112	7.40888	0.0721841	-0.102339
Itga4	integrin alpha 4	7.07631	0.174726	0.0328033	0.551138	0.331037	7.02381	0.167835	-0.048585
Tcf12	transcription factor 12	8.83594	0.242678	0.0328297	0.551138	0.330974	4.65897	0.178809	-0.164073
Tmem184c	transmembrane protein 184C	4.63622	0.224756	0.0328327	0.551138	0.330967	4.21253	0.210582	0.0785524
Gnb1l	guanine nucleotide binding protein (G protein), beta polypeptide 1-like	0.626451	0.286066	0.0328631	0.551138	0.330894	2.66382	0.0467061	0.282228
Tgfbrap1	transforming growth factor, beta receptor associated protein 1	7.05766	0.351541	0.032883	0.551138	0.330846	3.9934	0.33815	-0.0961011
Bmp1	bone morphogenetic protein 1	6.50946	0.271855	0.0330082	0.55247	0.330547	4.61783	0.269441	-0.0361517
Fcrlb	Fc receptor-like B	11.7038	0.809764	0.0330377	0.55247	0.330476	1.35577	0.0627286	-0.80733
Stxbp1	syntaxin binding protein 1	6.94739	0.209183	0.0331298	0.552549	0.330257	6.25716	0.202782	-0.0513527
Nupl2	nucleoporin like 2	4.59693	0.255896	0.0331547	0.552549	0.330198	3.80191	0.238826	0.0918974
Mylk2	myosin, light polypeptide kinase 2, skeletal muscle	7.14775	1.15089	0.0333243	0.552549	0.329796	-5.09685	1.09933	-0.340638
Nqo2	N-ribosyldihydronicotinamide quinone reductase 2	6.03298	0.441341	0.0333402	0.552549	0.329758	2.17482	0.441325	-0.00381023
Scin	scinderin	1.58631	0.254564	0.0333796	0.552549	0.329665	5.32811	0.102706	0.232926
Hira	histone cell cycle regulator	7.01022	0.302282	0.0333807	0.552549	0.329662	2.90405	0.291772	-0.079017
Lmbrd1	LMBR1 domain containing 1	2.86338	0.140617	0.0335551	0.553192	0.329251	5.46909	0.0958123	0.102923
Sirt1	sirtuin 1	6.46051	0.206661	0.0337609	0.553192	0.328769	5.22344	0.205161	-0.0248549
Frs3	fibroblast growth factor receptor substrate 3	4.62142	0.429916	0.0339945	0.553192	0.328224	2.09722	0.402219	0.151815
Arhgef40	Rho guanine nucleotide exchange factor (GEF) 40	5.53625	0.232486	0.034024	0.553192	0.328155	6.65465	0.230775	0.0281567
Specc1l	sperm antigen with calponin homology and coiled-coil domains 1-like	6.91516	0.282292	0.0340976	0.553192	0.327985	6.05452	0.274229	-0.0669886
Atxn3	ataxin 3	7.45876	0.272998	0.0342096	0.553192	0.327725	4.05211	0.25333	-0.101743
Plat	plasminogen activator, tissue	7.21667	0.243313	0.0342273	0.553192	0.327684	5.59574	0.231074	-0.0761974
Dnajc10	DnaJ heat shock protein family (Hsp40) member C10	7.46159	0.205872	0.0342477	0.553192	0.327637	6.58907	0.190984	-0.0768671
Pcdhga5	protocadherin gamma subfamily A, 5	3.37259	2.54753	0.0343098	0.553192	0.327494	-1.66918	1.96825	1.61738
Zscan18	zinc finger and SCAN domain containing 18	4.03424	1.15033	0.0343605	0.553192	0.327377	0.635246	1.00133	0.566211
Tmem97	transmembrane protein 97	9.94948	0.267406	0.0346388	0.554646	0.326738	3.40426	0.136754	-0.229792
Amn	amnionless	6.0807	1.4457	0.0346939	0.554646	0.326612	-2.45795	1.44538	-0.0305422
Dock3	dedicator of cyto-kinesis 3	3.94989	1.50039	0.034817	0.555673	0.326332	-3.50469	1.28943	0.767178
Mdm1	transformed mouse 3T3 cell double minute 1	2.33784	0.461548	0.0349335	0.556324	0.326067	2.07411	0.265179	0.377765
Fam168b	family with sequence similarity 168, member B	7.50694	0.161416	0.0351029	0.556693	0.325683	7.73806	0.149017	-0.0620424
Rnf121	ring finger protein 121	6.48142	0.221248	0.0351229	0.556693	0.325638	4.15815	0.219493	-0.0278112
Det1	de-etiolated homolog 1 (Arabidopsis)	11.0274	0.242685	0.0351769	0.556693	0.325516	3.48629	0.0611268	-0.234861
Rapgef6	Rap guanine nucleotide exchange factor (GEF) 6	4.19239	0.21004	0.0351952	0.556693	0.325475	6.53258	0.186957	0.0957289
Ddx1	DEAD box helicase 1	7.4849	0.173252	0.0352217	0.556693	0.325415	5.45425	0.160325	-0.0656671
Ubqln4	ubiquilin 4	6.68903	0.195782	0.035307	0.556843	0.325223	4.71518	0.192605	-0.0351253
Katnb1	katanin p80 (WD40-containing) subunit B 1	7.39016	0.258103	0.0354528	0.556921	0.324896	3.9949	0.241197	-0.0918748
Depdc5	DEP domain containing 5	4.57568	0.363514	0.0355503	0.556921	0.324678	4.27431	0.338533	0.13243
Tnpo1	transportin 1	7.52985	0.251562	0.0355772	0.556921	0.324618	5.97432	0.231653	-0.0980821
Kctd9	potassium channel tetramerisation domain containing 9	7.259	0.504073	0.0357529	0.558632	0.324226	4.02245	0.476939	-0.163153
Plekhg2	pleckstrin homology domain containing, family G (with RhoGef domain) member 2	5.81259	0.318139	0.0357625	0.558632	0.324205	4.4605	0.317756	0.0156032
Brd9	bromodomain containing 9	2.69839	0.182843	0.0359648	0.56017	0.323756	5.20525	0.118689	0.139085
Xxylt1	xyloside xylosyltransferase 1	7.52554	0.471712	0.0360924	0.560688	0.323474	3.12607	0.434588	-0.183427
Kdm4a	lysine (K)-specific demethylase 4A	9.6669	0.140685	0.0362702	0.560688	0.323083	5.88728	0.0806863	-0.115247
Mtmr11	myotubularin related protein 11	4.46978	0.840655	0.036333	0.560688	0.322945	1.34249	0.774095	0.327839
Sbk3	SH3 domain binding kinase family, member 3	9.2482	0.957943	0.0363518	0.560688	0.322904	-5.50123	0.631955	-0.719922
Ranbp17	RAN binding protein 17	5.90887	1.48502	0.0364355	0.561389	0.322721	0.596685	1.4846	0.0354245
Acot4	acyl-CoA thioesterase 4	3.95899	1.76648	0.0365774	0.561395	0.322411	-3.3604	1.52025	0.899615
Il17f	interleukin 17F	3.63637	1.56288	0.0366019	0.561395	0.322358	-2.45995	1.27308	0.906555
Elmod2	ELMO/CED-12 domain containing 2	8.46362	0.328482	0.0368032	0.561395	0.32192	4.71715	0.262495	-0.197476
Edc4	enhancer of mRNA decapping 4	8.10164	0.350106	0.0368153	0.561395	0.321894	5.77181	0.298436	-0.183058
Mvk	mevalonate kinase	8.98119	0.281643	0.0368623	0.561395	0.321792	4.44015	0.20013	-0.198169
Agtpbp1	ATP/GTP binding protein 1	7.19255	0.313152	0.0369468	0.561395	0.32161	3.7378	0.298014	-0.096188
Gtpbp1	GTP binding protein 1	6.40987	0.205267	0.0371286	0.561395	0.321218	9.32191	0.204086	-0.0219834
Rtn1	reticulon 1	3.68686	0.17277	0.0373067	0.561395	0.320836	5.61694	0.142047	0.0983472
Sort1	sortilin 1	7.37486	0.309861	0.0373433	0.561395	0.320757	5.08337	0.290005	-0.109138
Npy	neuropeptide Y	2.80644	1.36022	0.0373481	0.561395	0.320747	-4.99937	0.911869	1.00931
Mau2	MAU2 sister chromatid cohesion factor	5.03424	0.256602	0.0373972	0.561395	0.320642	6.17466	0.248443	0.0641889
Ppfia1	protein tyrosine phosphatase, receptor type, f polypeptide (PTPRF), interacting protein (liprin), alpha 1	6.90707	0.277295	0.0374563	0.561395	0.320516	4.95619	0.269513	-0.0652318
Naip5	NLR family, apoptosis inhibitory protein 5	2.03814	0.373278	0.0376309	0.563077	0.320144	4.2786	0.189857	0.321389
Zfr2	zinc finger RNA binding protein 2	3.11378	0.733023	0.0377143	0.563367	0.319967	1.63321	0.533533	0.502658
Zer1	zyg-11 related, cell cycle regulator	5.4649	0.276735	0.0377992	0.563367	0.319787	4.66511	0.274024	0.0386408
Dnah17	dynein, axonemal, heavy chain 17	3.76528	1.62661	0.0381075	0.563595	0.319137	-3.39495	1.35608	0.898275
1190005I06Rik	RIKEN cDNA 1190005I06 gene	11.2576	1.04369	0.0381738	0.563595	0.318997	-3.73268	0.201588	-1.02403
Sp4	trans-acting transcription factor 4	3.09854	0.257573	0.0383011	0.563595	0.318731	3.81867	0.18677	0.177373
Cables2	CDK5 and Abl enzyme substrate 2	6.85663	0.277891	0.0383017	0.563595	0.318729	6.12714	0.270932	-0.0617998
4930544D05Rik	RIKEN cDNA 4930544D05 gene	10.3863	0.764574	0.0383665	0.563595	0.318594	-5.46925	0.313474	-0.697357
Fbxo38	F-box protein 38	8.09393	0.222662	0.0385112	0.563595	0.318292	5.93525	0.190035	-0.116039
Otud7b	OTU domain containing 7B	5.89931	0.249796	0.0386773	0.563595	0.317947	3.95217	0.249709	0.00658399
Il23r	interleukin 23 receptor	7.39971	0.347995	0.0386855	0.563595	0.31793	3.62667	0.324891	-0.124685
BC051019	cDNA sequence BC051019	5.39031	1.06866	0.0389721	0.563595	0.317337	-4.80586	1.05508	0.169852
Spata5	spermatogenesis associated 5	10.4918	0.25963	0.0390378	0.563595	0.317202	4.26038	0.0998699	-0.239653
Dnajc14	DnaJ heat shock protein family (Hsp40) member C14	3.4018	0.140042	0.0390633	0.563595	0.317149	6.67484	0.108875	0.0880802
Ubxn8	UBX domain protein 8	3.77998	0.22228	0.0392447	0.563595	0.316777	4.27872	0.185783	0.122038
Usp54	ubiquitin specific peptidase 54	6.82117	0.651436	0.0392554	0.563595	0.316755	2.00343	0.63644	-0.138971
Abca7	ATP-binding cassette, sub-family A (ABC1), member 7	5.68375	0.43485	0.039269	0.563595	0.316727	5.47536	0.433361	0.0359618
Atrnl1	attractin like 1	7.6096	0.306128	0.0393447	0.563595	0.316572	5.4232	0.279348	-0.125216
Mcm8	minichromosome maintenance 8 homologous recombination repair factor	8.16946	0.368731	0.0393917	0.563595	0.316476	2.38905	0.31084	-0.198347
Oprl1	opioid receptor-like 1	7.47316	1.59745	0.0394561	0.563595	0.316345	-4.6484	1.48011	-0.600931
Mast3	microtubule associated serine/threonine kinase 3	9.62935	0.278762	0.0394666	0.563595	0.316324	4.58529	0.162115	-0.226776
Haghl	hydroxyacylglutathione hydrolase-like	7.70599	0.367062	0.0394982	0.563595	0.316259	4.616	0.331056	-0.158544
Snx19	sorting nexin 19	7.01469	0.331869	0.0395386	0.563595	0.316177	4.93337	0.320228	-0.0871261
Grin2d	glutamate receptor, ionotropic, NMDA2D (epsilon 4)	7.39203	0.459058	0.0396179	0.563595	0.316016	1.81676	0.42891	-0.163617
6030468B19Rik	RIKEN cDNA 6030468B19 gene	8.26453	0.661241	0.0396841	0.563595	0.315881	0.239707	0.5484	-0.369455
Thbs2	thrombospondin 2	3.52985	0.823151	0.0397545	0.563595	0.315739	-5.33662	0.656946	0.495983
Zmynd12	zinc finger, MYND domain containing 12	6.12128	1.41502	0.0397746	0.563595	0.315698	-2.81798	1.4143	-0.0449198
Actr1b	ARP1 actin-related protein 1B, centractin beta	2.45884	0.168069	0.0397957	0.563595	0.315655	5.16984	0.100871	0.134433
Cacnb1	calcium channel, voltage-dependent, beta 1 subunit	3.10096	0.293305	0.0399835	0.563595	0.315276	4.80798	0.212807	0.201845
Pcbp4	poly(rC) binding protein 4	4.87791	0.162642	0.0400639	0.563595	0.315114	5.2848	0.155675	0.047094
Itga5	integrin alpha 5 (fibronectin receptor alpha)	8.47067	0.289352	0.0400928	0.563595	0.315056	4.75132	0.230904	-0.174378
Zbtb38	zinc finger and BTB domain containing 38	4.40334	0.208748	0.0402248	0.563595	0.314791	5.15596	0.190775	0.0847385
Fam71e1	family with sequence similarity 71, member E1	10.906	0.906777	0.0403118	0.563595	0.314617	-1.05876	0.256173	-0.86984
Anxa9	annexin A9	3.51104	1.50326	0.0403226	0.563595	0.314596	-0.257361	1.19526	0.911677
Sugp1	SURP and G patch domain containing 1	5.86257	0.156511	0.0403693	0.563595	0.314502	5.66026	0.156409	0.00562975
Slc38a7	solute carrier family 38, member 7	7.37876	0.261101	0.0405613	0.563595	0.31412	4.02687	0.244275	-0.0922132
Zbtb42	zinc finger and BTB domain containing 42	5.58686	0.271446	0.0406998	0.563595	0.313844	2.71317	0.26986	0.0293024
Capn2	calpain 2	6.79748	0.250494	0.0407294	0.563595	0.313786	6.53688	0.245054	-0.051919
Marveld1	MARVEL (membrane-associating) domain containing 1	1.53539	0.16576	0.0407615	0.563595	0.313722	5.8074	0.0648496	0.152548
Ikbkb	inhibitor of kappaB kinase beta	4.61974	0.235416	0.0408018	0.563595	0.313642	8.41848	0.220213	0.0832285
Mink1	misshapen-like kinase 1 (zebrafish)	6.11937	0.271513	0.0408077	0.563595	0.313631	5.37755	0.27138	-0.00848398
Gria3	glutamate receptor, ionotropic, AMPA3 (alpha 3)	2.87143	0.256735	0.0408404	0.563595	0.313566	3.92323	0.175326	0.187545
Etf1	eukaryotic translation termination factor 1	8.71529	0.125467	0.040873	0.563595	0.313501	7.36208	0.0950785	-0.0818653
Atl3	atlastin GTPase 3	5.87243	0.160774	0.0409511	0.563625	0.313347	5.52571	0.160684	0.00536867
Maoa	monoamine oxidase A	0.97821	0.397251	0.0409887	0.563625	0.313273	2.59393	0.100625	0.384295
B3gnt5	UDP-GlcNAc:betaGal beta-1,3-N-acetylglucosaminyltransferase 5	4.48704	0.395909	0.0410941	0.563625	0.313066	3.54408	0.365256	0.152748
Foxp4	forkhead box P4	4.16755	0.132617	0.0411017	0.563625	0.313051	6.68674	0.117647	0.0612084
Parp3	poly (ADP-ribose) polymerase family, member 3	1.519	0.178847	0.0411052	0.563625	0.313044	5.93371	0.0692629	0.164891
Wwp1	WW domain containing E3 ubiquitin protein ligase 1	4.31261	0.243841	0.0412584	0.563685	0.312743	3.33166	0.220432	0.104249
Irf6	interferon regulatory factor 6	9.87362	0.621006	0.0414577	0.564532	0.312353	1.53312	0.328123	-0.527242
Ppp2r1b	protein phosphatase 2, regulatory subunit A, beta	9.61627	0.176301	0.0415273	0.564532	0.312218	6.08806	0.103018	-0.14307
Pcolce2	procollagen C-endopeptidase enhancer 2	2.23537	1.25854	0.0416332	0.564532	0.312012	-4.95802	0.695197	1.04911
Top3a	topoisomerase (DNA) III alpha	6.77298	0.317787	0.0416829	0.564532	0.311915	4.09702	0.311302	-0.063871
Tmem168	transmembrane protein 168	6.9608	0.184821	0.0417044	0.564532	0.311873	7.73955	0.179005	-0.0460008
Tbc1d20	TBC1 domain family, member 20	7.8683	0.196899	0.0417141	0.564532	0.311854	5.67132	0.173812	-0.0925131
Tef	thyrotroph embryonic factor	11.3379	0.276731	0.0417225	0.564532	0.311838	5.82798	0.047729	-0.272584
Ap3m1	adaptor-related protein complex 3, mu 1 subunit	9.96678	0.168489	0.0417475	0.564532	0.31179	5.9005	0.0855103	-0.145178
Slc22a29	solute carrier family 22. member 29	8.66186	1.2973	0.041912	0.56509	0.311471	-5.25292	0.994837	-0.832638
Slc5a6	solute carrier family 5 (sodium-dependent vitamin transporter), member 6	5.8033	0.279681	0.0419425	0.56509	0.311412	5.008	0.27931	0.0143963
Gpatch3	G patch domain containing 3	5.49994	0.193238	0.0421997	0.566125	0.310917	4.26717	0.191585	0.0252257
Tollip	toll interacting protein	8.26319	0.239599	0.0422072	0.566125	0.310902	6.37919	0.198758	-0.133801
Rnf185	ring finger protein 185	6.65687	0.190054	0.0422119	0.566125	0.310893	5.22348	0.18725	-0.0325225
Chrne	cholinergic receptor, nicotinic, epsilon polypeptide	3.08365	1.1881	0.0422799	0.566176	0.310763	-3.02944	0.858309	0.821518
Madd	MAP-kinase activating death domain	5.39066	0.306094	0.042393	0.566176	0.310546	5.50607	0.302208	0.0486226
Rnf24	ring finger protein 24	10.5125	0.673448	0.0424853	0.566176	0.31037	2.46561	0.255684	-0.623023
Ccdc136	coiled-coil domain containing 136	2.91938	1.26645	0.0428629	0.56863	0.309651	-5.17166	0.876419	0.914219
Slc25a25	solute carrier family 25 (mitochondrial carrier, phosphate carrier), member 25	8.71913	0.214109	0.0432032	0.570349	0.309009	6.25661	0.162112	-0.139867
Rbfox2	RNA binding protein, fox-1 homolog (C. elegans) 2	11.5526	1.00504	0.0432933	0.570349	0.30884	-0.384026	0.117442	-0.998159
Tusc3	tumor suppressor candidate 3	11.8975	0.220937	0.0434244	0.570349	0.308594	3.81121	0.00592769	-0.220858
Shtn1	shootin 1	11.7599	0.138542	0.0435357	0.570349	0.308385	5.99946	0.00870309	-0.138269
Fn1	fibronectin 1	11.3846	0.809942	0.04364	0.571205	0.308191	2.57363	0.129919	-0.799455
Abhd4	abhydrolase domain containing 4	8.6134	0.132202	0.0437384	0.57187	0.308007	7.22559	0.102448	-0.0835577
Matr3	matrin 3	5.15131	0.130969	0.0439743	0.572714	0.307569	7.25726	0.127749	0.0288606
Scube1	signal peptide, CUB domain, EGF-like 1	3.70791	1.6486	0.0440622	0.572714	0.307407	-4.13029	1.36059	0.930962
Zfp870	zinc finger protein 870	5.42562	0.305554	0.0440762	0.572714	0.307381	3.52236	0.302106	0.0457742
Trub2	TruB pseudouridine (psi) synthase family member 2	7.67364	0.299383	0.0441004	0.572714	0.307336	3.97657	0.271102	-0.12702
Med25	mediator complex subunit 25	8.06493	0.205401	0.0441516	0.572714	0.307241	4.0726	0.176111	-0.105709
4930595D18Rik	RIKEN cDNA 4930595D18 gene	1.90813	0.820375	0.0441779	0.572714	0.307193	-3.32004	0.392983	0.720125
Nphp3	nephronophthisis 3 (adolescent)	7.11875	0.699558	0.0441838	0.572714	0.307182	2.38178	0.669767	-0.201975
Ints6	integrator complex subunit 6	8.49983	0.292983	0.044397	0.573951	0.306789	5.25862	0.232447	-0.178346
Prr14l	proline rich 14-like	5.07947	0.230435	0.0444323	0.573951	0.306725	4.90207	0.223775	0.0549975
Cdip1	cell death inducing Trp53 target 1	6.85015	0.17482	0.0444734	0.573951	0.306649	5.44272	0.170508	-0.0385891
Chst15	carbohydrate sulfotransferase 15	10.4921	0.285282	0.0447498	0.57556	0.306144	5.19083	0.109717	-0.263341
Acaca	acetyl-Coenzyme A carboxylase alpha	7.81957	0.386678	0.0452293	0.576147	0.305273	2.64293	0.343628	-0.177311
Ly75	lymphocyte antigen 75	7.88698	0.29361	0.04524	0.576147	0.305254	7.27583	0.258505	-0.139218
Nsl1	NSL1, MIS12 kinetochore complex component	7.80507	0.870627	0.0453252	0.576147	0.3051	1.32183	0.77521	-0.396286
Nbea	neurobeachin	5.62213	0.696968	0.0454612	0.576147	0.304855	1.93025	0.69356	0.0688364
Khnyn	KH and NYN domain containing	4.5709	0.303149	0.0455121	0.576147	0.304764	6.47954	0.282178	0.110792
Exoc1	exocyst complex component 1	5.05767	0.253281	0.0455314	0.576147	0.304729	4.94566	0.245612	0.0618528
Gnl1	guanine nucleotide binding protein-like 1	8.18836	0.137306	0.0455749	0.576147	0.304651	5.7134	0.115382	-0.0744311
Gab2	growth factor receptor bound protein 2-associated protein 2	8.29351	0.328734	0.0457374	0.576147	0.30436	4.89839	0.271234	-0.185737
Glce	glucuronyl C5-epimerase	5.84599	0.294839	0.0457989	0.576147	0.30425	5.17681	0.294599	0.0118848
Atp2b1	ATPase, Ca++ transporting, plasma membrane 1	5.53915	0.148586	0.0458091	0.576147	0.304231	8.48639	0.147506	0.0178836
Cpt1a	carnitine palmitoyltransferase 1a, liver	9.67231	0.342537	0.0458847	0.576147	0.304096	5.01168	0.196056	-0.28088
Il9r	interleukin 9 receptor	2.15172	0.37834	0.0459901	0.576147	0.303908	4.31232	0.202032	0.319882
Senp1	SUMO1/sentrin specific peptidase 1	8.36904	0.23666	0.0461487	0.576147	0.303626	5.14954	0.192583	-0.137549
Strbp	spermatid perinuclear RNA binding protein	8.02033	0.15785	0.0461703	0.576147	0.303588	6.38508	0.13628	-0.0796515
Ahr	aryl-hydrocarbon receptor	9.5342	0.30228	0.0461798	0.576147	0.303571	4.62361	0.181862	-0.241453
Carhsp1	calcium regulated heat stable protein 1	10.5205	0.156284	0.0462345	0.576147	0.303474	5.90871	0.0590322	-0.144706
Rbpj	recombination signal binding protein for immunoglobulin kappa J region	5.44725	0.145226	0.0463682	0.576147	0.303237	7.41511	0.143708	0.0209422
Mdga1	MAM domain containing glycosylphosphatidylinositol anchor 1	11.9601	1.09495	0.0463785	0.576147	0.303219	0.321578	0.0114259	-1.09489
Pcnt	pericentrin (kendrin)	3.23356	0.233172	0.0463885	0.576147	0.303202	4.88202	0.174645	0.154494
Mtcp1	mature T cell proliferation 1	1.48543	0.799097	0.0464427	0.576147	0.303106	0.28499	0.302982	0.73943
Kdm2b	lysine (K)-specific demethylase 2B	5.86038	0.183057	0.0465147	0.576147	0.302979	6.46463	0.182935	0.00668953
Suv39h1	suppressor of variegation 3-9 1	9.80771	0.183928	0.0465371	0.576147	0.302939	5.80117	0.0998626	-0.154456
Rasa4	RAS p21 protein activator 4	3.39263	0.168779	0.0466006	0.576147	0.302828	7.54762	0.13096	0.106469
Snapin	SNAP-associated protein	8.70835	0.152043	0.0467976	0.576147	0.302481	6.27105	0.115398	-0.0989964
Uhrf1	ubiquitin-like, containing PHD and RING finger domains, 1	10.3165	0.21864	0.0468452	0.576147	0.302398	5.68997	0.0932726	-0.197746
St8sia4	ST8 alpha-N-acetyl-neuraminide alpha-2,8-sialyltransferase 4	6.02074	0.269783	0.0468791	0.576147	0.302339	6.04186	0.269779	-0.00146494
Stard4	StAR-related lipid transfer (START) domain containing 4	7.45935	0.319236	0.0470205	0.576147	0.302091	4.1667	0.296218	-0.119021
Trim6	tripartite motif-containing 6	4.77589	0.533845	0.0470356	0.576147	0.302065	2.15113	0.506665	0.168169
Pax8	paired box 8	9.32285	0.791029	0.047182	0.577329	0.30181	-5.27379	0.510125	-0.604566
Fshr	follicle stimulating hormone receptor	3.84271	0.778905	0.0473783	0.577329	0.301469	-5.30639	0.657947	0.416892
Fam167b	family with sequence similarity 167, member B	1.73238	1.56754	0.0474418	0.577329	0.301359	-2.13365	0.686813	1.40907
Usp49	ubiquitin specific peptidase 49	6.16808	0.466734	0.0474942	0.577329	0.301268	1.92945	0.466282	-0.0205318
Chd2	chromodomain helicase DNA binding protein 2	4.62173	0.197639	0.0477269	0.577329	0.300866	5.69065	0.184912	0.0697768
Mctp1	multiple C2 domains, transmembrane 1	8.59748	0.551981	0.0477549	0.577329	0.300818	1.78224	0.429199	-0.347089
Parpbp	PARP1 binding protein	7.615	1.44692	0.0477913	0.577329	0.300755	-1.48115	1.31951	-0.593703
Gabarapl1	gamma-aminobutyric acid (GABA) A receptor-associated protein-like 1	8.34666	0.0848528	0.0478005	0.577329	0.300739	6.70418	0.0693371	-0.0489117
Nr1d2	nuclear receptor subfamily 1, group D, member 2	10.8361	0.40973	0.0478682	0.577329	0.300623	4.92371	0.122926	-0.390855
Usp33	ubiquitin specific peptidase 33	6.1203	0.262961	0.0479105	0.577329	0.30055	4.98171	0.262831	-0.00828019
Slc39a8	solute carrier family 39 (metal ion transporter), member 8	8.02473	1.96262	0.0479243	0.577329	0.300527	-3.1959	1.69329	-0.992291
Colgalt1	collagen beta(1-O)galactosyltransferase 1	10.7347	0.158175	0.0479602	0.577329	0.300465	7.1396	0.0514414	-0.149577
Cblb	Casitas B-lineage lymphoma b	6.06704	0.194488	0.0479688	0.577329	0.30045	8.53365	0.194458	-0.00341307
Sgsm2	small G protein signaling modulator 2	8.31765	0.705511	0.0481944	0.577822	0.300064	1.15097	0.579578	-0.402288
Bcl2l1	BCL2-like 1	3.83157	0.159337	0.0482592	0.578128	0.299953	6.87377	0.134344	0.0856738
Trp53tg5	transformation related protein 53 target 5	5.33028	0.846385	0.0484312	0.578792	0.29966	-4.65652	0.833408	0.14764
Nav1	neuron navigator 1	7.23942	0.146629	0.0484462	0.578792	0.299635	6.91462	0.138977	-0.0467476
Nlrc3	NLR family, CARD domain containing 3	1.09455	1.56896	0.0484965	0.578792	0.299549	0.389882	0.443463	1.50498
Nipal4	NIPA-like domain containing 4	10.6048	1.52191	0.0486883	0.578792	0.299224	-4.70878	0.543619	-1.4215
E130311K13Rik	RIKEN cDNA E130311K13 gene	0.123251	0.123419	0.0487924	0.578792	0.299048	6.32257	0.00398167	0.123355
Vps33a	VPS33A CORVET/HOPS core subunit	8.39753	0.227243	0.0488193	0.578792	0.299002	5.1592	0.18393	-0.133451
Dclre1a	DNA cross-link repair 1A	6.04193	0.346198	0.0488919	0.578792	0.29888	4.33064	0.346177	-0.00379987
Paqr5	progestin and adipoQ receptor family member V	10.4565	1.79294	0.0489408	0.578792	0.298797	-2.45559	0.70494	-1.64855
Tsc1	TSC complex subunit 1	6.82059	0.26714	0.0490141	0.578792	0.298674	4.42828	0.260999	-0.056949
Mtor	mechanistic target of rapamycin kinase	8.79794	0.305597	0.0490378	0.578792	0.298634	4.73286	0.227213	-0.204362
Kif19a	kinesin family member 19A	5.50997	1.69979	0.0490412	0.578792	0.298628	-2.41577	1.68582	0.21747
Cyp4f13	cytochrome P450, family 4, subfamily f, polypeptide 13	4.74727	0.243887	0.0490628	0.578792	0.298592	4.40243	0.230888	0.0785598
Ktn1	kinectin 1	5.65766	0.224549	0.0491279	0.578853	0.298482	7.29964	0.223648	0.0200979
Hgsnat	heparan-alpha-glucosaminide N-acetyltransferase	9.14151	0.225517	0.0491907	0.578906	0.298377	4.34265	0.153449	-0.165262
Nkiras2	NFKB inhibitor interacting Ras-like protein 2	11.2177	0.169729	0.049275	0.579165	0.298235	5.40696	0.0345205	-0.166182
Tanc1	tetratricopeptide repeat, ankyrin repeat and coiled-coil containing 1	8.31836	0.378682	0.0494533	0.579214	0.297937	4.08602	0.311047	-0.215986
Tbc1d32	TBC1 domain family, member 32	7.06801	0.392218	0.0496607	0.579479	0.297591	2.89099	0.376986	-0.108242
Dctn4	dynactin 4	10.3031	0.130578	0.049673	0.579479	0.297571	5.80369	0.0561192	-0.117904
Akap10	A kinase (PRKA) anchor protein 10	4.83274	0.242787	0.0497646	0.580088	0.297419	5.11949	0.231539	0.0730436
Nmnat3	nicotinamide nucleotide adenylyltransferase 3	5.90276	0.281537	0.0498199	0.580109	0.297327	4.2204	0.281446	0.00716614
Uox	urate oxidase	9.24418	1.28478	0.0498454	0.580109	0.297285	-2.05681	0.848586	-0.964655

## Sheet: acrophase_PC1_ORA_Reactome
Supplementary Information Table 1. Gene list of PC1 and PC2 genes and associated signaling pathways in WT
ID	Description	GeneRatio	BgRatio	pvalue	p.adjust	qvalue	geneID	Count
R-MMU-191273	Cholesterol biosynthesis	13/305	24/7055	2.3302e-12	2.3302e-12	1.49366e-09	Sqle/Hmgcs1/Sc5d/Hsd17b7/Fdft1/Lss/Msmo1/Hmgcr/Fdps/Acat2/Mvd/Idi2/Mvk	13
R-MMU-8957322	Metabolism of steroids	16/305	89/7055	1.01109e-06	1.01109e-06	0.000324056	Sqle/Hmgcs1/Sc5d/Hsd17b7/Fdft1/Srebf2/Lss/Msmo1/Hmgcr/Fdps/Acat2/Mvd/Osbpl9/Idi2/Mvk/Stard4	16
R-MMU-389357	CD28 dependent PI3K/Akt signaling	5/305	22/7055	0.00209597	0.00209597	0.447838	Rictor/Pik3r1/Cd80/Map3k14/Mtor	5
R-MMU-556833	Metabolism of lipids	35/305	499/7055	0.00280732	0.00280732	0.449873	Sqle/Hmgcs1/Sc5d/Acsf3/Hsd17b7/Osbpl8/Fdft1/Srebf2/Pik3r1/Lss/Msmo1/Smpd2/Pi4k2b/Hmgcr/Aacs/Fdps/Gpat2/Acat2/Stard7/Mvd/Mtmr14/Pcyt2/Osbpl9/Fads2/Hmgcs2/Lpin1/Cers6/Idi2/Acot4/Mvk/Abhd4/Acaca/Cpt1a/Stard4/Cyp4f13	35
R-MMU-196849	Metabolism of water-soluble vitamins and cofactors	11/305	100/7055	0.00375801	0.00375801	0.481777	Aldh1l2/Mocs1/Shmt1/Pank3/Tcn2/Nadk2/Slc25a16/Lmbrd1/Slc5a6/Acaca/Nmnat3	11
R-MMU-8849932	Synaptic adhesion-like molecules	4/305	18/7055	0.00647763	0.00647763	0.692026	Ptprs/Grin1/Grin2d/Gria3	4
R-MMU-1810476	RIP-mediated NFkB activation via ZBP1	3/305	11/7055	0.0101914	0.0101914	0.72393	Ikbkg/Ikbkb/Nkiras2	3
R-MMU-388841	Costimulation by the CD28 family	7/305	57/7055	0.0108865	0.0108865	0.72393	Rictor/Pik3r1/Cd80/Ptpn6/Map3k14/Ppp2r1b/Mtor	7
R-MMU-389356	CD28 co-stimulation	5/305	32/7055	0.0112609	0.0112609	0.72393	Rictor/Pik3r1/Cd80/Map3k14/Mtor	5
R-MMU-1606322	ZBP1(DAI) mediated induction of type I IFNs	3/305	12/7055	0.0131596	0.0131596	0.72393	Ikbkg/Ikbkb/Nkiras2	3
R-MMU-199220	Vitamin B5 (pantothenate) metabolism	3/305	12/7055	0.0131596	0.0131596	0.72393	Pank3/Slc25a16/Slc5a6	3
R-MMU-1502540	Signaling by Activin	3/305	13/7055	0.0165687	0.0165687	0.72393	Acvr2a/Inhbb/Acvr2b	3
R-MMU-181430	Norepinephrine Neurotransmitter Release Cycle	3/305	13/7055	0.0165687	0.0165687	0.72393	Stxbp1/Ppfia1/Maoa	3
R-MMU-933542	TRAF6 mediated NF-kB activation	3/305	13/7055	0.0165687	0.0165687	0.72393	Ikbkg/Ikbkb/Nkiras2	3
R-MMU-9007101	Rab regulation of trafficking	10/305	107/7055	0.0169406	0.0169406	0.72393	Dennd4a/Rabgef1/Rab3gap2/Optn/Rab5b/Tbc1d25/Rab31/Sbf2/Madd/Tsc1	10
R-MMU-1566948	Elastic fibre formation	5/305	36/7055	0.0183269	0.0183269	0.73422	Emilin1/Ltbp3/Tgfb2/Itga5/Fn1	5
R-MMU-447115	Interleukin-12 family signaling	3/305	15/7055	0.0247308	0.0247308	0.932498	Stat4/Il27/Il23r	3
R-MMU-380972	Energy dependent regulation of mTOR by LKB1-AMPK	4/305	27/7055	0.0274025	0.0274025	0.943649	Prkag1/Prkab1/Tsc1/Mtor	4
R-MMU-196854	Metabolism of vitamins and cofactors	12/305	150/7055	0.0287071	0.0287071	0.943649	Ubiad1/Aldh1l2/Mocs1/Shmt1/Pank3/Tcn2/Nadk2/Slc25a16/Lmbrd1/Slc5a6/Acaca/Nmnat3	12
R-MMU-75893	TNF signaling	5/305	41/7055	0.0306118	0.0306118	0.943649	Smpd2/Ikbkg/Otud7b/Ikbkb/Madd	5
R-MMU-5689896	Ovarian tumor domain proteases	4/305	28/7055	0.0309152	0.0309152	0.943649	Zranb1/Otub2/Ikbkg/Otud7b	4
R-MMU-2129379	Molecules associated with elastic fibres	4/305	29/7055	0.0346809	0.0346809	0.999933	Emilin1/Ltbp3/Tgfb2/Fn1	4
R-MMU-6794362	Protein-protein interactions at synapses	5/305	43/7055	0.0366883	0.0366883	0.999933	Ptprs/Grin1/Ppfia1/Grin2d/Gria3	5
R-MMU-438066	Unblocking of NMDA receptors, glutamate binding and activation	3/305	18/7055	0.0403295	0.0403295	0.999933	Grin1/Grin2d/Gria3	3
R-MMU-5223345	Miscellaneous transport and binding events	3/305	19/7055	0.0464043	0.0464043	0.999933	Ctns/Tusc3/Nipal4	3
R-MMU-525793	Myogenesis	3/305	19/7055	0.0464043	0.0464043	0.999933	Cdon/Mef2a/Tcf12	3
R-MMU-5357905	Regulation of TNFR1 signaling	4/305	32/7055	0.0475076	0.0475076	0.999933	Ikbkg/Otud7b/Ikbkb/Madd	4

## Sheet: acrophase_PC2_genes
Supplementary Information Table 1. Gene list of PC1 and PC2 genes and associated signaling pathways in WT
Symbol	Description	acrophase	amplitude	pvalue	qvalue	Rsq	mesor	sincoef	coscoef
Dbp	D site albumin promoter binding protein	13.659	0.557692	2.46573e-07	0.00362438	0.833052	5.16066	-0.234675	-0.505913
Anxa3	annexin A3	16.4882	0.147539	1.87874e-05	0.0920518	0.722039	10.264	-0.136134	-0.0568808
Rhoh	ras homolog family member H	20.3227	0.424838	5.44717e-05	0.133447	0.684955	4.32948	-0.348683	0.242708
Acyp1	acylphosphatase 1, erythrocyte (common) type	19.6954	0.619896	9.34898e-05	0.162733	0.664284	1.67858	-0.559833	0.266191
Npw	neuropeptide W	12.8192	1.95948	9.5284e-05	0.162733	0.663532	-3.54168	-0.417003	-1.9146
Cd96	CD96 antigen	22.1407	0.503621	0.000187426	0.180459	0.635658	4.38831	-0.23558	0.445124
Hnrnpa0	heterogeneous nuclear ribonucleoprotein A0	16.8462	0.383755	0.000191822	0.180459	0.634663	4.21617	-0.366382	-0.114161
Csnk2a2	casein kinase 2, alpha prime polypeptide	16.6529	0.658148	0.000211274	0.180459	0.630488	3.33318	-0.61764	-0.22733
Chmp5	charged multivesicular body protein 5	19.874	0.150853	0.000241959	0.180459	0.624545	7.16417	-0.133058	0.0710775
Cacybp	calcyclin binding protein	18.2093	0.332473	0.000252981	0.180459	0.622572	6.81018	-0.331974	0.0182073
Spns3	spinster homolog 3	20.5728	0.557416	0.000296444	0.180459	0.615466	3.03656	-0.435677	0.347704
Akr1b10	aldo-keto reductase family 1, member B10 (aldose reductase)	18.9909	0.205583	0.000322593	0.180459	0.611623	5.19703	-0.198705	0.0527337
Ahsa1	AHA1, activator of heat shock protein ATPase 1	19.2205	0.239254	0.000350451	0.180459	0.60782	6.83531	-0.227144	0.075155
Evl	Ena-vasodilator stimulated phosphoprotein	20.2255	0.357085	0.000361677	0.180459	0.606362	5.01597	-0.298169	0.19648
Znrf2	zinc and ring finger 2	17.0142	0.919422	0.000379753	0.180459	0.604097	3.93264	-0.888975	-0.23465
Cd3g	CD3 antigen, gamma polypeptide	20.8179	0.493961	0.000385639	0.180459	0.60338	5.98595	-0.365529	0.332244
Oxct1	3-oxoacid CoA transferase 1	16.1226	0.21895	0.000388639	0.180459	0.603019	6.0669	-0.193033	-0.103333
Cd27	CD27 antigen	20.2786	0.520568	0.000398412	0.180459	0.601857	4.19179	-0.430658	0.292446
Pih1d1	PIH1 domain containing 1	18.2779	0.225409	0.000399922	0.180459	0.60168	5.50693	-0.224813	0.0163841
Hsd11b1	hydroxysteroid 11-beta dehydrogenase 1	20.7525	0.581023	0.000455695	0.191379	0.595515	3.65365	-0.436585	0.383382
Clu	clusterin	16.6984	0.223472	0.000488552	0.199479	0.592188	10.1047	-0.210623	-0.0746828
Ubd	ubiquitin D	20.767	1.09384	0.000518965	0.206169	0.58928	1.08569	-0.81918	0.724873
1600014C10Rik	RIKEN cDNA 1600014C10 gene	17.2572	0.25615	0.000555829	0.215003	0.585951	5.34395	-0.251322	-0.0494995
Tespa1	thymocyte expressed, positive selection associated 1	20.0029	0.673603	0.000605342	0.221525	0.581773	2.64652	-0.583099	0.337249
Hspd1	heat shock protein 1 (chaperonin)	17.6699	0.262216	0.000627592	0.221525	0.579993	6.78505	-0.261237	-0.0226354
Cops7b	COP9 signalosome subunit 7B	22.3675	0.262863	0.000800181	0.232408	0.567815	4.60782	-0.108954	0.23922
Adam4	a disintegrin and metallopeptidase domain 4	18.3041	2.41146	0.000803911	0.232408	0.567579	-3.70912	-2.40382	0.191773
Kti12	KTI12 homolog, chromatin associated	18.8388	0.281426	0.000831101	0.232408	0.565883	4.1494	-0.274669	0.0613019
Actbl2	actin, beta-like 2	21.4919	1.0935	0.000860786	0.232408	0.564087	-5.11761	-0.66753	0.866111
Dph3	diphthamine biosynthesis 3	21.3029	0.255953	0.000874165	0.232408	0.563296	4.90188	-0.166081	0.194754
Ccnc	cyclin C	13.7602	0.249879	0.000877436	0.232408	0.563104	5.02599	-0.111119	-0.223813
Btbd1	BTB (POZ) domain containing 1	12.3186	0.135371	0.00088329	0.232408	0.562762	6.37075	-0.0112767	-0.134901
Nsg2	neuron specific gene family member 2	21.1294	0.41396	0.000913859	0.232408	0.561008	2.88864	-0.282634	0.302459
Plin2	perilipin 2	17.3429	0.372137	0.000917047	0.232408	0.560828	6.53832	-0.366643	-0.0637075
Pde5a	phosphodiesterase 5A, cGMP-specific	17.7482	0.573961	0.000945897	0.233676	0.559225	2.40204	-0.572715	-0.0378105
Zfp207	zinc finger protein 207	17.9942	0.129117	0.000953846	0.233676	0.558791	7.74657	-0.129117	-0.000196912
Cd226	CD226 antigen	20.7754	0.519664	0.00100449	0.23945	0.556097	2.5049	-0.388421	0.345224
Gimap3	GTPase, IMAP family member 3	22.2996	0.315733	0.00103818	0.240461	0.554371	5.39972	-0.135958	0.284961
Ctsw	cathepsin W	22.0725	0.459695	0.00105573	0.240461	0.553491	3.83314	-0.222249	0.402399
Tsc22d3	TSC22 domain family, member 3	15.4319	0.295779	0.00119991	0.257271	0.546716	8.46528	-0.231409	-0.184216
Dnaja1	DnaJ heat shock protein family (Hsp40) member A1	17.4667	0.356632	0.00126637	0.257797	0.543832	7.90295	-0.353161	-0.0496349
Stmn1	stathmin 1	18.8497	0.444978	0.00127544	0.257797	0.543449	5.11332	-0.434013	0.0981728
Sult1a1	sulfotransferase family 1A, phenol-preferring, member 1	16.3464	0.819381	0.0012803	0.257797	0.543244	2.2234	-0.743793	-0.343739
Abcg1	ATP binding cassette subfamily G member 1	19.6757	0.209618	0.00131401	0.259852	0.541846	8.80744	-0.189768	0.0890381
Slc27a3	solute carrier family 27 (fatty acid transporter), member 3	13.8265	0.435173	0.0013738	0.260229	0.539441	6.14751	-0.200246	-0.386364
Yeats2	YEATS domain containing 2	21.3482	0.167101	0.0013809	0.260229	0.539162	6.73312	-0.106913	0.128423
Lef1	lymphoid enhancer binding factor 1	19.4889	0.381084	0.00141442	0.261747	0.53786	4.90222	-0.352497	0.144813
Qk	quaking, KH domain containing RNA binding	16.3959	0.481742	0.00142991	0.261747	0.537267	5.82295	-0.439881	-0.196416
Fbxl14	F-box and leucine-rich repeat protein 14	16.8741	0.326293	0.00144238	0.261747	0.536794	3.86637	-0.312221	-0.0947904
Ccl12	chemokine (C-C motif) ligand 12	19.3917	0.995573	0.0014634	0.262324	0.536005	1.72997	-0.930223	0.354752
Banp	BTG3 associated nuclear protein	17.3061	0.32408	0.00152429	0.267632	0.533774	4.45513	-0.318748	-0.0585462
Hsp90ab1	heat shock protein 90 alpha (cytosolic), class B member 1	19.8813	0.292371	0.00162018	0.273318	0.530416	10.2965	-0.257621	0.138248
Zfpm1	zinc finger protein, multitype 1	17.7958	0.826872	0.00166861	0.273318	0.528786	1.53883	-0.825691	-0.0441858
Egln1	egl-9 family hypoxia-inducible factor 1	16.6881	0.677563	0.00168915	0.273318	0.528107	3.73929	-0.637991	-0.228162
Ddah2	dimethylarginine dimethylaminohydrolase 2	12.9757	0.517675	0.00171068	0.273318	0.527404	2.56988	-0.130797	-0.500879
Pmepa1	prostate transmembrane protein, androgen induced 1	16.4999	0.72434	0.00176155	0.277157	0.525772	3.13921	-0.669196	-0.277211
Mbd2	methyl-CpG binding domain protein 2	16.918	0.486717	0.00180852	0.277157	0.524301	5.85661	-0.467321	-0.136031
S1pr4	sphingosine-1-phosphate receptor 4	22.9905	0.437617	0.00185233	0.277157	0.52296	2.42496	-0.114309	0.422424
Arhgap15	Rho GTPase activating protein 15	19.638	0.364478	0.00188422	0.277157	0.522001	4.27663	-0.331475	0.151552
Cnot4	CCR4-NOT transcription complex, subunit 4	19.613	0.152258	0.00195103	0.277157	0.520037	6.17209	-0.138884	0.0624013
Nkg7	natural killer cell group 7 sequence	19.9671	0.601479	0.00196999	0.277157	0.519491	4.77838	-0.523463	0.296249
Ensa	endosulfine alpha	23.8936	0.109174	0.00200399	0.277892	0.518523	8.52603	-0.00304174	0.109131
Zfp9	zinc finger protein 9	23.9316	1.57972	0.00209536	0.283419	0.51599	-3.66962	-0.0282712	1.57947
Tspan3	tetraspanin 3	17.7205	0.157115	0.00211524	0.283419	0.515452	10.9125	-0.156695	-0.0114877
Gimap4	GTPase, IMAP family member 4	19.8364	0.410666	0.00212278	0.283419	0.51525	5.24645	-0.364112	0.189918
Zfp628	zinc finger protein 628	16.4391	0.266427	0.00212305	0.283419	0.515242	2.00659	-0.244489	-0.10587
Srm	spermidine synthase	19.2866	0.41888	0.00217953	0.283512	0.513743	4.08133	-0.395341	0.138444
Cisd3	CDGSH iron sulfur domain 3	19.6378	0.322948	0.00220704	0.283512	0.513025	3.13981	-0.293714	0.134267
Trim34a	tripartite motif-containing 34A	23.4932	0.188806	0.00231361	0.287451	0.510315	4.96409	-0.0249795	0.187146
Cul3	cullin 3	16.8453	0.528056	0.00232597	0.287451	0.510008	5.4269	-0.504109	-0.157216
Rcl1	RNA terminal phosphate cyclase-like 1	19.396	0.222291	0.00232714	0.287451	0.509979	4.9469	-0.20761	0.0794448
Cd8a	CD8 antigen, alpha chain	18.1363	0.466718	0.00240775	0.290095	0.508012	6.01372	-0.466421	0.0166491
Izumo1r	IZUMO1 receptor, JUNO	20.4365	0.623345	0.00243773	0.29033	0.507295	3.10784	-0.500771	0.371197
Purb	purine rich element binding protein B	17.2613	0.339301	0.00246849	0.29033	0.506568	6.09569	-0.332976	-0.0652082
1700025G04Rik	RIKEN cDNA 1700025G04 gene	18.2372	0.370586	0.00256025	0.294072	0.504445	3.956	-0.369871	0.023001
Grap2	GRB2-related adaptor protein 2	20.8793	0.615562	0.00259159	0.294072	0.503735	2.80586	-0.448803	0.421299
Rpe	ribulose-5-phosphate-3-epimerase	16.4638	0.146758	0.0026117	0.294072	0.503283	5.77739	-0.135048	-0.0574454
Pnp	purine-nucleoside phosphorylase	17.9273	0.251531	0.00262082	0.294072	0.50308	6.5337	-0.251486	-0.00479025
Khdrbs3	KH domain containing, RNA binding, signal transduction associated 3	14.961	2.00322	0.00276361	0.302195	0.499969	-2.55688	-1.40194	-1.43088
Bin2	bridging integrator 2	22.1651	0.279162	0.00276414	0.302195	0.499957	5.96229	-0.129006	0.247566
Necab3	N-terminal EF-hand calcium binding protein 3	20.6048	1.84657	0.0028591	0.302812	0.497966	-4.28305	-1.43359	1.16388
Armc10	armadillo repeat containing 10	12.9067	0.259439	0.00288637	0.303048	0.497405	4.89531	-0.0610073	-0.252164
Tomm34	translocase of outer mitochondrial membrane 34	23.7445	0.0944457	0.00302905	0.311357	0.494544	7.24779	-0.00631175	0.0942346
Cd8b1	CD8 antigen, beta chain 1	20.1458	0.440307	0.00310957	0.314546	0.492982	4.96534	-0.372639	0.234542
Dguok	deoxyguanosine kinase	18.4848	0.193625	0.00312428	0.314546	0.4927	5.57847	-0.192068	0.0245095
Serbp1	serpine1 mRNA binding protein 1	17.8462	0.16358	0.0031657	0.315208	0.491914	7.67866	-0.163447	-0.00658263
Ift57	intraflagellar transport 57	23.0318	0.133104	0.00317374	0.315208	0.491762	6.24547	-0.0333795	0.12885
Sh2d2a	SH2 domain containing 2A	20.531	0.461575	0.00323605	0.319239	0.490598	4.29366	-0.363898	0.283954
Gm8369	predicted gene 8369	19.937	0.877139	0.00326012	0.31947	0.490154	0.0113316	-0.766753	0.425986
Ltb	lymphotoxin B	20.2996	0.373599	0.00329118	0.320378	0.489585	6.56926	-0.307917	0.211573
Tma16	translation machinery associated 16	19.2137	0.348518	0.00331721	0.320788	0.489111	2.48952	-0.331073	0.108884
Pdrg1	p53 and DNA damage regulated 1	21.5	0.189255	0.00344966	0.329737	0.486753	6.21528	-0.115211	0.150147
Kcnk12	potassium channel, subfamily K, member 12	16.9834	1.87509	0.00349702	0.331611	0.485929	-2.93987	-1.80906	-0.493192
Slc30a2	solute carrier family 30 (zinc transporter), member 2	19.5488	0.964745	0.00372665	0.340236	0.482068	1.19335	-0.886519	0.380548
Tmem170	transmembrane protein 170	23.9066	0.315453	0.00384956	0.345378	0.480087	2.58039	-0.00770978	0.315359
Ms4a6b	membrane-spanning 4-domains, subfamily A, member 6B	20.5205	0.473943	0.00385346	0.345378	0.480025	5.27572	-0.374452	0.290531
Rin3	Ras and Rab interactor 3	17.2352	0.334584	0.00402422	0.350868	0.477366	5.69667	-0.3279	-0.0665427
Cd3d	CD3 antigen, delta polypeptide	20.1044	0.502531	0.00408825	0.351551	0.476394	5.39815	-0.428176	0.263064
Tifab	TRAF-interacting protein with forkhead-associated domain, family member B	16.6664	0.421536	0.00416321	0.351696	0.475274	3.61573	-0.396106	-0.144197
Cbx3	chromobox 3	15.9533	0.220917	0.00438134	0.367594	0.472112	5.68427	-0.189955	-0.11279
Icos	inducible T cell co-stimulator	20.5693	0.338316	0.00448896	0.372749	0.470603	6.02424	-0.264625	0.210788
Ppt1	palmitoyl-protein thioesterase 1	15.6952	0.258841	0.00453922	0.372749	0.469909	6.45262	-0.213132	-0.146879
Trat1	T cell receptor associated transmembrane adaptor 1	20.4945	0.622331	0.00464187	0.374895	0.468512	2.30872	-0.494273	0.37814
Mbd3	methyl-CpG binding domain protein 3	17.3867	0.169132	0.00466962	0.375075	0.468139	5.58907	-0.166957	-0.0270388
Metap2	methionine aminopeptidase 2	18.3098	0.107593	0.00478694	0.380342	0.466584	6.67127	-0.10724	0.00871684
Mta1	metastasis associated 1	16.7672	0.563265	0.00497996	0.389469	0.464098	3.36277	-0.534183	-0.178651
Mylip	myosin regulatory light chain interacting protein	21.9856	0.193688	0.0050007	0.389469	0.463836	5.74977	-0.0974755	0.167373
Rbm4	RNA binding motif protein 4	18.103	0.165985	0.00500781	0.389469	0.463746	5.11784	-0.165925	0.00447525
Maf	avian musculoaponeurotic fibrosarcoma oncogene homolog	19.1169	0.816602	0.00507183	0.389576	0.462944	1.35433	-0.781943	0.23538
Skap1	src family associated phosphoprotein 1	20.4656	0.370877	0.00519017	0.389576	0.461485	5.1007	-0.296257	0.223117
Ccr9	chemokine (C-C motif) receptor 9	20.1587	0.769944	0.00524771	0.389576	0.460786	2.36663	-0.650221	0.412342
Kcne3	potassium voltage-gated channel, Isk-related subfamily, gene 3	20.4644	1.69346	0.00534176	0.390948	0.459658	-1.91655	-1.35307	1.01835
Sumo1	small ubiquitin-like modifier 1	20.2507	0.160831	0.00536446	0.390948	0.459388	8.66886	-0.133709	0.0893782
Fcgrt	Fc fragment of IgG receptor and transporter	16.708	0.240882	0.00538134	0.390948	0.459188	5.67046	-0.227234	-0.0799304
Tsen15	tRNA splicing endonuclease subunit 15	17.392	0.370074	0.00544399	0.390948	0.458451	3.53183	-0.365396	-0.0586592
Aldh2	aldehyde dehydrogenase 2, mitochondrial	15.396	0.301024	0.00556076	0.390948	0.457098	4.74786	-0.233742	-0.189685
Traf3ip3	TRAF3 interacting protein 3	19.8957	0.255899	0.00563932	0.390948	0.456201	5.01954	-0.225027	0.121849
Nfix	nuclear factor I/X	17.2176	0.479942	0.00566144	0.390948	0.45595	3.6227	-0.469908	-0.0976263
Phf21b	PHD finger protein 21B	23.974	1.03192	0.00574226	0.390948	0.455042	-0.0537724	-0.00703525	1.0319
Zap70	zeta-chain (TCR) associated protein kinase	20.8253	0.394114	0.00575927	0.390948	0.454853	3.96103	-0.291128	0.265651
Cdk2ap2	CDK2-associated protein 2	19.0058	0.26991	0.00577282	0.390948	0.454702	7.08277	-0.260607	0.0702524
Chordc1	cysteine and histidine-rich domain (CHORD)-containing, zinc-binding protein 1	18.1385	0.22684	0.00577335	0.390948	0.454696	6.53527	-0.226691	0.00822143
Ubash3a	ubiquitin associated and SH3 domain containing, A	19.9231	0.513563	0.0058044	0.390948	0.454352	3.41633	-0.449835	0.247781
Limd2	LIM domain containing 2	19.8733	0.222826	0.00594442	0.390948	0.45282	8.1538	-0.196561	0.104954
Phyhd1	phytanoyl-CoA dioxygenase domain containing 1	15.1653	0.453615	0.00595353	0.390948	0.452721	2.96146	-0.334333	-0.306574
Pabpc1	poly(A) binding protein, cytoplasmic 1	16.5016	0.205773	0.00596691	0.390948	0.452576	8.46095	-0.190141	-0.0786681
Rtbdn	retbindin	22.3229	1.23252	0.00599483	0.390948	0.452276	-4.9485	-0.523932	1.11561
Rbm38	RNA binding motif protein 38	20.523	0.341292	0.00602891	0.390948	0.45191	3.68661	-0.269508	0.209394
Rac3	Rac family small GTPase 3	17.2276	0.445167	0.00608824	0.390948	0.451279	2.54192	-0.436097	-0.0894075
Cct8	chaperonin containing Tcp1, subunit 8 (theta)	17.699	0.19927	0.00609557	0.390948	0.451201	7.72587	-0.198652	-0.0156864
Pdk3	pyruvate dehydrogenase kinase, isoenzyme 3	14.2387	0.17019	0.00610939	0.390948	0.451055	7.47748	-0.0941331	-0.141788
Msl3	MSL complex subunit 3	17.1247	0.202304	0.00623572	0.390948	0.449731	4.79743	-0.197015	-0.0459547
Mff	mitochondrial fission factor	21.9571	0.107894	0.00624084	0.390948	0.449678	7.04001	-0.0549932	0.0928271
Glipr1	GLI pathogenesis-related 1 (glioma)	20.1635	0.236127	0.00637327	0.391732	0.448317	7.82769	-0.199254	0.126704
Gpx6	glutathione peroxidase 6	19.9041	0.896861	0.00642566	0.391732	0.447785	-5.27231	-0.787714	0.428795
Mfap1a	microfibrillar-associated protein 1A	20.069	0.142524	0.00644478	0.391732	0.447592	6.94045	-0.122123	0.0734795
Prmt5	protein arginine N-methyltransferase 5	17.9535	0.374755	0.00644936	0.391732	0.447546	4.3595	-0.374727	-0.00456419
Mxd4	Max dimerization protein 4	18.8943	0.208142	0.00649421	0.392502	0.447095	4.69719	-0.202463	0.0482882
Mob4	MOB family member 4, phocein	18.8646	0.194692	0.00652358	0.392502	0.446802	6.02715	-0.189725	0.0436958
Imp3	IMP3, U3 small nucleolar ribonucleoprotein	18.6915	0.216616	0.00656884	0.392502	0.446352	5.01255	-0.213076	0.0390003
Fam89b	family with sequence similarity 89, member B	15.8862	0.237893	0.00667865	0.396665	0.445271	6.35847	-0.202386	-0.12503
Gimap1	GTPase, IMAP family member 1	19.3239	0.387199	0.00689162	0.396665	0.443218	4.28982	-0.364173	0.131533
Kpna2	karyopherin (importin) alpha 2	15.101	0.205659	0.00689469	0.396665	0.443189	5.75101	-0.149217	-0.141527
Car3	carbonic anhydrase 3	18.2575	2.06212	0.00731264	0.404097	0.439321	-2.05978	-2.05744	0.138927
Snapc5	small nuclear RNA activating complex, polypeptide 5	19.1957	0.195515	0.00738445	0.404097	0.438676	5.94586	-0.186013	0.0602098
Fam189b	family with sequence similarity 189, member B	20.2113	0.307556	0.00740254	0.404097	0.438514	3.90739	-0.25744	0.168271
Igfbp4	insulin-like growth factor binding protein 4	18.8842	0.326716	0.00748105	0.404097	0.437817	4.55781	-0.318001	0.0749544
Akt2	thymoma viral proto-oncogene 2	18.1477	0.187583	0.00751241	0.404097	0.43754	5.69563	-0.187442	0.00725348
Rmi2	RecQ mediated genome instability 2	21.2639	0.833929	0.00754056	0.404097	0.437292	0.232763	-0.54757	0.628972
Gimap6	GTPase, IMAP family member 6	21.3581	0.325156	0.00761751	0.404097	0.43662	5.3297	-0.207388	0.250433
Tgtp2	T cell specific GTPase 2	21.1893	0.299023	0.00764122	0.404097	0.436414	5.7337	-0.200704	0.221658
Vpreb3	pre-B lymphocyte gene 3	19.4348	1.03207	0.00765252	0.404097	0.436316	-1.10325	-0.960111	0.378624
Apol10a	apolipoprotein L 10A	22.1737	1.21103	0.007779	0.404097	0.435228	-4.64961	-0.557209	1.07523
Pgp	phosphoglycolate phosphatase	14.0564	0.203266	0.00779153	0.404097	0.435121	5.2935	-0.10422	-0.174514
Irgq	immunity-related GTPase family, Q	13.3255	0.537852	0.00779171	0.404097	0.435119	2.62781	-0.182921	-0.505791
Fam78a	family with sequence similarity 78, member A	21.6057	0.480046	0.00783635	0.404097	0.434739	2.49282	-0.281583	0.388787
Hgd	homogentisate 1, 2-dioxygenase	21.1423	0.271094	0.00792743	0.404097	0.43397	5.01249	-0.184422	0.198698
Abcg3	ATP binding cassette subfamily G member 3	13.0709	0.484939	0.00797013	0.404097	0.433613	4.28014	-0.134185	-0.466005
Cdkn2a	cyclin dependent kinase inhibitor 2A	22.6066	0.390196	0.00798942	0.404097	0.433451	1.36586	-0.139207	0.364519
Cd9	CD9 antigen	15.8902	0.198274	0.00800001	0.404097	0.433363	8.34796	-0.16879	-0.10403
Insm1	insulinoma-associated 1	17.0978	0.39346	0.00807893	0.406122	0.432708	7.05085	-0.382535	-0.0920729
Zfp706	zinc finger protein 706	18.8475	0.147332	0.00812443	0.406194	0.432334	7.55701	-0.143721	0.0324209
Gimap5	GTPase, IMAP family member 5	19.6268	0.444716	0.00820428	0.408796	0.43168	2.92238	-0.404989	0.18373
Cldn10	claudin 10	22.1626	0.479676	0.00828097	0.408805	0.431057	1.50122	-0.221937	0.425244
Noxa1	NADPH oxidase activator 1	21.7084	1.97252	0.00837978	0.411137	0.430263	-4.89137	-1.11368	1.62805
Sh3glb1	SH3-domain GRB2-like B1 (endophilin)	15.3952	0.110385	0.00840893	0.411137	0.43003	8.73365	-0.085697	-0.0695761
Stab1	stabilin 1	19.1076	2.37262	0.00842175	0.411137	0.429928	-3.45057	-2.27357	0.67838
Zfp622	zinc finger protein 622	15.4219	0.108067	0.00846853	0.411137	0.429556	6.53217	-0.0843713	-0.067527
Zmynd8	zinc finger, MYND-type containing 8	20.2982	0.157651	0.00856113	0.412614	0.428826	6.04248	-0.129967	0.0892329
Idh3b	isocitrate dehydrogenase 3 (NAD+) beta	19.1768	0.111153	0.00861776	0.412614	0.428383	6.57217	-0.10592	0.0337046
Tesc	tescalcin	21.5082	0.356853	0.00879746	0.416513	0.426993	3.42466	-0.216633	0.283574
Dapl1	death associated protein-like 1	20.1762	0.439	0.00892988	0.418627	0.425985	3.11271	-0.369657	0.236801
Tbc1d10c	TBC1 domain family, member 10c	19.897	0.280652	0.00894272	0.418627	0.425888	5.40944	-0.246746	0.133724
Ier5l	immediate early response 5-like	17.5371	0.748159	0.00901013	0.419114	0.425381	0.490879	-0.742672	-0.0904455
Gpr18	G protein-coupled receptor 18	19.5776	0.489699	0.00917439	0.42407	0.424158	3.8558	-0.448525	0.196546
Macrod1	mono-ADP ribosylhydrolase 1	19.7984	0.490292	0.00925177	0.425364	0.423589	1.18484	-0.436949	0.2224
Inpp4b	inositol polyphosphate-4-phosphatase, type II	19.5173	0.396867	0.00940124	0.425364	0.422501	3.74284	-0.365964	0.153538
Ppic	peptidylprolyl isomerase C	21.3798	0.747124	0.00945137	0.425364	0.42214	0.828053	-0.473246	0.578128
Haus8	4HAUS augmin-like complex, subunit 8	19.6306	0.188312	0.00951882	0.425364	0.421656	6.87074	-0.171412	0.0779697
Shf	Src homology 2 domain containing F	19.2712	1.45861	0.0096121	0.425364	0.420992	-1.8543	-1.37858	0.47651
Cct5	chaperonin containing Tcp1, subunit 5 (epsilon)	18.2555	0.151684	0.00965688	0.425364	0.420675	7.96729	-0.151344	0.0101386
Ctps2	cytidine 5'-triphosphate synthase 2	16.2602	0.153521	0.00967159	0.425364	0.420572	5.69339	-0.137871	-0.067531
Eif2a	eukaryotic translation initiation factor 2A	14.1736	0.244834	0.0096934	0.425364	0.420418	4.79034	-0.131923	-0.206253
Hibadh	3-hydroxyisobutyrate dehydrogenase	13.9388	0.12201	0.00974725	0.425364	0.42004	6.33816	-0.0593041	-0.106628
Avil	advillin	21.0243	1.92087	0.00982944	0.425364	0.419467	-3.33543	-1.34958	1.36689
Gpr137	G protein-coupled receptor 137	22.7365	0.241457	0.00985385	0.425364	0.419298	4.53351	-0.0784226	0.228366
Ang	angiogenin, ribonuclease, RNase A family, 5	22.0277	1.80727	0.00993021	0.425364	0.41877	-3.02187	-0.892243	1.57166
Arl3	ADP-ribosylation factor-like 3	20.0917	0.193829	0.00995477	0.425364	0.418601	4.46421	-0.165486	0.100917
Igsf6	immunoglobulin superfamily, member 6	19.0397	0.551078	0.0100367	0.42674	0.41804	3.61607	-0.53079	0.148152
Tenm3	teneurin transmembrane protein 3	21.457	1.07878	0.0102894	0.430761	0.416335	-5.51984	-0.666314	0.848404
Egr4	early growth response 4	19.3767	1.98384	0.0102954	0.430761	0.416295	-2.37919	-1.85637	0.699647
Tra2b	transformer 2 beta	17.1996	0.137352	0.0103681	0.430761	0.415812	7.69994	-0.134347	-0.0285724
Fam78b	family with sequence similarity 78, member B	16.9201	0.55024	0.0103831	0.430761	0.415712	1.75154	-0.528397	-0.153494
Mthfs	5, 10-methenyltetrahydrofolate synthetase	22.4684	0.240486	0.0104747	0.430761	0.415108	7.1478	-0.0938642	0.221412
Sec13	SEC13 homolog, nuclear pore and COPII coat complex component	20.1023	0.122731	0.0104848	0.430761	0.415042	6.94433	-0.104606	0.0641907
Gbp7	guanylate binding protein 7	20.8642	0.512241	0.010497	0.430761	0.414962	3.69388	-0.374851	0.34911
Spi1	spleen focus forming virus (SFFV) proviral integration oncogene	17.692	0.152476	0.0105647	0.430761	0.414519	8.91109	-0.15198	-0.0122808
Ifi205	interferon activated gene 205	18.1397	0.524518	0.010588	0.430761	0.414368	3.69548	-0.524167	0.0191845
Scn3b	sodium channel, voltage-gated, type III, beta	13.3983	2.11814	0.0105895	0.430761	0.414358	-3.01378	-0.758199	-1.97779
En2	engrailed 2	18.6848	2.02076	0.0106254	0.430761	0.414125	-3.5185	-1.98837	0.360347
Fbxw4	F-box and WD-40 domain protein 4	16.1435	0.244641	0.0106379	0.430761	0.414044	3.80675	-0.216309	-0.114278
Lck	lymphocyte protein tyrosine kinase	18.8186	0.301696	0.0110352	0.432654	0.411511	6.50157	-0.294795	0.064159
Ldah	lipid droplet associated hydrolase	18.5752	0.151729	0.0110438	0.432654	0.411456	5.96573	-0.150012	0.0227615
Rgs14	regulator of G-protein signaling 14	18.6568	0.561392	0.0111388	0.432654	0.410863	3.16043	-0.553113	0.0960577
St13	suppression of tumorigenicity 13	18.8168	0.238126	0.0111745	0.432654	0.410641	6.36288	-0.232702	0.0505342
Ahsa2	AHA1, activator of heat shock protein ATPase 2	18.4388	0.338379	0.011329	0.434775	0.409689	5.23997	-0.336148	0.038788
Hsp90aa1	heat shock protein 90, alpha (cytosolic), class A member 1	18.9046	0.37707	0.0113812	0.434775	0.409369	8.10717	-0.366545	0.0884657
Tspan4	tetraspanin 4	14.7167	0.621126	0.0113877	0.434775	0.409329	1.90634	-0.405448	-0.470542
Rtn4r	reticulon 4 receptor	19.8342	0.375255	0.0116857	0.442701	0.407532	2.07125	-0.332815	0.17335
Dynll1	dynein light chain LC8-type 1	18.3517	0.376438	0.0119146	0.443085	0.406178	8.26438	-0.374844	0.0346101
Mgp	matrix Gla protein	16.1391	1.76937	0.0119155	0.443085	0.406173	-4.04391	-1.56353	-0.828294
Dok2	docking protein 2	20.7609	0.487691	0.0119973	0.443085	0.405695	3.81458	-0.365748	0.3226
Prg3	proteoglycan 3	20.6983	0.570758	0.0123993	0.446707	0.403386	2.70093	-0.434174	0.370483
Limch1	LIM and calponin homology domains 1	20.7793	1.64077	0.0124651	0.446778	0.403014	-4.26444	-1.22525	1.09128
Krt10	keratin 10	23.0209	0.363942	0.0124826	0.446778	0.402915	1.85822	-0.0922712	0.352051
Rtcb	RNA 2',3'-cyclic phosphate and 5'-OH ligase	13.7473	0.127889	0.0125007	0.446778	0.402813	7.38343	-0.0564818	-0.114741
Mrpl28	mitochondrial ribosomal protein L28	20.0213	0.207432	0.0125265	0.446778	0.402669	5.54465	-0.179059	0.104717
Rnaseh2a	ribonuclease H2, large subunit	15.8003	0.203746	0.0125532	0.446778	0.402519	5.01894	-0.170884	-0.110956
Rxra	retinoid X receptor alpha	15.5076	0.494489	0.0129815	0.453839	0.400156	3.77013	-0.392905	-0.300241
Mbnl2	muscleblind like splicing factor 2	14.5281	0.159308	0.0130124	0.453839	0.399989	5.65056	-0.0979087	-0.12567
Elfn1	leucine rich repeat and fibronectin type III, extracellular 1	14.6206	1.55615	0.0130476	0.453839	0.399798	-5.10521	-0.985809	-1.20407
Thy1	thymus cell antigen 1, theta	19.8872	0.549305	0.0130603	0.453839	0.399729	2.8642	-0.483611	0.260492
Rpl4	ribosomal protein L4	19.5472	0.144927	0.0131512	0.454754	0.399239	9.33195	-0.1332	0.0571104
Eif3f	eukaryotic translation initiation factor 3, subunit F	17.105	0.213011	0.0131678	0.454754	0.39915	8.13383	-0.20719	-0.0494569
Bcl11b	B cell leukemia/lymphoma 11B	21.4496	0.383136	0.0132854	0.45482	0.398521	4.64159	-0.237232	0.300856
Ywhab	tyrosine 3-monooxygenase/tryptophan 5-monooxygenase activation protein, beta polypeptide	18.7859	0.168279	0.0133822	0.45482	0.398007	8.24295	-0.164731	0.0343775
Ptprcap	protein tyrosine phosphatase, receptor type, C polypeptide-associated protein	19.7853	0.416108	0.0133943	0.45482	0.397943	5.8662	-0.371478	0.187483
Smc6	structural maintenance of chromosomes 6	19.4841	0.180421	0.0134681	0.45482	0.397554	6.35776	-0.166973	0.0683492
Fh1	fumarate hydratase 1	13.8367	0.168623	0.0135713	0.45482	0.397012	5.13572	-0.0779925	-0.149503
Paip2	polyadenylate-binding protein-interacting protein 2	18.6546	0.138439	0.0136483	0.45482	0.396611	7.54984	-0.136411	0.023608
Fkbp4	FK506 binding protein 4	18.7211	0.380675	0.0137444	0.45482	0.396112	5.53154	-0.373912	0.0714391
Zfp524	zinc finger protein 524	17.3945	0.18557	0.0138399	0.45482	0.395621	5.55013	-0.183244	-0.0292934
Chn2	chimerin 2	15.1958	0.452941	0.0138528	0.45482	0.395554	2.94297	-0.336265	-0.303449
Armc9	armadillo repeat containing 9	23.468	0.60181	0.0140534	0.45482	0.394531	1.83023	-0.0835545	0.595982
Foxn3	forkhead box N3	15.3732	0.157605	0.0141162	0.45482	0.394213	5.7209	-0.121784	-0.10004
C2	complement component 2 (within H-2S)	23.3579	0.619567	0.0141209	0.45482	0.394189	1.70542	-0.103659	0.610834
Top1	topoisomerase (DNA) I	19.7737	0.19849	0.0142267	0.45482	0.393657	6.29348	-0.177473	0.0888918
Tmem33	transmembrane protein 33	18.0971	0.227858	0.0142355	0.45482	0.393613	6.43805	-0.227784	0.00579447
Grk5	G protein-coupled receptor kinase 5	17.6279	0.29505	0.0143596	0.45482	0.392994	3.20029	-0.293651	-0.0287005
Grsf1	G-rich RNA sequence binding factor 1	12.1577	0.152695	0.0144043	0.45482	0.392772	5.58462	-0.00630266	-0.152565
Rhoj	ras homolog family member J	21.0555	2.02888	0.0144412	0.45482	0.392589	-3.83445	-1.41365	1.45532
Pdlim1	PDZ and LIM domain 1 (elfin)	18.6286	0.292399	0.0144751	0.45482	0.392421	4.49528	-0.288449	0.0479016
Eme1	essential meiotic structure-specific endonuclease 1	21.054	0.507755	0.0145014	0.45482	0.392292	1.688	-0.35393	0.364073
Hspa8	heat shock protein 8	18.4202	0.261132	0.014541	0.45482	0.392097	10.9639	-0.259554	0.0286655
Batf	basic leucine zipper transcription factor, ATF-like	20.6811	0.263326	0.0147346	0.455482	0.39115	4.15004	-0.201076	0.170026
Best1	bestrophin 1	16.7605	1.08729	0.0148342	0.455482	0.390667	-1.29609	-1.03054	-0.346674
Sdf2	stromal cell derived factor 2	18.4976	0.195997	0.0148388	0.455482	0.390645	6.3216	-0.194336	0.0254621
B3gnt8	UDP-GlcNAc:betaGal beta-1,3-N-acetylglucosaminyltransferase 8	15.0978	1.62376	0.0148691	0.455482	0.390499	-0.813333	-1.1772	-1.11839
Tufm	Tu translation elongation factor, mitochondrial	15.792	0.160388	0.0149068	0.455482	0.390317	5.83618	-0.13433	-0.0876341
Polr2c	polymerase (RNA) II (DNA directed) polypeptide C	20.7475	0.169359	0.014947	0.455482	0.390124	6.14501	-0.127405	0.111582
Tsfm	Ts translation elongation factor, mitochondrial	17.5753	0.206199	0.0152383	0.455482	0.388737	4.379	-0.204926	-0.0228798
Gar1	GAR1 ribonucleoprotein	17.6552	0.288981	0.015275	0.455482	0.388564	3.17823	-0.287805	-0.026048
Npas2	neuronal PAS domain protein 2	14.7939	1.62112	0.0153903	0.455482	0.388023	-2.43076	-1.0828	-1.20647
Zfp300	zinc finger protein 300	12.1978	1.41508	0.0153945	0.455482	0.388004	0.563008	-0.0732347	-1.41318
Tada2b	transcriptional adaptor 2B	17.3503	0.646647	0.0154052	0.455482	0.387953	3.19772	-0.637316	-0.109457
Cd36	CD36 molecule	14.3401	0.683855	0.0154098	0.455482	0.387932	3.06589	-0.393235	-0.559485
Ndufaf1	NADH:ubiquinone oxidoreductase complex assembly factor 1	19.492	0.278825	0.0154221	0.455482	0.387874	4.30668	-0.257823	0.106162
Zfp428	zinc finger protein 428	20.4531	0.876295	0.0154434	0.455482	0.387775	0.127624	-0.701711	0.524875
Gmfg	glia maturation factor, gamma	19.6275	0.293667	0.0154627	0.455482	0.387685	5.12447	-0.267412	0.121372
Pabpc6	poly(A) binding protein, cytoplasmic 6	12.0935	0.654178	0.0155578	0.455997	0.387243	-5.37316	-0.0160048	-0.653983
Cacna1s	calcium channel, voltage-dependent, L type, alpha 1S subunit	19.3889	0.221436	0.0156811	0.457483	0.386674	5.14967	-0.206957	0.0787565
Iqgap2	IQ motif containing GTPase activating protein 2	14.4772	0.593467	0.0156862	0.457483	0.386651	2.2238	-0.358462	-0.472978
Bud31	BUD31 homolog	18.8653	0.230922	0.0157408	0.458166	0.3864	5.74452	-0.225022	0.0518669
Cd2	CD2 antigen	20.3403	0.382428	0.0158233	0.459297	0.386022	5.43557	-0.312867	0.219921
Wdr12	WD repeat domain 12	17.3734	0.312282	0.0158548	0.459297	0.385878	3.48664	-0.30809	-0.0509999
Eif4e	eukaryotic translation initiation factor 4E	17.8602	0.204463	0.015894	0.459297	0.3857	6.30577	-0.204326	-0.00748371
Fam189a2	family with sequence similarity 189, member A2	17.6285	0.546521	0.0160309	0.459297	0.38508	3.60434	-0.543938	-0.0530752
Tcte2	t-complex-associated testis expressed 2	18.8399	1.08897	0.01617	0.459297	0.384455	-0.292559	-1.06275	0.237523
Stip1	stress-induced phosphoprotein 1	18.9492	0.243414	0.016219	0.459297	0.384235	7.07139	-0.235936	0.0598699
Cdca3	cell division cycle associated 3	18.8408	0.373565	0.0162563	0.459297	0.384069	1.71805	-0.364551	0.0815658
Cope	coatomer protein complex, subunit epsilon	20.11	0.147934	0.0163186	0.459297	0.383792	7.57288	-0.125933	0.0776239
Pdf	peptide deformylase (mitochondrial)	17.4	0.20867	0.0163733	0.459297	0.383549	4.24975	-0.206101	-0.0326426
Ercc1	excision repair cross-complementing rodent repair deficiency, complementation group 1	21.0892	0.198224	0.016462	0.460257	0.383157	4.84002	-0.136856	0.143399
Cd52	CD52 antigen	19.5374	0.250928	0.016473	0.460257	0.383109	9.24118	-0.230877	0.0982904
Adgrg5	adhesion G protein-coupled receptor G5	20.5508	0.707922	0.0165625	0.460257	0.382715	2.10087	-0.555856	0.438381
Bgn	biglycan	20.4329	1.18991	0.016709	0.461675	0.382075	-0.643217	-0.956597	0.707684
Asah1	N-acylsphingosine amidohydrolase 1	12.7764	0.158872	0.0167094	0.461675	0.382074	7.29325	-0.0320701	-0.155602
Ear2	eosinophil-associated, ribonuclease A family, member 2	16.3768	0.580197	0.0169675	0.462618	0.380959	3.92322	-0.528591	-0.239208
Higd1a	HIG1 domain family, member 1A	17.5535	0.211691	0.0170249	0.462618	0.380713	5.54267	-0.210247	-0.0246877
Npm1	nucleophosmin 1	18.5052	0.166975	0.0170268	0.462618	0.380705	8.32657	-0.165517	0.0220219
Tnk2	tyrosine kinase, non-receptor, 2	21.6329	0.566592	0.0171286	0.464525	0.38027	1.75847	-0.329072	0.461235
Idh2	isocitrate dehydrogenase 2 (NADP+), mitochondrial	13.8357	0.189	0.0173127	0.466561	0.37949	5.45613	-0.0873751	-0.16759
Prss22	protease, serine 22	15.079	1.04799	0.017351	0.466561	0.379329	-5.25893	-0.756209	-0.725555
Rgs5	regulator of G-protein signaling 5	19.5501	1.66056	0.0174285	0.466561	0.379003	-1.83593	-1.52569	0.655527
Tpi1	triosephosphate isomerase 1	13.1152	0.233547	0.0175123	0.466561	0.378653	7.30909	-0.0672195	-0.223665
Boll	boule homolog, RNA binding protein	23.0515	0.72557	0.0175249	0.466561	0.3786	0.469382	-0.178326	0.703315
Naaa	N-acylethanolamine acid amidase	16.0921	0.551567	0.0175522	0.466561	0.378486	4.53673	-0.484182	-0.264184
Ncbp2	nuclear cap binding protein subunit 2	20.1705	0.219436	0.0175527	0.466561	0.378484	5.02383	-0.18495	0.118091
Aph1c	aph1 homolog C, gamma secretase subunit	17.2335	0.40555	0.0175528	0.466561	0.378484	2.85471	-0.397412	-0.0808358
Ybx3	Y box protein 3	16.8217	0.390676	0.0176853	0.469234	0.377934	4.42261	-0.372234	-0.118614
Dynll2	dynein light chain LC8-type 2	16.8412	0.246186	0.0179694	0.475059	0.376766	6.50367	-0.234943	-0.0735486
Mad2l2	MAD2 mitotic arrest deficient-like 2	14.6668	0.188707	0.0181784	0.47972	0.375918	4.72088	-0.121305	-0.144552
Rpia	ribose 5-phosphate isomerase A	17.4754	0.475579	0.0182989	0.480315	0.375432	0.686523	-0.471101	-0.0651113
Ppa2	pyrophosphatase (inorganic) 2	16.1241	0.171156	0.0184195	0.481558	0.374949	4.67244	-0.150927	-0.0807184
Clpp	caseinolytic mitochondrial matrix peptidase proteolytic subunit	20.1528	0.171754	0.0184655	0.481558	0.374766	4.65485	-0.145191	0.0917551
Pitpnm2	phosphatidylinositol transfer protein, membrane-associated 2	19.8631	0.964639	0.018506	0.481558	0.374605	-0.637677	-0.852145	0.452082
Clec10a	C-type lectin domain family 10, member A	18.1287	0.964421	0.0186693	0.484841	0.373958	1.97434	-0.963873	0.0324879
Snta1	syntrophin, acidic 1	17.3958	0.973577	0.0187137	0.484895	0.373783	1.28358	-0.961423	-0.153356
Triap1	TP53 regulated inhibitor of apoptosis 1	19.5049	0.153301	0.018792	0.484895	0.373475	5.58896	-0.141556	0.0588489
Tnfrsf13b	tumor necrosis factor receptor superfamily, member 13b	19.0914	0.335494	0.0188363	0.484895	0.373302	1.05826	-0.321892	0.0945613
Gna15	guanine nucleotide binding protein, alpha 15	17.4392	0.640299	0.0188773	0.484953	0.373142	1.89248	-0.63341	-0.0936713
Fam111a	family with sequence similarity 111, member A	21.9635	0.263518	0.0190148	0.484953	0.372606	4.36774	-0.133932	0.226944
Hspe1	heat shock protein 1 (chaperonin 10)	19.8272	0.33248	0.0190293	0.484953	0.37255	6.2954	-0.295158	0.153051
Alas1	aminolevulinic acid synthase 1	13.9109	0.192949	0.0190467	0.484953	0.372482	5.74714	-0.0925486	-0.169304
Zfp704	zinc finger protein 704	15.8405	0.520479	0.0191355	0.484953	0.372139	2.34475	-0.439493	-0.278826
Casp6	caspase 6	15.8849	0.208302	0.0192999	0.487964	0.371507	5.19093	-0.177174	-0.109541
Cxcl9	chemokine (C-X-C motif) ligand 9	16.3697	0.550076	0.0193251	0.487964	0.37141	3.77257	-0.500727	-0.22772
Nutf2	nuclear transport factor 2	19.1836	0.277999	0.0193539	0.487964	0.3713	4.1101	-0.26476	0.0847678
Prr15	proline rich 15	20.0844	0.786295	0.0194372	0.489224	0.370983	-0.510876	-0.672098	0.408098
Utp23	UTP23 small subunit processome component	23.117	0.192868	0.0196052	0.48991	0.370345	4.24639	-0.0441884	0.187737
Ptpn7	protein tyrosine phosphatase, non-receptor type 7	20.0892	0.366577	0.0196138	0.48991	0.370313	4.19947	-0.313098	0.190652
Magohb	mago homolog B, exon junction complex core component	17.7821	0.324127	0.0197755	0.48991	0.369704	2.9678	-0.323599	-0.0184804
Nop16	NOP16 nucleolar protein	16.5077	0.209383	0.0198153	0.48991	0.369555	4.91723	-0.193605	-0.079739
Fbxl8	F-box and leucine-rich repeat protein 8	16.9923	0.238806	0.0198778	0.48991	0.369322	3.85759	-0.230544	-0.0622714
Fancd2os	Fancd2 opposite strand	22.7224	0.376897	0.0198977	0.48991	0.369247	0.574385	-0.123723	0.356011
C1qbp	complement component 1, q subcomponent binding protein	15.9241	0.199582	0.0200514	0.491569	0.368676	6.58057	-0.170826	-0.103207
Cd40lg	CD40 ligand	19.9601	0.442503	0.0200915	0.491569	0.368527	3.7154	-0.385508	0.217239
Renbp	renin binding protein	13.3939	0.14522	0.0201275	0.491569	0.368395	6.60068	-0.0518266	-0.135657
Ramp1	receptor (calcitonin) activity modifying protein 1	18.668	0.243565	0.0201657	0.491569	0.368254	6.13303	-0.239849	0.0423811
Cmss1	cms small ribosomal subunit 1	21.5098	0.571851	0.0202592	0.492981	0.36791	1.09852	-0.34696	0.454569
Klre1	killer cell lectin-like receptor family E member 1	14.8897	0.843108	0.0204813	0.493533	0.367098	0.180071	-0.578712	-0.613127
Armcx4	armadillo repeat containing, X-linked 4	21.3836	1.76108	0.0207147	0.493958	0.366254	-3.93317	-1.11415	1.36385
Arhgdib	Rho, GDP dissociation inhibitor (GDI) beta	19.3658	0.178845	0.0207302	0.493958	0.366198	9.23595	-0.167534	0.0625929
Sap18	Sin3-associated polypeptide 18	16.3591	0.161116	0.0207571	0.493958	0.366102	5.39133	-0.146478	-0.0671023
Csk	c-src tyrosine kinase	20.2574	0.23483	0.0207678	0.493958	0.366063	5.16068	-0.195002	0.13084
Cib3	calcium and integrin binding family member 3	22.793	0.590572	0.0209808	0.495107	0.365302	0.825433	-0.183519	0.561334
Rce1	Ras converting CAAX endopeptidase 1	19.987	0.138103	0.0210264	0.495107	0.36514	5.38966	-0.119835	0.0686444
Myg1	melanocyte proliferating gene 1	18.24	0.170383	0.0210452	0.495107	0.365073	4.7435	-0.170047	0.010699
Cyp4f15	cytochrome P450, family 4, subfamily f, polypeptide 15	19.8187	1.173	0.0210519	0.495107	0.365049	-4.65321	-1.04252	0.537648
Wdr61	WD repeat domain 61	20.2689	0.181598	0.0211394	0.495166	0.364739	5.80311	-0.150493	0.101635
Chid1	chitinase domain containing 1	18.6506	0.288029	0.0211701	0.495166	0.364631	3.96133	-0.283861	0.0488242
Irf2bpl	interferon regulatory factor 2 binding protein-like	18.9091	0.395566	0.0212224	0.495166	0.364446	3.37263	-0.384415	0.0932628
Ccdc149	coiled-coil domain containing 149	17.3133	0.377408	0.0212565	0.495166	0.364326	2.30595	-0.371326	-0.067486
Rab14	RAB14, member RAS oncogene family	17.8193	0.123948	0.021528	0.499625	0.363376	8.26204	-0.123809	-0.00586157
Syndig1l	synapse differentiation inducing 1 like	19.214	1.33035	0.0215499	0.499625	0.3633	-1.50059	-1.26372	0.415724
Heca	hdc homolog, cell cycle regulator	15.9223	0.487009	0.0218771	0.500238	0.36217	4.08328	-0.416724	-0.252029
Ptgfrn	prostaglandin F2 receptor negative regulator	20.674	1.75163	0.0220503	0.500238	0.361578	-1.58016	-1.33967	1.12849
Fyb	FYN binding protein	19.9738	0.154161	0.0221903	0.500238	0.361103	6.94155	-0.134034	0.0761623
Cbr1	carbonyl reductase 1	18.4808	0.306914	0.0222085	0.500238	0.361041	4.03513	-0.304486	0.0385272
Slc5a9	solute carrier family 5 (sodium/glucose cotransporter), member 9	22.4192	1.68769	0.0222777	0.500238	0.360807	-4.11877	-0.678677	1.54522
Prpsap1	phosphoribosyl pyrophosphate synthetase-associated protein 1	15.9547	0.1289	0.0222906	0.500238	0.360764	7.01807	-0.110859	-0.0657685
Gimap9	GTPase, IMAP family member 9	20.9501	0.469848	0.0222953	0.500238	0.360748	2.98351	-0.336547	0.327861
Anp32a	acidic (leucine-rich) nuclear phosphoprotein 32 family, member A	18.2561	0.231871	0.0223669	0.500238	0.360507	4.23766	-0.23135	0.0155372
Plscr3	phospholipid scramblase 3	14.2384	0.236571	0.0223786	0.500238	0.360467	4.17906	-0.130835	-0.197099
Utf1	undifferentiated embryonic cell transcription factor 1	15.3304	0.312568	0.0224525	0.500238	0.360219	2.11116	-0.239285	-0.2011
Dedd2	death effector domain-containing DNA binding protein 2	14.041	0.282752	0.0224654	0.500238	0.360176	4.11302	-0.143998	-0.243338
Zfp362	zinc finger protein 362	19.4362	0.180444	0.0224952	0.500238	0.360076	5.31518	-0.167838	0.0662605
Tra2a	transformer 2 alpha	17.9758	0.19471	0.0225942	0.500332	0.359746	4.83606	-0.194706	-0.00123499
Wdfy4	WD repeat and FYVE domain containing 4	14.5255	0.590107	0.0226485	0.500332	0.359565	3.30645	-0.362357	-0.46575
Dnase1l3	deoxyribonuclease 1-like 3	17.0915	0.267368	0.0227094	0.500332	0.359363	7.35475	-0.259841	-0.0629964
Isyna1	myo-inositol 1-phosphate synthase A1	14.5689	0.174517	0.0229453	0.501147	0.358583	5.43954	-0.108721	-0.136513
Mras	muscle and microspikes RAS	16.5179	0.200486	0.0231831	0.504842	0.357805	4.33165	-0.185582	-0.0758539
Spn	sialophorin	19.1746	0.446883	0.0231882	0.504842	0.357788	3.08346	-0.425919	0.135268
Bcl3	B cell leukemia/lymphoma 3	19.4258	0.155847	0.0232518	0.504842	0.357581	7.15918	-0.145115	0.0568327
Mrpl34	mitochondrial ribosomal protein L34	18.6691	0.242443	0.0233235	0.505653	0.357348	5.21951	-0.238732	0.0422548
Chchd10	coiled-coil-helix-coiled-coil-helix domain containing 10	19.0993	0.526495	0.0233639	0.505781	0.357217	3.63449	-0.504843	0.149436
Gbp8	guanylate-binding protein 8	23.2306	0.26324	0.0234934	0.506992	0.356799	7.479	-0.0526662	0.257918
Brf2	BRF2, RNA polymerase III transcription initiation factor 50kDa subunit	22.728	0.19827	0.0235033	0.506992	0.356767	2.78444	-0.0648143	0.187377
Fbxl15	F-box and leucine-rich repeat protein 15	17.5694	0.224255	0.0235578	0.506992	0.356592	3.07436	-0.222832	-0.0252247
Acap1	ArfGAP with coiled-coil, ankyrin repeat and PH domains 1	22.7071	0.375377	0.0237354	0.507823	0.356023	4.4156	-0.124649	0.354077
Pccb	propionyl Coenzyme A carboxylase, beta polypeptide	13.2837	0.380202	0.0237898	0.507823	0.35585	2.89868	-0.125381	-0.358933
Sla2	Src-like-adaptor 2	19.143	0.39062	0.0238292	0.507823	0.355724	3.41954	-0.373261	0.115153
Ywhah	tyrosine 3-monooxygenase/tryptophan 5-monooxygenase activation protein, eta polypeptide	17.5354	0.149924	0.0238329	0.507823	0.355712	8.73139	-0.148816	-0.0181909
Lat	linker for activation of T cells	20.2129	0.35808	0.0238382	0.507823	0.355696	4.97677	-0.299648	0.196041
Il18	interleukin 18	17.6246	0.233061	0.0239211	0.508851	0.355433	4.58317	-0.231937	-0.0228663
Praf2	PRA1 domain family 2	20.1013	0.226832	0.0241818	0.511622	0.35461	4.79723	-0.193365	0.118585
Atg3	autophagy related 3	20.5176	0.136844	0.0241906	0.511622	0.354583	6.87062	-0.108181	0.0838038
Nip7	NIP7, nucleolar pre-rRNA processing protein	17.2653	0.168656	0.0242497	0.511719	0.354397	5.15821	-0.165545	-0.0322406
Cd300a	CD300A molecule	18.0705	0.558711	0.0243773	0.51262	0.353998	3.33482	-0.558615	0.0103172
Git1	GIT ArfGAP 1	15.6324	0.344424	0.0245599	0.51288	0.353431	4.70787	-0.280351	-0.200078
Fam120a	family with sequence similarity 120, member A	16.0315	0.287863	0.0245602	0.51288	0.35343	5.93689	-0.250476	-0.14187
Pdcd4	programmed cell death 4	15.7652	0.192729	0.0245945	0.51288	0.353324	5.97897	-0.160674	-0.106435
Hmces	5-hydroxymethylcytosine (hmC) binding, ES cell specific	17.2343	0.467696	0.0246528	0.51288	0.353144	2.29646	-0.458331	-0.093127
Agpat1	1-acylglycerol-3-phosphate O-acyltransferase 1 (lysophosphatidic acid acyltransferase, alpha)	21.0755	0.140418	0.0247037	0.51288	0.352987	5.64139	-0.0973082	0.101234
Gch1	GTP cyclohydrolase 1	22.0963	0.244856	0.0249027	0.514869	0.352376	5.52314	-0.117044	0.21507
Krcc1	lysine-rich coiled-coil 1	19.454	0.130512	0.0249431	0.514869	0.352252	7.24199	-0.12117	0.0484891
Mrps25	mitochondrial ribosomal protein S25	18.8877	0.176669	0.0249708	0.514869	0.352168	5.46242	-0.17192	0.0406872
Klf13	Kruppel-like factor 13	18.2767	0.263438	0.0249746	0.514869	0.352156	5.29756	-0.262747	0.0190672
Ptrh2	peptidyl-tRNA hydrolase 2	20.377	0.269253	0.0250905	0.514982	0.351803	4.12404	-0.218778	0.156949
Ncf4	neutrophil cytosolic factor 4	20.5953	0.220561	0.0251042	0.514982	0.351761	5.18502	-0.171579	0.138593
Ubl3	ubiquitin-like 3	13.5982	0.136702	0.0251903	0.514982	0.3515	6.92119	-0.055543	-0.124909
Cygb	cytoglobin	15.3594	0.587476	0.0253629	0.517072	0.350979	1.87339	-0.4526	-0.374542
Nipa1	non imprinted in Prader-Willi/Angelman syndrome 1 homolog (human)	12.1676	0.409059	0.025411	0.517336	0.350834	3.11328	-0.0179445	-0.408665
Rab37	RAB37, member RAS oncogene family	22.6036	0.357853	0.0255288	0.517926	0.350481	3.1292	-0.127925	0.334206
Ddr1	discoidin domain receptor family, member 1	16.2495	0.351016	0.0255424	0.517926	0.35044	3.51157	-0.314796	-0.155293
H2-Q7	histocompatibility 2, Q region locus 7	23.4943	0.13665	0.0257949	0.520761	0.349688	10.6389	-0.0180369	0.135454
Ttc32	tetratricopeptide repeat domain 32	20.3105	0.379141	0.0258158	0.520761	0.349626	2.09336	-0.311871	0.215602
Rcn2	reticulocalbin 2	16.1312	0.147839	0.0260789	0.521525	0.34885	5.61401	-0.130495	-0.0694797
Gstp1	glutathione S-transferase, pi 1	19.0992	0.217445	0.0261212	0.521525	0.348726	6.97812	-0.208503	0.0617145
Mrps22	mitochondrial ribosomal protein S22	22.2178	0.194719	0.0261664	0.521525	0.348593	3.56994	-0.0875897	0.173906
Coq2	coenzyme Q2 4-hydroxybenzoate polyprenyltransferase	19.8501	0.310016	0.0261845	0.521525	0.34854	4.06906	-0.274358	0.144353
Gfod2	glucose-fructose oxidoreductase domain containing 2	13.4716	0.819947	0.02632	0.521914	0.348145	-0.0302012	-0.30813	-0.759848
Celf2	CUGBP, Elav-like family member 2	19.2282	0.104196	0.0264263	0.522217	0.347835	7.41844	-0.0988553	0.0329299
4931406C07Rik	RIKEN cDNA 4931406C07 gene	16.3586	0.396655	0.0265699	0.523257	0.347419	1.8211	-0.360591	-0.165255
Rpf2	ribosome production factor 2 homolog	16.3518	0.282296	0.0266486	0.523257	0.347192	3.70088	-0.256422	-0.118063
Ccdc69	coiled-coil domain containing 69	20.0923	0.460723	0.0266529	0.523257	0.34718	1.91548	-0.393313	0.239939
Ccl7	chemokine (C-C motif) ligand 7	20.0563	1.72819	0.0267424	0.523424	0.346922	-0.0633559	-1.48377	0.886048
Eci2	enoyl-Coenzyme A delta isomerase 2	17.1014	0.182397	0.0267427	0.523424	0.346921	5.34441	-0.177374	-0.0425137
Tfg	Trk-fused gene	13.2081	0.127001	0.0268836	0.524237	0.346518	6.58273	-0.0395019	-0.120702
Dnpep	aspartyl aminopeptidase	14.1835	0.1316	0.0272084	0.529716	0.345594	6.34756	-0.0711974	-0.110678
Gdi2	guanosine diphosphate (GDP) dissociation inhibitor 2	14.5991	0.131875	0.0272785	0.529996	0.345396	8.45323	-0.082969	-0.102505
Pdyn	prodynorphin	18.1474	2.19979	0.0275005	0.531183	0.344771	-3.69995	-2.19815	0.0848612
Ldha	lactate dehydrogenase A	17.6775	0.266889	0.0276477	0.532432	0.34436	8.02094	-0.265938	-0.0225077
Tmsb15b1	thymosin beta 15b1	16.1738	0.326604	0.0276739	0.532432	0.344287	2.60954	-0.289983	-0.150266
Pglyrp1	peptidoglycan recognition protein 1	17.4662	0.274527	0.0277395	0.532998	0.344104	4.04535	-0.271851	-0.0382393
Gpi1	glucose-6-phosphate isomerase 1	16.4329	0.171607	0.0277924	0.533318	0.343957	7.70857	-0.157366	-0.0684477
Ubxn2a	UBX domain protein 2A	22.8641	0.126939	0.027944	0.534599	0.343537	6.4721	-0.0371945	0.121368
Tff1	trefoil factor 1	23.1344	1.32115	0.027965	0.534599	0.343479	-4.77485	-0.296849	1.28737
Folr2	folate receptor 2 (fetal)	23.215	1.21306	0.0279683	0.534599	0.34347	0.138412	-0.247556	1.18754
Tmem101	transmembrane protein 101	23.1873	0.228863	0.0281043	0.535804	0.343095	3.45623	-0.0483258	0.223702
4930558K02Rik	RIKEN cDNA 4930558K02 gene	23.1287	1.17932	0.0281521	0.53602	0.342964	-4.01682	-0.266681	1.14878
Tubb4b	tubulin, beta 4B class IVB	15.5467	0.178995	0.0283589	0.537121	0.342397	6.64556	-0.143327	-0.107222
Bach2	BTB and CNC homology, basic leucine zipper transcription factor 2	20.7585	0.459853	0.0283678	0.537121	0.342373	2.48006	-0.345058	0.303974
Pop5	processing of precursor 5, ribonuclease P/MRP family (S. cerevisiae)	19.4935	0.217304	0.0283926	0.537121	0.342306	5.2475	-0.200903	0.0828186
Dhrs1	dehydrogenase/reductase (SDR family) member 1	18.286	0.206634	0.028487	0.537622	0.342049	5.83598	-0.206055	0.0154563
Fzd2	frizzled class receptor 2	14.9563	1.24903	0.0286035	0.537622	0.341733	-5.11815	-0.873026	-0.893257
Ccr8	chemokine (C-C motif) receptor 8	20.9542	0.668785	0.028662	0.537622	0.341574	2.83113	-0.478543	0.467194
Tpx2	TPX2, microtubule-associated	12.1471	0.408656	0.0288112	0.537622	0.341172	2.93503	-0.0157355	-0.408353
Phgdh	3-phosphoglycerate dehydrogenase	19.3276	0.356208	0.0288393	0.537622	0.341097	4.22873	-0.334907	0.121332
Rab34	RAB34, member RAS oncogene family	14.7548	0.660319	0.0289021	0.537622	0.340928	1.03241	-0.436007	-0.495903
Cdc25b	cell division cycle 25B	20.9582	0.878507	0.0289163	0.537622	0.34089	1.47408	-0.627952	0.614371
Cd34	CD34 antigen	14.6421	1.96762	0.0289604	0.537622	0.340772	-4.04874	-1.25505	-1.51539
Tspan13	tetraspanin 13	16.7607	0.196446	0.0291318	0.537622	0.340314	7.27638	-0.186197	-0.0626225
Hhex	hematopoietically expressed homeobox	16.2169	0.340497	0.0292052	0.537622	0.340119	2.90505	-0.304064	-0.153242
Gdpd1	glycerophosphodiester phosphodiesterase domain containing 1	15.1012	0.469368	0.0292813	0.537622	0.339917	2.40192	-0.340569	-0.322984
Krt20	keratin 20	22.1698	0.35979	0.0294469	0.537622	0.339478	3.34472	-0.165868	0.319275
Hnrnpm	heterogeneous nuclear ribonucleoprotein M	18.9729	0.123931	0.0294717	0.537622	0.339413	7.88647	-0.119932	0.0312269
Cpsf6	cleavage and polyadenylation specific factor 6	16.9319	0.168712	0.0295199	0.537622	0.339286	6.61615	-0.162159	-0.0465648
Wdr89	WD repeat domain 89	20.9161	0.47561	0.0296191	0.537622	0.339025	3.65796	-0.343612	0.328841
Fubp1	far upstream element (FUSE) binding protein 1	21.2724	0.1501	0.0296616	0.537622	0.338914	6.16607	-0.0983036	0.11343
Mgl2	macrophage galactose N-acetyl-galactosamine specific lectin 2	19.4656	1.25046	0.0296812	0.537622	0.338862	2.89074	-1.15954	0.468109
Mrps7	mitchondrial ribosomal protein S7	19.4215	0.149456	0.0296856	0.537622	0.338851	5.89489	-0.139225	0.0543466
Abce1	ATP-binding cassette, sub-family E (OABP), member 1	18.8455	0.207966	0.0297391	0.537622	0.338711	5.36002	-0.202892	0.0456574
Jchain	immunoglobulin joining chain	19.2167	2.10258	0.0297724	0.537622	0.338624	0.190595	-1.99681	0.658477
Icam2	intercellular adhesion molecule 2	20.0889	0.422975	0.0299902	0.538907	0.338056	2.36739	-0.361284	0.219958
Ms4a4b	membrane-spanning 4-domains, subfamily A, member 4B	20.6952	0.340549	0.0307487	0.544629	0.336108	6.56566	-0.259232	0.220844
Caap1	caspase activity and apoptosis inhibitor 1	22.1506	0.201283	0.0307652	0.544629	0.336066	4.95773	-0.0936904	0.178149
Lmtk3	lemur tyrosine kinase 3	17.1233	0.896354	0.0307722	0.544629	0.336049	-3.83582	-0.872849	-0.203924
Rasl12	RAS-like, family 12	13.7487	1.52427	0.0307903	0.544629	0.336003	-4.97618	-0.673707	-1.36731
Camk2d	calcium/calmodulin-dependent protein kinase II, delta	12.2034	0.247879	0.0311737	0.547444	0.335035	4.40687	-0.0131942	-0.247528
Cd69	CD69 antigen	20.1535	0.372925	0.0311852	0.547444	0.335006	5.16117	-0.315209	0.19929
Naa60	N(alpha)-acetyltransferase 60, NatF catalytic subunit	21.2505	0.131432	0.0311976	0.547444	0.334975	6.27048	-0.0866453	0.0988284
Cox6a2	cytochrome c oxidase subunit 6A2	20.4556	1.11383	0.0313308	0.547444	0.334642	-0.0249512	-0.891479	0.667743
Snrpb	small nuclear ribonucleoprotein B	18.0959	0.165262	0.0313744	0.547444	0.334533	7.81965	-0.16521	0.00414666
Saraf	store-operated calcium entry-associated regulatory factor	19.9694	0.122101	0.0314286	0.547444	0.334398	7.39365	-0.106229	0.0602005
Bst2	bone marrow stromal cell antigen 2	21.0751	0.271838	0.0314631	0.547444	0.334312	6.79964	-0.188404	0.195959
Lpxn	leupaxin	17.1776	0.423726	0.0315493	0.547444	0.334098	3.86318	-0.413942	-0.0905292
Alox5ap	arachidonate 5-lipoxygenase activating protein	17.8518	0.510907	0.031579	0.547444	0.334024	3.69231	-0.510522	-0.0198206
Ptpn18	protein tyrosine phosphatase, non-receptor type 18	19.8494	0.278849	0.0315955	0.547444	0.333983	5.11683	-0.246797	0.129799
Otulin	OTU deubiquitinase with linear linkage specificity	19.2884	0.114173	0.031678	0.547444	0.333779	6.1265	-0.10774	0.0377854
Acadm	acyl-Coenzyme A dehydrogenase, medium chain	16.3665	0.146009	0.0317117	0.547444	0.333695	5.7523	-0.13286	-0.0605545
Lmo7	LIM domain only 7	18.8021	1.79696	0.031752	0.547444	0.333596	-3.48046	-1.75749	0.374569
Lrrc72	leucine rich repeat containing 72	12.5333	0.905605	0.0318906	0.547444	0.333254	-5.07353	-0.126026	-0.896793
Grcc10	gene rich cluster, C10 gene	19.1244	0.279083	0.0319152	0.547444	0.333194	6.49088	-0.267078	0.080973
P2ry6	pyrimidinergic receptor P2Y, G-protein coupled, 6	17.4511	0.726191	0.0319802	0.547637	0.333034	1.84222	-0.718706	-0.103994
Ikzf2	IKAROS family zinc finger 2	19.6573	0.494368	0.0320561	0.547637	0.332848	2.19181	-0.448561	0.207829
Tppp3	tubulin polymerization-promoting protein family member 3	23.9567	0.390036	0.032083	0.547637	0.332782	3.82369	-0.00442117	0.390011
Chic2	cysteine-rich hydrophobic domain 2	19.0804	0.151388	0.032347	0.54904	0.332139	6.00212	-0.145372	0.0422524
Snx20	sorting nexin 20	18.5801	0.223001	0.0326792	0.551138	0.331335	7.1983	-0.220434	0.0337393
Clic1	chloride intracellular channel 1	18.6729	0.15042	0.0328037	0.551138	0.331036	8.10753	-0.148092	0.0263615
Prcp	prolylcarboxypeptidase (angiotensinase C)	13.8837	0.13921	0.0332132	0.552549	0.330059	7.79928	-0.0659011	-0.122623
Oosp2	oocyte secreted protein 2	13.8446	1.57043	0.0332557	0.552549	0.329958	-3.97419	-0.72923	-1.39085
Acat1	acetyl-Coenzyme A acetyltransferase 1	22.5916	0.158961	0.0333556	0.552549	0.329722	6.09383	-0.0572916	0.148278
Fcgr2b	Fc receptor, IgG, low affinity IIb	16.1421	0.454699	0.033503	0.553192	0.329374	4.80969	-0.401964	-0.212546
Dach1	dachshund family transcription factor 1	18.8268	1.58528	0.033694	0.553192	0.328925	-3.9273	-1.54828	0.34049
Pgam1	phosphoglycerate mutase 1	16.8056	0.215293	0.0336981	0.553192	0.328916	7.29724	-0.204854	-0.0662285
Slc9b1	solute carrier family 9, subfamily B (NHA1, cation proton antiporter 1), member 1	19.4561	1.10613	0.0337116	0.553192	0.328884	-5.3598	-1.02673	0.411518
Mettl23	methyltransferase like 23	19.402	0.222375	0.0337328	0.553192	0.328834	5.25417	-0.207564	0.0797989
Gclm	glutamate-cysteine ligase, modifier subunit	16.751	0.162681	0.033767	0.553192	0.328754	4.82824	-0.15406	-0.0522527
Fn3krp	fructosamine 3 kinase related protein	17.6205	0.893464	0.0337917	0.553192	0.328697	-1.50325	-0.889057	-0.0886316
Uchl5	ubiquitin carboxyl-terminal esterase L5	16.2474	0.143203	0.0338224	0.553192	0.328625	5.80805	-0.128392	-0.0634241
Zswim6	zinc finger SWIM-type containing 6	18.3529	0.345467	0.0338867	0.553192	0.328475	2.24718	-0.343994	0.0318728
Clns1a	chloride channel, nucleotide-sensitive, 1A	17.5492	0.101988	0.0340939	0.553192	0.327993	6.24573	-0.101278	-0.0120086
Gemin7	gem nuclear organelle associated protein 7	21.8684	0.17746	0.034136	0.553192	0.327896	6.06146	-0.0939699	0.150538
Hsph1	heat shock 105kDa/110kDa protein 1	18.3791	0.502182	0.0342226	0.553192	0.327695	5.11021	-0.49971	0.0497573
Rasgrp2	RAS, guanyl releasing protein 2	21.3277	0.340773	0.034312	0.553192	0.327489	3.19547	-0.219429	0.260724
Mthfsl	5, 10-methenyltetrahydrofolate synthetase-like	22.6256	0.196712	0.0343133	0.553192	0.327486	7.69445	-0.0692645	0.184114
F5	coagulation factor V	17.2281	1.76645	0.0343373	0.553192	0.327431	-1.07713	-1.7305	-0.354554
Ncmap	noncompact myelin associated protein	20.925	1.18084	0.03457	0.554646	0.326896	-0.753056	-0.851206	0.818428
Itgb1bp1	integrin beta 1 binding protein 1	16.5505	0.18428	0.0346621	0.554646	0.326685	4.94878	-0.171171	-0.0682621
Ccm2	cerebral cavernous malformation 2	18.733	0.155994	0.0347019	0.554646	0.326594	6.19088	-0.15313	0.0297523
Smad4	SMAD family member 4	14.2174	0.210258	0.0347149	0.554646	0.326564	6.66734	-0.115318	-0.175813
Fam71b	family with sequence similarity 71, member B	18.053	1.64711	0.0347149	0.554646	0.326564	-2.41053	-1.64695	0.0228494
Snx9	sorting nexin 9	13.8525	0.157041	0.0349289	0.556324	0.326077	5.02364	-0.0732111	-0.138931
Gimap7	GTPase, IMAP family member 7	18.964	0.521013	0.0350411	0.556693	0.325823	2.05734	-0.504509	0.130094
Sigmar1	sigma non-opioid intracellular receptor 1	18.1004	0.339768	0.0352064	0.556693	0.32545	3.27551	-0.339651	0.0089313
Hbb-bt	hemoglobin, beta adult t chain	15.274	1.74627	0.035304	0.556843	0.32523	-4.5534	-1.32012	-1.14313
Aph1a	aph1 homolog A, gamma secretase subunit	14.2107	0.206416	0.0353488	0.556905	0.325129	5.73046	-0.112906	-0.1728
Camkmt	calmodulin-lysine N-methyltransferase	12.8893	0.265802	0.0354731	0.556921	0.324851	3.01723	-0.061326	-0.258631
Erp29	endoplasmic reticulum protein 29	17.5789	0.147895	0.0355614	0.556921	0.324653	6.75634	-0.146997	-0.0162725
Fxyd2	FXYD domain-containing ion transport regulator 2	17.6657	0.268425	0.0355756	0.556921	0.324621	7.18827	-0.267398	-0.0234645
Rab21	RAB21, member RAS oncogene family	19.4181	0.172391	0.0358713	0.559736	0.323963	7.40131	-0.160646	0.0625405
Cycs	cytochrome c, somatic	18.8798	0.219921	0.0359805	0.56017	0.323721	7.37864	-0.214113	0.0502094
Hipk1	homeodomain interacting protein kinase 1	14.8483	0.225098	0.0360134	0.56017	0.323649	4.6462	-0.152725	-0.165361
Ccnh	cyclin H	19.7683	0.280726	0.0361455	0.560688	0.323357	4.27793	-0.251178	0.125366
Gcsam	germinal center associated, signaling and motility	18.1418	0.712415	0.0361614	0.560688	0.323322	2.00883	-0.711924	0.0264344
Tnmd	tenomodulin	16.9149	1.285	0.0362349	0.560688	0.323161	-0.492553	-1.2335	-0.360164
Nop10	NOP10 ribonucleoprotein	20.0491	0.254579	0.0363477	0.560688	0.322913	6.51765	-0.218816	0.130115
Smc4	structural maintenance of chromosomes 4	21.9104	0.171338	0.0365887	0.561395	0.322387	6.36153	-0.0891244	0.146333
Ppp1r2	protein phosphatase 1, regulatory inhibitor subunit 2	18.5475	0.119165	0.0367249	0.561395	0.32209	6.49595	-0.117943	0.0170236
Evi2a	ecotropic viral integration site 2a	22.4174	0.169073	0.036839	0.561395	0.321843	7.35281	-0.0680658	0.154767
Nasp	nuclear autoantigenic sperm protein (histone-binding)	17.1854	0.1856	0.0369192	0.561395	0.321669	4.58223	-0.181395	-0.0392816
Enc1	ectodermal-neural cortex 1	16.1237	0.751693	0.0369446	0.561395	0.321614	0.602298	-0.662809	-0.35458
Morf4l2	mortality factor 4 like 2	16.5752	0.130398	0.0369488	0.561395	0.321605	6.58882	-0.121431	-0.0475209
Rbm8a	RNA binding motif protein 8a	18.113	0.154539	0.0369558	0.561395	0.32159	7.05401	-0.154472	0.00457183
Nck1	non-catalytic region of tyrosine kinase adaptor protein 1	19.9031	0.132364	0.0370448	0.561395	0.321398	6.97082	-0.116272	0.063254
2310022A10Rik	RIKEN cDNA 2310022A10 gene	12.5386	0.191541	0.0370497	0.561395	0.321388	4.61908	-0.0269178	-0.18964
Rdh12	retinol dehydrogenase 12	21.913	0.976349	0.03708	0.561395	0.321322	-0.122088	-0.507299	0.834208
Xcr1	chemokine (C motif) receptor 1	16.2215	0.784256	0.0372107	0.561395	0.321041	2.92722	-0.700774	-0.352098
Ski	ski sarcoma viral oncogene homolog (avian)	14.062	0.313276	0.0372552	0.561395	0.320946	3.64084	-0.161021	-0.268727
Hfe	homeostatic iron regulator	17.0701	0.342975	0.0373506	0.561395	0.320742	3.77501	-0.332861	-0.0826746
1110032F04Rik	RIKEN cDNA 1110032F04 gene	19.2146	0.229835	0.0374663	0.561395	0.320494	4.41758	-0.218312	0.0718603
Fkbp1a	FK506 binding protein 1a	17.4002	0.220635	0.0374671	0.561395	0.320493	6.9663	-0.21792	-0.0345036
Mblac2	metallo-beta-lactamase domain containing 2	14.2507	0.207709	0.0376559	0.563077	0.320091	3.13656	-0.115427	-0.172683
Tbpl1	TATA box binding protein-like 1	18.0399	0.118827	0.0377981	0.563367	0.319789	5.71115	-0.118821	0.00124125
Chst7	carbohydrate (N-acetylglucosamino) sulfotransferase 7	18.345	0.224077	0.0378287	0.563367	0.319725	5.8439	-0.223163	0.0202128
Lgals3	lectin, galactose binding, soluble 3	17.6714	0.388299	0.0379051	0.563595	0.319563	7.06982	-0.386863	-0.0333605
Plbd1	phospholipase B domain containing 1	16.7258	0.459873	0.0379726	0.563595	0.31942	5.78327	-0.434522	-0.150578
Scrt2	scratch family zinc finger 2	17.4648	0.760297	0.0379863	0.563595	0.319392	-5.16337	-0.752846	-0.10618
Saysd1	SAYSVFN motif domain containing 1	20.7486	0.229898	0.0380673	0.563595	0.319221	3.96354	-0.172902	0.151518
Pctp	phosphatidylcholine transfer protein	12.5243	0.263366	0.0382111	0.563595	0.318919	4.03069	-0.0360353	-0.260889
Rpl29	ribosomal protein L29	18.4166	0.217202	0.0385562	0.563595	0.318198	7.49149	-0.215911	0.0236446
Rbm43	RNA binding motif protein 43	22.0212	0.3944	0.0388142	0.563595	0.317663	3.08553	-0.195304	0.342648
Pttg1ip	pituitary tumor-transforming 1 interacting protein	17.9626	0.124262	0.0388226	0.563595	0.317646	6.71399	-0.124257	-0.00121731
Gcdh	glutaryl-Coenzyme A dehydrogenase	20.5486	0.251033	0.0389465	0.563595	0.31739	4.23753	-0.197196	0.155343
Smarcb1	SWI/SNF related, matrix associated, actin dependent regulator of chromatin, subfamily b, member 1	18.514	0.136441	0.0389605	0.563595	0.317361	6.24016	-0.135208	0.0183035
Kcnj6	potassium inwardly-rectifying channel, subfamily J, member 6	22.1548	0.851112	0.0390243	0.563595	0.31723	-5.2182	-0.395336	0.753725
Mroh8	maestro heat-like repeat family member 8	23.5399	1.35307	0.0391815	0.563595	0.316907	-3.71419	-0.162574	1.34327
Prdx6	peroxiredoxin 6	16.9653	0.216054	0.0392299	0.563595	0.316807	6.38142	-0.208176	-0.0578109
Rab7b	RAB7B, member RAS oncogene family	15.6101	0.602842	0.0393349	0.563595	0.316592	2.93888	-0.488648	-0.353046
Scamp5	secretory carrier membrane protein 5	12.4492	1.50961	0.0393375	0.563595	0.316587	-0.078673	-0.177121	-1.49918
Rras	related RAS viral (r-ras) oncogene	15.7366	0.236177	0.0393961	0.563595	0.316467	6.03171	-0.195911	-0.131903
Dctpp1	dCTP pyrophosphatase 1	16.0794	0.257193	0.039427	0.563595	0.316404	3.26503	-0.225362	-0.123937
Trabd2b	TraB domain containing 2B	15.9491	1.44611	0.0395794	0.563595	0.316094	-4.61724	-1.24263	-0.739666
Osbpl10	oxysterol binding protein-like 10	12.9113	1.27044	0.0395892	0.563595	0.316074	-4.87035	-0.300227	-1.23446
Cngb1	cyclic nucleotide gated channel beta 1	18.5697	1.25785	0.0395968	0.563595	0.316059	-1.98127	-1.24389	0.186908
Mrc2	mannose receptor, C type 2	16.6187	1.44834	0.0396106	0.563595	0.316031	0.288361	-1.35467	-0.512415
Gorasp2	golgi reassembly stacking protein 2	12.5523	0.120647	0.0397097	0.563595	0.31583	7.06194	-0.0173841	-0.119388
Ikbke	inhibitor of kappaB kinase epsilon	23.4241	0.347351	0.0397212	0.563595	0.315806	3.57242	-0.0521683	0.343411
Bnip3l	BCL2/adenovirus E1B interacting protein 3-like	16.7559	0.130349	0.0397301	0.563595	0.315788	7.7424	-0.123495	-0.0417089
Erh	ERH mRNA splicing and mitosis factor	18.4667	0.194063	0.0398332	0.563595	0.31558	7.11366	-0.192616	0.0236532
Ak2	adenylate kinase 2	19.6531	0.110248	0.0401518	0.563595	0.314938	8.41481	-0.100083	0.0462387
Tubal3	tubulin, alpha-like 3	19.4767	0.620234	0.0401648	0.563595	0.314912	-5.49642	-0.57446	0.23385
4933424G06Rik	RIKEN cDNA 4933424G06 gene	16.3775	0.832701	0.0401662	0.563595	0.314909	-5.1638	-0.758703	-0.343162
Hand1	heart and neural crest derivatives expressed 1	16.0223	1.13252	0.0402743	0.563595	0.314692	-5.28556	-0.984082	-0.560525
Shisa5	shisa family member 5	19.557	0.225715	0.0403163	0.563595	0.314608	8.14693	-0.207221	0.0894798
Zc3h15	zinc finger CCCH-type containing 15	19.5615	0.12147	0.0403341	0.563595	0.314573	6.32115	-0.111461	0.0482847
Ston1	stonin 1	15.6248	0.908168	0.0403457	0.563595	0.314549	-1.37942	-0.738174	-0.529026
Iqck	IQ motif containing K	14.1797	1.36894	0.0403847	0.563595	0.314472	-1.62982	-0.739461	-1.15204
Stmn2	stathmin-like 2	20.2576	1.45225	0.0406535	0.563595	0.313936	-1.39638	-1.20589	0.809235
Il27ra	interleukin 27 receptor, alpha	22.2619	0.297749	0.0406687	0.563595	0.313906	4.50725	-0.130861	0.267451
Zfp691	zinc finger protein 691	15.8211	0.735371	0.0407635	0.563595	0.313718	0.73805	-0.618936	-0.3971
Hsh2d	hematopoietic SH2 domain containing	16.8208	0.111859	0.0407946	0.563595	0.313657	5.87347	-0.106571	-0.0339865
Actr3	ARP3 actin-related protein 3	15.4456	0.14453	0.0407965	0.563595	0.313653	10.1403	-0.113398	-0.0896092
Txnl4a	thioredoxin-like 4A	18.8681	0.121406	0.0408576	0.563595	0.313532	7.60409	-0.118284	0.0273555
Hgh1	HGH1 homolog	22.0253	0.285645	0.040993	0.563625	0.313265	2.84632	-0.141182	0.248316
Slfn2	schlafen 2	16.4496	0.20384	0.0411754	0.563685	0.312906	7.54881	-0.187278	-0.0804855
Spink11	serine peptidase inhibitor, Kazal type 11	22.2535	1.0766	0.0411989	0.563685	0.31286	-5.27246	-0.47528	0.966014
Nlk	nemo like kinase	20.0154	0.272457	0.041263	0.563685	0.312734	3.74131	-0.235402	0.13718
Brd1	bromodomain containing 1	17.6134	0.356064	0.0414157	0.564532	0.312435	5.03898	-0.354242	-0.0359793
Gipc3	GIPC PDZ domain containing family, member 3	15.2331	0.495019	0.041688	0.564532	0.311905	-5.60905	-0.370731	-0.328027
Ehd2	EH-domain containing 2	23.5106	1.72615	0.0417129	0.564532	0.311857	-4.29277	-0.220544	1.712
4930430F08Rik	RIKEN cDNA 4930430F08 gene	17.5262	0.341175	0.0418459	0.56509	0.311599	2.07609	-0.338554	-0.0422151
Dlst	dihydrolipoamide S-succinyltransferase (E2 component of 2-oxo-glutarate complex)	12.0001	0.126734	0.0418824	0.56509	0.311528	6.107	-2.08001e-06	-0.126734
Znhit1	zinc finger, HIT domain containing 1	18.2172	0.196945	0.0420342	0.565806	0.311235	4.50047	-0.196626	0.0111934
Susd2	sushi domain containing 2	22.168	0.614535	0.0421526	0.566125	0.311007	2.64239	-0.28357	0.545198
Parvg	parvin, gamma	19.4675	0.287576	0.042416	0.566176	0.310502	4.58061	-0.266612	0.107786
Pigc	phosphatidylinositol glycan anchor biosynthesis, class C	23.479	0.167703	0.042453	0.566176	0.310431	4.93104	-0.0228044	0.166145
Cops6	COP9 signalosome subunit 6	16.4849	0.137732	0.0424586	0.566176	0.310421	6.90579	-0.127039	-0.0532109
Rala	v-ral simian leukemia viral oncogene A (ras related)	18.224	0.152649	0.0424617	0.566176	0.310415	7.82311	-0.152387	0.00894845
Denr	density-regulated protein	20.5458	0.124169	0.0427083	0.568432	0.309945	5.11014	-0.0975965	0.0767647
Actr6	ARP6 actin-related protein 6	21.7214	0.222759	0.042732	0.568432	0.3099	3.7112	-0.12514	0.184287
Xdh	xanthine dehydrogenase	13.8377	0.650414	0.042841	0.56863	0.309693	2.19341	-0.300989	-0.576579
Rnf181	ring finger protein 181	19.716	0.130053	0.0428579	0.56863	0.309661	8.49105	-0.117148	0.0564812
Lmcd1	LIM and cysteine-rich domains 1	20.6642	0.594366	0.0429219	0.568899	0.30954	-5.4919	-0.455553	0.381762
Synj2bp	synaptojanin 2 binding protein	19.68	0.168087	0.0430318	0.569842	0.309332	5.51998	-0.15209	0.0715686
Cebpg	CCAAT/enhancer binding protein (C/EBP), gamma	19.3821	0.120601	0.0431134	0.570349	0.309178	6.54032	-0.112792	0.0426916
Pqbp1	polyglutamine binding protein 1	17.2304	0.16951	0.0432557	0.570349	0.30891	5.48059	-0.166081	-0.0339203
Coprs	coordinator of PRMT5, differentiation stimulator	14.5806	0.20432	0.0432705	0.570349	0.308882	4.13877	-0.127775	-0.159437
Abhd17a	abhydrolase domain containing 17A	18.1748	0.178452	0.0433779	0.570349	0.308681	6.34376	-0.178265	0.00816538
Mndal	myeloid nuclear differentiation antigen like	20.0637	0.299757	0.0434032	0.570349	0.308633	4.52763	-0.25706	0.154189
Myc	myelocytomatosis oncogene	20.5116	0.30176	0.0434455	0.570349	0.308554	3.98464	-0.238845	0.184424
Anapc16	anaphase promoting complex subunit 16	18.565	0.154167	0.0434624	0.570349	0.308522	5.84116	-0.152483	0.0227227
Cd200r1	CD200 receptor 1	18.6905	0.569817	0.0435222	0.570349	0.308411	2.32068	-0.560532	0.102446
Satb1	special AT-rich sequence binding protein 1	19.4408	0.218684	0.0437685	0.57187	0.307951	5.14542	-0.203311	0.0805442
Mif	macrophage migration inhibitory factor (glycosylation-inhibiting factor)	18.1415	0.290679	0.0441038	0.572714	0.30733	6.27274	-0.290479	0.0107681
Anxa13	annexin A13	18.2644	1.5684	0.0441717	0.572714	0.307204	-1.68942	-1.56465	0.10846
Rac2	Rac family small GTPase 2	19.3119	0.296919	0.044273	0.573364	0.307018	7.5676	-0.279579	0.0999849
U2af2	U2 small nuclear ribonucleoprotein auxiliary factor (U2AF) 2	17.572	0.107786	0.0444745	0.573951	0.306647	5.22663	-0.10711	-0.0120531
Cyc1	cytochrome c-1	19.5873	0.121511	0.0447017	0.57556	0.306231	6.98819	-0.111169	0.0490539
Zcchc2	zinc finger, CCHC domain containing 2	15.0551	0.327816	0.044713	0.57556	0.306211	2.66203	-0.23512	-0.228434
Ranbp9	RAN binding protein 9	17.5076	0.460756	0.0447557	0.57556	0.306133	4.27209	-0.456933	-0.0592306
Tnfsf10	tumor necrosis factor (ligand) superfamily, member 10	21.5457	1.06416	0.0449901	0.576147	0.305706	0.400742	-0.637676	0.851948
Rab39	RAB39, member RAS oncogene family	17.3131	0.481776	0.0450495	0.576147	0.305599	2.35761	-0.474005	-0.0861775
Med28	mediator complex subunit 28	20.463	0.180392	0.0450917	0.576147	0.305522	7.52304	-0.144173	0.108423
Sae1	SUMO1 activating enzyme subunit 1	18.2379	0.130888	0.0450994	0.576147	0.305508	6.17528	-0.130634	0.00814789
Il16	interleukin 16	19.5136	0.302431	0.0451658	0.576147	0.305388	5.09267	-0.278995	0.11673
Sh3bgrl3	SH3 domain binding glutamic acid-rich protein-like 3	16.607	0.235832	0.0453701	0.576147	0.305019	10.5378	-0.220323	-0.0841116
Naga	N-acetyl galactosaminidase, alpha	12.6796	0.10302	0.0455054	0.576147	0.304776	7.1178	-0.0182339	-0.101394
Kbtbd11	kelch repeat and BTB (POZ) domain containing 11	20.4871	0.506568	0.0455141	0.576147	0.30476	2.63515	-0.402931	0.307016
Necab1	N-terminal EF-hand calcium binding protein 1	15.9111	1.15268	0.0455347	0.576147	0.304723	-4.66862	-0.984562	-0.599427
Mdh1	malate dehydrogenase 1, NAD (soluble)	17.3401	0.115964	0.0456271	0.576147	0.304557	8.02218	-0.114238	-0.0199343
Eif1	eukaryotic translation initiation factor 1	18.4703	0.156242	0.0456539	0.576147	0.304509	10.5898	-0.155059	0.0191904
Myl12b	myosin, light chain 12B, regulatory	18.3649	0.151024	0.045687	0.576147	0.30445	9.47834	-0.150335	0.0144068
Lap3	leucine aminopeptidase 3	12.1652	0.218069	0.0457874	0.576147	0.30427	4.59692	-0.00942604	-0.217865
Hmgb1	high mobility group box 1	17.2846	0.0826146	0.0457982	0.576147	0.304251	8.13185	-0.0811697	-0.0153833
Fcer1a	Fc receptor, IgE, high affinity I, alpha polypeptide	15.0489	1.97743	0.0459353	0.576147	0.304006	-2.85905	-1.41604	-1.38024
Slc16a10	solute carrier family 16 (monocarboxylic acid transporters), member 10	16.1282	1.05872	0.0461052	0.576147	0.303704	-1.39237	-0.934124	-0.498292
Alad	aminolevulinate, delta-, dehydratase	20.5811	0.33278	0.046245	0.576147	0.303456	3.41014	-0.259651	0.208144
Nthl1	nth (endonuclease III)-like 1 (E.coli)	18.6515	0.344098	0.0464672	0.576147	0.303063	2.23903	-0.339106	0.058403
Acp5	acid phosphatase 5, tartrate resistant	19.5568	0.347237	0.0464815	0.576147	0.303037	4.50508	-0.318793	0.13764
Hmox2	heme oxygenase 2	17.891	0.123798	0.0465542	0.576147	0.302909	6.32193	-0.123747	-0.00353227
Cdk1	cyclin-dependent kinase 1	18.3432	0.281461	0.0466064	0.576147	0.302817	3.49974	-0.280325	0.0252556
E130218I03Rik	RIKEN cDNA E130218I03 gene	16.299	0.290223	0.0466249	0.576147	0.302785	0.822511	-0.261918	-0.125013
Mrpl48	mitochondrial ribosomal protein L48	16.7842	0.159183	0.0467088	0.576147	0.302637	5.34288	-0.151188	-0.0498142
Mrps12	mitochondrial ribosomal protein S12	18.4975	0.182772	0.0468042	0.576147	0.30247	5.30122	-0.181224	0.0237359
Lbp	lipopolysaccharide binding protein	18.4567	1.73165	0.0468208	0.576147	0.302441	-2.60685	-1.71929	0.206536
Scp2	sterol carrier protein 2, liver	18.1427	0.122349	0.0468853	0.576147	0.302328	8.20776	-0.122263	0.0045703
Gpr179	G protein-coupled receptor 179	20.7047	1.90727	0.0469189	0.576147	0.302269	-1.94108	-1.44878	1.24045
Ndrg3	N-myc downstream regulated gene 3	19.1308	0.19237	0.0469528	0.576147	0.30221	5.42655	-0.184001	0.0561227
Kdm6b	KDM1 lysine (K)-specific demethylase 6B	17.6071	0.265182	0.0469703	0.576147	0.302179	4.16557	-0.26378	-0.0272318
Fut1	fucosyltransferase 1	12.6731	1.75438	0.0473929	0.577329	0.301444	-2.70717	-0.307564	-1.72721
Dnah2	dynein, axonemal, heavy chain 2	15.1962	0.337451	0.0474913	0.577329	0.301273	4.15706	-0.250552	-0.226046
Sarnp	SAP domain containing ribonucleoprotein	19.1513	0.174215	0.0476138	0.577329	0.301061	6.83281	-0.166361	0.0517186
Arpc5l	actin related protein 2/3 complex, subunit 5-like	19.9238	0.159951	0.0476229	0.577329	0.301045	6.7433	-0.140089	0.0771965
Sit1	suppression inducing transmembrane adaptor 1	21.2124	0.402113	0.0476287	0.577329	0.301035	2.60738	-0.268091	0.299703
Ryk	receptor-like tyrosine kinase	17.8729	0.787612	0.0478349	0.577329	0.30068	0.0886603	-0.787176	-0.0261977
Sgsm3	small G protein signaling modulator 3	12.8556	0.462392	0.0478428	0.577329	0.300667	2.3461	-0.102709	-0.450841
Plac8	placenta-specific 8	19.1143	0.6447	0.0478701	0.577329	0.30062	3.6611	-0.617459	0.185425
Spry1	sprouty RTK signaling antagonist 1	19.932	1.25787	0.0479962	0.577329	0.300403	0.349028	-1.10037	0.609444
Ccdc124	coiled-coil domain containing 124	20.0943	0.152218	0.0480532	0.577542	0.300305	6.53383	-0.129906	0.0793391
Klk1b9	kallikrein 1-related peptidase b9	23.8062	1.2437	0.0481341	0.577822	0.300167	-5.20922	-0.0630674	1.2421
Ppp1r14a	protein phosphatase 1, regulatory inhibitor subunit 14A	16.5226	0.479473	0.0481708	0.577822	0.300104	0.0544879	-0.444052	-0.180863
Zfp777	zinc finger protein 777	16.9897	0.493485	0.0484178	0.578792	0.299683	2.76164	-0.476325	-0.129004
Dnajb1	DnaJ heat shock protein family (Hsp40) member B1	18.4826	0.26126	0.0485503	0.578792	0.299458	6.55875	-0.259177	0.0329231
Npepps	aminopeptidase puromycin sensitive	18.538	0.161412	0.0486799	0.578792	0.299238	5.12783	-0.159813	0.0226605
Tnfsfm13	tumor necrosis factor (ligand) superfamily, membrane-bound member 13	15.5156	0.583161	0.0486927	0.578792	0.299216	1.83241	-0.464095	-0.353117
Galnt16	polypeptide N-acetylgalactosaminyltransferase 16	21.8894	1.68485	0.0488234	0.578792	0.298995	-4.22689	-0.884334	1.43411
Cops3	COP9 signalosome subunit 3	20.7391	0.160281	0.0489447	0.578792	0.298791	5.35232	-0.120807	0.105336
Cd207	CD207 antigen	15.9263	0.345041	0.0490537	0.578792	0.298607	4.59476	-0.295431	-0.178252
Bscl2	Berardinelli-Seip congenital lipodystrophy 2 (seipin)	17.9256	0.154991	0.0491468	0.578853	0.298451	5.99157	-0.154961	-0.00302021
Tmem108	transmembrane protein 108	21.6976	0.533772	0.0493405	0.579165	0.298126	0.000670257	-0.302614	0.439702
Kpna4	karyopherin (importin) alpha 4	23.5822	0.09383	0.0493704	0.579165	0.298076	7.05236	-0.0102432	0.0932692
Dnajc21	DnaJ heat shock protein family (Hsp40) member C21	20.8722	0.266165	0.0493888	0.579165	0.298045	4.42504	-0.194398	0.181805
Txndc9	thioredoxin domain containing 9	18.3498	0.136022	0.0494097	0.579165	0.29801	6.63545	-0.135453	0.0124377
Sh3gl3	SH3-domain GRB2-like 3	15.8564	1.44881	0.0495132	0.579454	0.297837	-1.95456	-1.22659	-0.771057
Gars	glycyl-tRNA synthetase	12.1224	0.140563	0.0495779	0.579479	0.297729	6.69342	-0.00450268	-0.140491
2310034G01Rik	RIKEN cDNA 2310034G01 gene	17.291	0.834672	0.0496186	0.579479	0.297662	0.242079	-0.820335	-0.154038

## Sheet: acrophase_PC2_ORA_GOBP
Supplementary Information Table 1. Gene list of PC1 and PC2 genes and associated signaling pathways in WT
ID	Description	GeneRatio	BgRatio	pvalue	p.adjust	qvalue	geneID	Count
GO:0042110	T cell activation	42/621	451/14121	3.60939e-06	3.60939e-06	0.00834362	Rhoh/Cd3g/Cd27/Tespa1/Hspd1/Pde5a/Lef1/Cd8a/Pnp/Cd3d/Icos/Ccr9/Zap70/Gimap1/Cdkn2a/Gpr18/Lck/Hsp90aa1/Thy1/Bcl11b/Batf/Cd2/Cd40lg/Csk/Wdfy4/Spn/Bcl3/Sla2/Lat/Il18/Cd300a/Hsph1/Nck1/Hfe/Fkbp1a/Lgals3/Il27ra/Hsh2d/Znhit1/Satb1/Rac2/Sit1	42
GO:0002250	adaptive immune response	37/621	378/14121	4.43638e-06	4.43638e-06	0.00834362	Cd3g/Hspd1/Cd226/Lef1/Cd8a/Pnp/Cd8b1/Cd3d/Trat1/Skap1/Zap70/C2/Hspa8/Batf/Ercc1/Mad2l2/Tnfrsf13b/C1qbp/Cd40lg/Csk/Spn/Bcl3/Sla2/Lat/Il18/Hmces/H2-Q7/Bach2/Jchain/Fcgr2b/Hfe/Il27ra/Mif/Hmgb1/Fcer1a/Sit1/Tnfsfm13	37
GO:0006457	protein folding	20/621	146/14121	6.08146e-06	6.08146e-06	0.00834362	Ahsa1/Clu/Hspd1/Dnaja1/Hsp90ab1/Pdrg1/Chordc1/Cct8/Sh3glb1/Ppic/Cct5/St13/Ahsa2/Hsp90aa1/Fkbp4/Hspa8/Hspe1/Hsph1/Fkbp1a/Dnajb1	20
GO:0050854	regulation of antigen receptor-mediated signaling pathway	12/621	59/14121	7.89486e-06	7.89486e-06	0.00834362	Tespa1/Cd226/Trat1/Ubash3a/Lck/Thy1/Sla2/Cd300a/Lpxn/Fcgr2b/Gcsam/Lgals3	12
GO:0050778	positive regulation of immune response	39/621	456/14121	5.54385e-05	5.54385e-05	0.0437893	Tespa1/Hspd1/Cd226/Pnp/Trat1/Skap1/Zap70/Ubash3a/Ifi205/Lck/Thy1/C2/Hspa8/Cd36/Mad2l2/C1qbp/Cd40lg/Klre1/Csk/Fyb/Spn/Sla2/Il18/Cd300a/Hmces/H2-Q7/Lpxn/Fcgr2b/Gcsam/Lgals3/Ikbke/Il27ra/Pqbp1/Mndal/Mif/Hmgb1/Fcer1a/Lbp/Tnfsfm13	39
GO:0050856	regulation of T cell receptor signaling pathway	9/621	42/14121	7.03044e-05	7.03044e-05	0.0437893	Tespa1/Cd226/Trat1/Ubash3a/Lck/Thy1/Sla2/Cd300a/Lgals3	9
GO:0051249	regulation of lymphocyte activation	35/621	400/14121	8.44686e-05	8.44686e-05	0.0437893	Rhoh/Cd27/Tespa1/Hspd1/Pde5a/Lef1/Pnp/Icos/Zap70/Cdkn2a/Tbc1d10c/Lck/Hsp90aa1/Thy1/Mad2l2/Tnfrsf13b/Cd40lg/Csk/Spn/Lat/Il18/Cd300a/Hmces/Pglyrp1/Fcgr2b/Hsph1/Nck1/Hfe/Lgals3/Il27ra/Znhit1/Mif/Rac2/Sit1/Tnfsfm13	35
GO:0032609	interferon-gamma production	15/621	111/14121	0.000101747	0.000101747	0.0437893	Cd96/Cd27/Hspd1/Cd226/Zfpm1/Cd2/C1qbp/Cd40lg/Klre1/Spn/Bcl3/Il18/Pglyrp1/Il27ra/Cebpg	15
GO:0032649	regulation of interferon-gamma production	14/621	99/14121	0.000104774	0.000104774	0.0437893	Cd96/Cd27/Hspd1/Cd226/Zfpm1/Cd2/C1qbp/Cd40lg/Klre1/Bcl3/Il18/Pglyrp1/Il27ra/Cebpg	14
GO:0043484	regulation of RNA splicing	17/621	138/14121	0.000116453	0.000116453	0.0437893	Qk/Khdrbs3/Rbm4/Rbm38/Akt2/Tra2b/Mbnl2/Grsf1/Hspa8/Npm1/C1qbp/Tra2a/Celf2/Rbm8a/Prdx6/Pqbp1/U2af2	17
GO:0002253	activation of immune response	24/621	237/14121	0.000125113	0.000125113	0.0437893	Tespa1/Cd226/Trat1/Skap1/Zap70/Ubash3a/Ifi205/Lck/Thy1/C2/C1qbp/Klre1/Csk/Fyb/Spn/Sla2/Cd300a/Lpxn/Fcgr2b/Gcsam/Lgals3/Pqbp1/Mndal/Hmgb1	24
GO:0050858	negative regulation of antigen receptor-mediated signaling pathway	7/621	27/14121	0.000126406	0.000126406	0.0437893	Ubash3a/Thy1/Sla2/Cd300a/Lpxn/Fcgr2b/Lgals3	7
GO:0002449	lymphocyte mediated immunity	25/621	253/14121	0.000134661	0.000134661	0.0437893	Cd96/Hspd1/Cd226/Cd8a/Pnp/C2/Hspa8/Batf/Ercc1/Mad2l2/C1qbp/Cd40lg/Klre1/Spn/Bcl3/Il18/Hmces/H2-Q7/Fcgr2b/Hfe/Il27ra/Cebpg/Hmgb1/Fcer1a/Tnfsfm13	25
GO:0050863	regulation of T cell activation	27/621	289/14121	0.000187837	0.000187837	0.0488755	Rhoh/Cd27/Tespa1/Hspd1/Pde5a/Lef1/Pnp/Icos/Zap70/Cdkn2a/Lck/Hsp90aa1/Thy1/Cd40lg/Csk/Spn/Lat/Il18/Cd300a/Hsph1/Nck1/Hfe/Lgals3/Il27ra/Znhit1/Rac2/Sit1	27
GO:0008380	RNA splicing	31/621	353/14121	0.000199005	0.000199005	0.0488755	Qk/Khdrbs3/Rbm4/Tsen15/Pabpc1/Rbm38/Mfap1a/Prmt5/Akt2/Tra2b/Rtcb/Mbnl2/Grsf1/Hspa8/Bud31/Npm1/Ncbp2/Magohb/C1qbp/Tra2a/Celf2/Hnrnpm/Snrpb/Clns1a/Gemin7/Rbm8a/Lgals3/Prdx6/Txnl4a/Pqbp1/U2af2	31
GO:0032729	positive regulation of interferon-gamma production	11/621	70/14121	0.000221577	0.000221577	0.0488755	Cd27/Hspd1/Cd226/Zfpm1/Cd2/Cd40lg/Klre1/Bcl3/Il18/Il27ra/Cebpg	11
GO:0002443	leukocyte mediated immunity	30/621	340/14121	0.000231357	0.000231357	0.0488755	Anxa3/Cd96/Hspd1/Cd226/Cd8a/Pnp/C2/Hspa8/Batf/Ercc1/Mad2l2/C1qbp/Cd40lg/Klre1/Dnase1l3/Spn/Bcl3/Lat/Il18/Cd300a/Hmces/H2-Q7/Fcgr2b/Hfe/Il27ra/Cebpg/Rac2/Hmgb1/Fcer1a/Tnfsfm13	30
GO:0000375	RNA splicing, via transesterification reactions	24/621	247/14121	0.000235023	0.000235023	0.0488755	Qk/Khdrbs3/Rbm4/Mfap1a/Prmt5/Tra2b/Mbnl2/Hspa8/Bud31/Npm1/Ncbp2/Magohb/C1qbp/Tra2a/Celf2/Hnrnpm/Snrpb/Clns1a/Gemin7/Rbm8a/Prdx6/Txnl4a/Pqbp1/U2af2	24
GO:0000377	RNA splicing, via transesterification reactions with bulged adenosine as nucleophile	24/621	247/14121	0.000235023	0.000235023	0.0488755	Qk/Khdrbs3/Rbm4/Mfap1a/Prmt5/Tra2b/Mbnl2/Hspa8/Bud31/Npm1/Ncbp2/Magohb/C1qbp/Tra2a/Celf2/Hnrnpm/Snrpb/Clns1a/Gemin7/Rbm8a/Prdx6/Txnl4a/Pqbp1/U2af2	24
GO:0000398	mRNA splicing, via spliceosome	24/621	247/14121	0.000235023	0.000235023	0.0488755	Qk/Khdrbs3/Rbm4/Mfap1a/Prmt5/Tra2b/Mbnl2/Hspa8/Bud31/Npm1/Ncbp2/Magohb/C1qbp/Tra2a/Celf2/Hnrnpm/Snrpb/Clns1a/Gemin7/Rbm8a/Prdx6/Txnl4a/Pqbp1/U2af2	24
GO:0016064	immunoglobulin mediated immune response	14/621	107/14121	0.000242795	0.000242795	0.0488755	Hspd1/Cd226/C2/Batf/Ercc1/Mad2l2/C1qbp/Cd40lg/Bcl3/Hmces/Fcgr2b/Il27ra/Fcer1a/Tnfsfm13	14
GO:0002562	somatic diversification of immune receptors via germline recombination within a single locus	10/621	61/14121	0.000298355	0.000298355	0.0543301	Hspd1/Lef1/Bcl11b/Batf/Ercc1/Mad2l2/Cd40lg/Hmces/Il27ra/Tnfsfm13	10
GO:0016444	somatic cell DNA recombination	10/621	61/14121	0.000298355	0.000298355	0.0543301	Hspd1/Lef1/Bcl11b/Batf/Ercc1/Mad2l2/Cd40lg/Hmces/Il27ra/Tnfsfm13	10
GO:0002694	regulation of leukocyte activation	39/621	495/14121	0.000308448	0.000308448	0.0543301	Rhoh/Cd27/Tespa1/Hspd1/Pde5a/Cd226/Lef1/Pnp/Icos/Zap70/Cdkn2a/Tbc1d10c/Lck/Hsp90aa1/Thy1/Mad2l2/Tnfrsf13b/Cd40lg/Csk/Spn/Lat/Il18/Cd300a/Hmces/Pglyrp1/Fcgr2b/Hsph1/Nck1/Hfe/Lgals3/Il27ra/Znhit1/Mif/Rac2/Il16/Fcer1a/Lbp/Sit1/Tnfsfm13	39
GO:0061077	chaperone-mediated protein folding	9/621	51/14121	0.000337035	0.000337035	0.0569909	Clu/Chordc1/St13/Fkbp4/Hspa8/Hspe1/Hsph1/Fkbp1a/Dnajb1	9
GO:0019724	B cell mediated immunity	14/621	111/14121	0.000357185	0.000357185	0.0580751	Hspd1/Cd226/C2/Batf/Ercc1/Mad2l2/C1qbp/Cd40lg/Bcl3/Hmces/Fcgr2b/Il27ra/Fcer1a/Tnfsfm13	14
GO:0045730	respiratory burst	6/621	23/14121	0.000375114	0.000375114	0.0584118	Noxa1/Ncf4/Jchain/Pgam1/Rac2/Lbp	6
GO:0048024	regulation of mRNA splicing, via spliceosome	13/621	99/14121	0.000386891	0.000386891	0.0584118	Qk/Khdrbs3/Rbm4/Tra2b/Mbnl2/Hspa8/Npm1/C1qbp/Tra2a/Celf2/Rbm8a/Prdx6/U2af2	13
GO:0009303	rRNA transcription	6/621	25/14121	0.000610519	0.000610519	0.0851097	Pih1d1/Cdkn2a/Ang/Top1/Npm1/Smarcb1	6
GO:0002834	regulation of response to tumor cell	5/621	17/14121	0.000644256	0.000644256	0.0851097	Hspd1/Cd226/Cd40lg/Klre1/Hmgb1	5
GO:0002837	regulation of immune response to tumor cell	5/621	17/14121	0.000644256	0.000644256	0.0851097	Hspd1/Cd226/Cd40lg/Klre1/Hmgb1	5
GO:0009200	deoxyribonucleoside triphosphate metabolic process	5/621	17/14121	0.000644256	0.000644256	0.0851097	Pnp/Dguok/Tbpl1/Dctpp1/Ak2	5
GO:0002429	immune response-activating cell surface receptor signaling pathway	18/621	175/14121	0.000706176	0.000706176	0.0904627	Tespa1/Cd226/Trat1/Skap1/Zap70/Ubash3a/Lck/Thy1/Klre1/Csk/Fyb/Spn/Sla2/Cd300a/Lpxn/Fcgr2b/Gcsam/Lgals3	18
GO:0002200	somatic diversification of immune receptors	10/621	68/14121	0.000730045	0.000730045	0.0907696	Hspd1/Lef1/Bcl11b/Batf/Ercc1/Mad2l2/Cd40lg/Hmces/Il27ra/Tnfsfm13	10
GO:0002757	immune response-activating signal transduction	18/621	176/14121	0.000755269	0.000755269	0.0912229	Tespa1/Cd226/Trat1/Skap1/Zap70/Ubash3a/Lck/Thy1/Klre1/Csk/Fyb/Spn/Sla2/Cd300a/Lpxn/Fcgr2b/Gcsam/Lgals3	18
GO:0050851	antigen receptor-mediated signaling pathway	16/621	149/14121	0.000864193	0.000864193	0.0987782	Tespa1/Cd226/Trat1/Skap1/Zap70/Ubash3a/Lck/Thy1/Fyb/Spn/Sla2/Cd300a/Lpxn/Fcgr2b/Gcsam/Lgals3	16
GO:0002706	regulation of lymphocyte mediated immunity	17/621	164/14121	0.000901072	0.000901072	0.0987782	Cd96/Hspd1/Cd226/Pnp/Hspa8/Mad2l2/Klre1/Spn/Il18/Hmces/H2-Q7/Fcgr2b/Hfe/Il27ra/Hmgb1/Fcer1a/Tnfsfm13	17
GO:0002460	adaptive immune response based on somatic recombination of immune receptors built from immunoglobulin superfamily domains	24/621	271/14121	0.000901208	0.000901208	0.0987782	Hspd1/Cd226/Lef1/Cd8a/Pnp/C2/Hspa8/Batf/Ercc1/Mad2l2/C1qbp/Cd40lg/Spn/Bcl3/Il18/Hmces/H2-Q7/Bach2/Fcgr2b/Hfe/Il27ra/Hmgb1/Fcer1a/Tnfsfm13	24
GO:0050684	regulation of mRNA processing	15/621	136/14121	0.000941622	0.000941622	0.0987782	Qk/Khdrbs3/Rbm4/Tra2b/Mbnl2/Hspa8/Npm1/Ncbp2/C1qbp/Tra2a/Celf2/Cpsf6/Rbm8a/Prdx6/U2af2	15
GO:2000402	negative regulation of lymphocyte migration	4/621	11/14121	0.000954304	0.000954304	0.0987782	Ccl12/Gcsam/Il27ra/Cd200r1	4
GO:0002683	negative regulation of immune system process	32/621	404/14121	0.000958021	0.000958021	0.0987782	Cd96/Pde5a/Tsc22d3/Ccl12/Zfpm1/Ubash3a/Vpreb3/Cdkn2a/Tbc1d10c/Gpr18/Inpp4b/Gpr137/Thy1/Tnfrsf13b/C1qbp/Klre1/Wdr61/Spn/Sla2/Il18/Cd300a/Klf13/Pglyrp1/Lpxn/Fcgr2b/Gcsam/Hfe/Lgals3/Il27ra/Myc/Cd200r1/Mif	32
GO:0002686	negative regulation of leukocyte migration	7/621	37/14121	0.00100014	0.00100014	0.100666	Ccl12/Gpr18/Cd300a/Gcsam/Il27ra/Cd200r1/Mif	7
GO:0072593	reactive oxygen species metabolic process	22/621	243/14121	0.00109049	0.00109049	0.105714	Clu/Hspd1/Ddah2/Aldh2/Pdk3/Akt2/Noxa1/Hsp90aa1/Dynll1/Prg3/Cd36/Il18/Gch1/Ncf4/Gstp1/Cd34/Prcp/Hbb-bt/Cycs/Prdx6/Xdh/Acp5	22
GO:0002418	immune response to tumor cell	5/621	19/14121	0.00112532	0.00112532	0.105714	Hspd1/Cd226/Cd40lg/Klre1/Hmgb1	5
GO:1902254	negative regulation of intrinsic apoptotic signaling pathway by p53 class mediator	5/621	19/14121	0.00112532	0.00112532	0.105714	Armc10/Sh3glb1/Triap1/Pttg1ip/Mif	5
GO:0002366	leukocyte activation involved in immune response	22/621	245/14121	0.00121329	0.00121329	0.106052	Anxa3/Hspd1/Lef1/Batf/Ercc1/Mad2l2/Cd40lg/Dnase1l3/Spn/Bcl3/Lat/Il18/Cd300a/Hmces/Pglyrp1/Lgals3/Il27ra/Rac2/Hmgb1/Fcer1a/Lbp/Tnfsfm13	22
GO:0006413	translational initiation	12/621	99/14121	0.00131542	0.00131542	0.106052	Rbm4/Rxra/Eif3f/Paip2/Eif4e/Npm1/Boll/Ncbp2/Abce1/Nck1/Denr/Eif1	12
GO:0070661	leukocyte proliferation	25/621	295/14121	0.00133022	0.00133022	0.106052	Cd27/Clu/Hspd1/Pde5a/Lef1/Ccl12/Pnp/Zap70/Cdkn2a/Tnfrsf13b/Cd40lg/Spn/Il18/Cd300a/Gstp1/Hhex/Fcgr2b/Nck1/Fkbp1a/Lgals3/Il27ra/Znhit1/Satb1/Mif/Rac2	25
GO:0050852	T cell receptor signaling pathway	13/621	113/14121	0.00137092	0.00137092	0.106052	Tespa1/Cd226/Trat1/Skap1/Zap70/Ubash3a/Lck/Thy1/Fyb/Spn/Sla2/Cd300a/Lgals3	13
GO:0060263	regulation of respiratory burst	4/621	12/14121	0.00138193	0.00138193	0.106052	Noxa1/Jchain/Rac2/Lbp	4
GO:0002204	somatic recombination of immunoglobulin genes involved in immune response	8/621	50/14121	0.00139957	0.00139957	0.106052	Hspd1/Batf/Ercc1/Mad2l2/Cd40lg/Hmces/Il27ra/Tnfsfm13	8
GO:0002208	somatic diversification of immunoglobulins involved in immune response	8/621	50/14121	0.00139957	0.00139957	0.106052	Hspd1/Batf/Ercc1/Mad2l2/Cd40lg/Hmces/Il27ra/Tnfsfm13	8
GO:0045190	isotype switching	8/621	50/14121	0.00139957	0.00139957	0.106052	Hspd1/Batf/Ercc1/Mad2l2/Cd40lg/Hmces/Il27ra/Tnfsfm13	8
GO:0006338	chromatin remodeling	16/621	156/14121	0.00141121	0.00141121	0.106052	Pih1d1/Mbd2/Mbd3/Cdkn2a/Top1/Tada2b/Npm1/Nasp/Smarcb1/Znhit1/Actr6/Cebpg/Myc/Satb1/Hmgb1/Kdm6b	16
GO:1903037	regulation of leukocyte cell-cell adhesion	24/621	280/14121	0.0014125	0.0014125	0.106052	Rhoh/Cd27/Tespa1/Hspd1/Pde5a/Lef1/Pnp/Icos/Skap1/Zap70/Cdkn2a/Lck/Hsp90aa1/Thy1/Cd40lg/Spn/Il18/Cd300a/Gstp1/Hsph1/Nck1/Hfe/Lgals3/Il27ra	24
GO:0002263	cell activation involved in immune response	22/621	248/14121	0.00141969	0.00141969	0.106052	Anxa3/Hspd1/Lef1/Batf/Ercc1/Mad2l2/Cd40lg/Dnase1l3/Spn/Bcl3/Lat/Il18/Cd300a/Hmces/Pglyrp1/Lgals3/Il27ra/Rac2/Hmgb1/Fcer1a/Lbp/Tnfsfm13	22
GO:0002768	immune response-regulating cell surface receptor signaling pathway	18/621	186/14121	0.00142995	0.00142995	0.106052	Tespa1/Cd226/Trat1/Skap1/Zap70/Ubash3a/Lck/Thy1/Klre1/Csk/Fyb/Spn/Sla2/Cd300a/Lpxn/Fcgr2b/Gcsam/Lgals3	18
GO:0002697	regulation of immune effector process	30/621	381/14121	0.00149676	0.00149676	0.109092	Cd96/Hspd1/Cd226/Pnp/Vpreb3/Hspa8/Cd36/Mad2l2/C1qbp/Cd40lg/Klre1/Dnase1l3/Spn/Il18/Cd300a/Hmces/H2-Q7/Pglyrp1/Gpi1/Fcgr2b/Hfe/Lgals3/Il27ra/Pqbp1/Mif/Rac2/Hmgb1/Fcer1a/Lbp/Tnfsfm13	30
GO:0006091	generation of precursor metabolites and energy	27/621	333/14121	0.00166597	0.00166597	0.118661	Oxct1/Hsd11b1/Rpe/Dguok/Akt2/Idh3b/Fh1/Ndufaf1/Idh2/Tpi1/Rpia/Chchd10/Ldha/Gpi1/Cox6a2/Acadm/Acat1/Pgam1/Cycs/Ppp1r2/Dlst/Myc/Mif/Cyc1/Mdh1/Hmgb1/Cdk1	27
GO:0042119	neutrophil activation	6/621	30/14121	0.00169779	0.00169779	0.118661	Anxa3/Prg3/Dnase1l3/Il18/Cd300a/Il16	6
GO:0002764	immune response-regulating signaling pathway	18/621	189/14121	0.00171225	0.00171225	0.118661	Tespa1/Cd226/Trat1/Skap1/Zap70/Ubash3a/Lck/Thy1/Klre1/Csk/Fyb/Spn/Sla2/Cd300a/Lpxn/Fcgr2b/Gcsam/Lgals3	18
GO:0042113	B cell activation	21/621	237/14121	0.00182951	0.00182951	0.120932	Cd27/Hspd1/Lef1/Pnp/Gimap1/Cdkn2a/Tbc1d10c/Batf/Ercc1/Mad2l2/Tnfrsf13b/Cd40lg/Bcl3/Cd300a/Hmces/Hhex/Fcgr2b/Il27ra/Cebpg/Mif/Tnfsfm13	21
GO:0002347	response to tumor cell	5/621	21/14121	0.00183084	0.00183084	0.120932	Hspd1/Cd226/Cd40lg/Klre1/Hmgb1	5
GO:0051156	glucose 6-phosphate metabolic process	5/621	21/14121	0.00183084	0.00183084	0.120932	Hsd11b1/Rpe/Rpia/Gpi1/Pgam1	5
GO:0006098	pentose-phosphate shunt	4/621	13/14121	0.00192716	0.00192716	0.125335	Hsd11b1/Rpe/Rpia/Pgam1	4
GO:0002696	positive regulation of leukocyte activation	25/621	305/14121	0.00210311	0.00210311	0.134706	Rhoh/Cd27/Tespa1/Hspd1/Cd226/Lef1/Pnp/Icos/Zap70/Lck/Hsp90aa1/Thy1/Mad2l2/Cd40lg/Spn/Il18/Hmces/Hsph1/Nck1/Il27ra/Mif/Il16/Fcer1a/Lbp/Tnfsfm13	25
GO:0098781	ncRNA transcription	7/621	42/14121	0.00216729	0.00216729	0.136745	Pih1d1/Snapc5/Cdkn2a/Ang/Top1/Npm1/Smarcb1	7
GO:0002703	regulation of leukocyte mediated immunity	20/621	225/14121	0.00223934	0.00223934	0.139213	Cd96/Hspd1/Cd226/Pnp/Hspa8/Mad2l2/Klre1/Dnase1l3/Spn/Il18/Cd300a/Hmces/H2-Q7/Fcgr2b/Hfe/Il27ra/Rac2/Hmgb1/Fcer1a/Tnfsfm13	20
GO:0002673	regulation of acute inflammatory response	7/621	43/14121	0.0024924	0.0024924	0.150324	Dnase1l3/Spn/Gstp1/Alox5ap/Fcgr2b/Mif/Fcer1a	7
GO:0008637	apoptotic mitochondrial changes	12/621	107/14121	0.00256751	0.00256751	0.150324	Hspd1/Pnp/Cdkn2a/Sh3glb1/Higd1a/Triap1/Plscr3/Chchd10/Atg3/Gclm/Bnip3l/Tnfsf10	12
GO:0006740	NADPH regeneration	4/621	14/14121	0.00260496	0.00260496	0.150324	Hsd11b1/Rpe/Rpia/Pgam1	4
GO:0007159	leukocyte cell-cell adhesion	25/621	310/14121	0.00261575	0.00261575	0.150324	Rhoh/Cd27/Tespa1/Hspd1/Pde5a/Lef1/Pnp/Icos/Skap1/Zap70/Cdkn2a/Lck/Hsp90aa1/Thy1/Cd40lg/Spn/Il18/Cd300a/Gstp1/Hsph1/Nck1/Hfe/Lgals3/Il27ra/Rac2	25
GO:0016447	somatic recombination of immunoglobulin gene segments	8/621	55/14121	0.00261878	0.00261878	0.150324	Hspd1/Batf/Ercc1/Mad2l2/Cd40lg/Hmces/Il27ra/Tnfsfm13	8
GO:0050870	positive regulation of T cell activation	17/621	181/14121	0.00263142	0.00263142	0.150324	Rhoh/Cd27/Tespa1/Hspd1/Lef1/Pnp/Icos/Zap70/Lck/Hsp90aa1/Thy1/Cd40lg/Spn/Il18/Hsph1/Nck1/Il27ra	17
GO:2000106	regulation of leukocyte apoptotic process	11/621	94/14121	0.00273384	0.00273384	0.15154	Cd3g/Cd27/Tsc22d3/Pnp/Cdkn2a/Il18/Fcgr2b/Lgals3/Hsh2d/Myc/Mif	11
GO:0009394	2'-deoxyribonucleotide metabolic process	5/621	23/14121	0.00281508	0.00281508	0.15154	Pnp/Dguok/Tbpl1/Dctpp1/Ak2	5
GO:0019692	deoxyribose phosphate metabolic process	5/621	23/14121	0.00281508	0.00281508	0.15154	Pnp/Dguok/Tbpl1/Dctpp1/Ak2	5
GO:0006458	'de novo' protein folding	6/621	33/14121	0.00283194	0.00283194	0.15154	Sh3glb1/St13/Hspa8/Hspe1/Hsph1/Dnajb1	6
GO:0051084	'de novo' posttranslational protein folding	6/621	33/14121	0.00283194	0.00283194	0.15154	Sh3glb1/St13/Hspa8/Hspe1/Hsph1/Dnajb1	6
GO:2000377	regulation of reactive oxygen species metabolic process	17/621	184/14121	0.00312309	0.00312309	0.165031	Clu/Hspd1/Ddah2/Aldh2/Pdk3/Akt2/Noxa1/Hsp90aa1/Dynll1/Cd36/Il18/Gch1/Gstp1/Cd34/Prcp/Xdh/Acp5	17
GO:0001818	negative regulation of cytokine production	20/621	232/14121	0.00319342	0.00319342	0.165143	Cd96/Lef1/Hsp90ab1/Zfpm1/Gpr18/Nutf2/C1qbp/Csk/Chid1/Bcl3/Pdcd4/Gstp1/Pglyrp1/Cd34/Fcgr2b/Hfe/Il27ra/Cd200r1/Acp5/Lbp	20
GO:0002819	regulation of adaptive immune response	17/621	185/14121	0.00330301	0.00330301	0.165143	Hspd1/Cd226/Pnp/Skap1/Hspa8/Mad2l2/Spn/Il18/Hmces/H2-Q7/Fcgr2b/Hfe/Il27ra/Mif/Hmgb1/Fcer1a/Tnfsfm13	17
GO:1903311	regulation of mRNA metabolic process	20/621	233/14121	0.00335406	0.00335406	0.165143	Hnrnpa0/Qk/Khdrbs3/Rbm4/Pabpc1/Rbm38/Tra2b/Mbnl2/Hspa8/Npm1/Boll/Ncbp2/C1qbp/Tra2a/Celf2/Hnrnpm/Cpsf6/Rbm8a/Prdx6/U2af2	20
GO:0006909	phagocytosis	18/621	201/14121	0.00335657	0.00335657	0.165143	Anxa3/Rhoh/Bin2/C2/Hspa8/Cd36/Csk/Rab14/Atg3/Cd300a/Ncf4/Rab34/P2ry6/Fcgr2b/Rab7b/Rac2/Rab39/Lbp	18
GO:0050848	regulation of calcium-mediated signaling	10/621	83/14121	0.00339129	0.00339129	0.165143	Egln1/Cd8a/Trat1/Zap70/Tbc1d10c/Sla2/P2ry6/Fkbp1a/Lmcd1/Fcer1a	10
GO:0001845	phagolysosome assembly	4/621	15/14121	0.00342988	0.00342988	0.165143	Rab14/Rab34/Rab7b/Rab39	4
GO:0042492	gamma-delta T cell differentiation	4/621	15/14121	0.00342988	0.00342988	0.165143	Lef1/Ccr9/Gpr18/Lck	4
GO:0070373	negative regulation of ERK1 and ERK2 cascade	9/621	70/14121	0.00343773	0.00343773	0.165143	Tbc1d10c/Rgs14/Csk/Gstp1/Itgb1bp1/Smad4/Synj2bp/Ranbp9/Spry1	9
GO:1903039	positive regulation of leukocyte cell-cell adhesion	18/621	202/14121	0.00353876	0.00353876	0.168086	Rhoh/Cd27/Tespa1/Hspd1/Lef1/Pnp/Icos/Skap1/Zap70/Lck/Hsp90aa1/Thy1/Cd40lg/Spn/Il18/Hsph1/Nck1/Il27ra	18
GO:0006801	superoxide metabolic process	8/621	58/14121	0.00367456	0.00367456	0.171171	Noxa1/Prg3/Cd36/Il18/Gch1/Ncf4/Gstp1/Acp5	8
GO:0002700	regulation of production of molecular mediator of immune response	14/621	141/14121	0.0036847	0.0036847	0.171171	Cd96/Cd226/Vpreb3/Cd36/Mad2l2/Cd40lg/Il18/Hmces/Gpi1/Fcgr2b/Hfe/Il27ra/Mif/Tnfsfm13	14
GO:0051251	positive regulation of lymphocyte activation	21/621	252/14121	0.0038081	0.0038081	0.174817	Rhoh/Cd27/Tespa1/Hspd1/Lef1/Pnp/Icos/Zap70/Lck/Hsp90aa1/Thy1/Mad2l2/Cd40lg/Spn/Il18/Hmces/Hsph1/Nck1/Il27ra/Mif/Tnfsfm13	21
GO:0050864	regulation of B cell activation	13/621	127/14121	0.00388724	0.00388724	0.174817	Cd27/Pnp/Cdkn2a/Tbc1d10c/Mad2l2/Tnfrsf13b/Cd40lg/Cd300a/Hmces/Fcgr2b/Il27ra/Mif/Tnfsfm13	13
GO:0072331	signal transduction by p53 class mediator	13/621	127/14121	0.00388724	0.00388724	0.174817	Armc10/Rbm38/Cdkn2a/Sh3glb1/Batf/Npm1/Triap1/Bcl3/Rpf2/Hipk1/Pttg1ip/Shisa5/Mif	13
GO:0009617	response to bacterium	35/621	496/14121	0.00399305	0.00399305	0.176753	Anxa3/Cd96/Hnrnpa0/Chmp5/Ccl12/Car3/Stab1/Ang/Gbp7/Ifi205/St13/Cd36/Cd52/Cxcl9/Rab14/Plscr3/Spn/Bcl3/Gbp8/Il18/Pdcd4/Gch1/Gstp1/Pglyrp1/Rab34/Jchain/Fcgr2b/Il27ra/Slfn2/Mndal/Mif/Hmgb1/Acp5/Lbp/Plac8	35
GO:0030330	DNA damage response, signal transduction by p53 class mediator	8/621	59/14121	0.0040912	0.0040912	0.176753	Rbm38/Cdkn2a/Batf/Npm1/Triap1/Bcl3/Pttg1ip/Mif	8
GO:0043966	histone H3 acetylation	8/621	59/14121	0.0040912	0.0040912	0.176753	Pih1d1/Yeats2/Lef1/Spi1/Naa60/Smad4/Smarcb1/Brd1	8
GO:0050867	positive regulation of cell activation	25/621	321/14121	0.00412632	0.00412632	0.176753	Rhoh/Cd27/Tespa1/Hspd1/Cd226/Lef1/Pnp/Icos/Zap70/Lck/Hsp90aa1/Thy1/Mad2l2/Cd40lg/Spn/Il18/Hmces/Hsph1/Nck1/Il27ra/Mif/Il16/Fcer1a/Lbp/Tnfsfm13	25
GO:0007566	embryo implantation	7/621	47/14121	0.00418115	0.00418115	0.176753	Rxra/Fkbp4/C1qbp/Arhgdib/Ddr1/H2-Q7/Tppp3	7
GO:0009988	cell-cell recognition	7/621	47/14121	0.00418115	0.00418115	0.176753	Izumo1r/Cct8/Cd9/Cct5/Git1/Folr2/Lgals3	7
GO:0002526	acute inflammatory response	10/621	86/14121	0.00439113	0.00439113	0.181084	Casp6/Dnase1l3/Spn/Gstp1/Alox5ap/Prcp/Fcgr2b/Mif/Fcer1a/Lbp	10
GO:0097320	plasma membrane tubulation	4/621	16/14121	0.00441593	0.00441593	0.181084	Bin2/Sh3glb1/Snx9/Ehd2	4
GO:1990000	amyloid fibril formation	4/621	16/14121	0.00441593	0.00441593	0.181084	Clu/Cdkn2a/Cd36/Fkbp1a	4
GO:0036230	granulocyte activation	6/621	36/14121	0.00445497	0.00445497	0.181084	Anxa3/Prg3/Dnase1l3/Il18/Cd300a/Il16	6
GO:0002381	immunoglobulin production involved in immunoglobulin mediated immune response	8/621	60/14121	0.00454331	0.00454331	0.182917	Hspd1/Batf/Ercc1/Mad2l2/Cd40lg/Hmces/Il27ra/Tnfsfm13	8
GO:0002440	production of molecular mediator of immune response	18/621	208/14121	0.00481216	0.00481216	0.191913	Cd96/Cd27/Hspd1/Cd226/Vpreb3/Batf/Cd36/Ercc1/Mad2l2/Cd40lg/Il18/Hmces/Gpi1/Fcgr2b/Hfe/Il27ra/Mif/Tnfsfm13	18
GO:1903747	regulation of establishment of protein localization to mitochondrion	5/621	26/14121	0.00493598	0.00493598	0.19457	Dnaja1/Cdkn2a/Sh3glb1/Hsph1/Bnip3l	5
GO:0070663	regulation of leukocyte proliferation	19/621	225/14121	0.00499533	0.00499533	0.19457	Pde5a/Ccl12/Pnp/Zap70/Cdkn2a/Tnfrsf13b/Cd40lg/Spn/Il18/Cd300a/Gstp1/Hhex/Fcgr2b/Nck1/Lgals3/Il27ra/Znhit1/Mif/Rac2	19
GO:0016445	somatic diversification of immunoglobulins	8/621	61/14121	0.00503282	0.00503282	0.19457	Hspd1/Batf/Ercc1/Mad2l2/Cd40lg/Hmces/Il27ra/Tnfsfm13	8
GO:0002821	positive regulation of adaptive immune response	13/621	131/14121	0.00506289	0.00506289	0.19457	Hspd1/Cd226/Pnp/Skap1/Hspa8/Mad2l2/Il18/Hmces/H2-Q7/Il27ra/Mif/Fcer1a/Tnfsfm13	13
GO:0030217	T cell differentiation	21/621	259/14121	0.00521447	0.00521447	0.19859	Rhoh/Cd3g/Cd27/Tespa1/Lef1/Cd8a/Pnp/Cd3d/Ccr9/Zap70/Gimap1/Cdkn2a/Gpr18/Lck/Hsp90aa1/Bcl11b/Batf/Spn/Bcl3/Il18/Satb1	21
GO:0045428	regulation of nitric oxide biosynthetic process	8/621	62/14121	0.00556168	0.00556168	0.208662	Clu/Ddah2/Akt2/Hsp90aa1/Dynll1/Cd36/Cd34/Acp5	8
GO:0002274	myeloid leukocyte activation	18/621	211/14121	0.00557765	0.00557765	0.208662	Anxa3/Rhoh/Clu/Ubd/Hspd1/Cd226/Spi1/Prg3/Batf/Dnase1l3/Lat/Il18/Cd300a/Rac2/Il16/Hmgb1/Fcer1a/Lbp	18
GO:0002377	immunoglobulin production	12/621	118/14121	0.00571886	0.00571886	0.212068	Cd27/Hspd1/Vpreb3/Batf/Ercc1/Mad2l2/Cd40lg/Hmces/Gpi1/Fcgr2b/Il27ra/Tnfsfm13	12
GO:0043368	positive T cell selection	6/621	38/14121	0.00586304	0.00586304	0.215524	Cd3g/Cd3d/Zap70/Bcl11b/Batf/Spn	6
GO:0000380	alternative mRNA splicing, via spliceosome	9/621	76/14121	0.00597122	0.00597122	0.217608	Qk/Khdrbs3/Rbm4/Tra2b/Mbnl2/Celf2/Hnrnpm/Rbm8a/Pqbp1	9
GO:0006397	mRNA processing	30/621	421/14121	0.00645235	0.00645235	0.230475	Qk/Khdrbs3/Rbm4/Tsen15/Pabpc1/Rbm38/Mfap1a/Prmt5/Tra2b/Mbnl2/Grsf1/Hspa8/Bud31/Npm1/Ncbp2/Magohb/C1qbp/Tra2a/Celf2/Hnrnpm/Cpsf6/Snrpb/Clns1a/Gemin7/Rbm8a/Lgals3/Prdx6/Txnl4a/Pqbp1/U2af2	30
GO:0070228	regulation of lymphocyte apoptotic process	8/621	64/14121	0.00674533	0.00674533	0.230475	Cd3g/Cd27/Tsc22d3/Pnp/Lgals3/Hsh2d/Myc/Mif	8
GO:1901796	regulation of signal transduction by p53 class mediator	8/621	64/14121	0.00674533	0.00674533	0.230475	Armc10/Cdkn2a/Sh3glb1/Npm1/Triap1/Rpf2/Pttg1ip/Mif	8
GO:0009262	deoxyribonucleotide metabolic process	5/621	28/14121	0.0068604	0.0068604	0.230475	Pnp/Dguok/Tbpl1/Dctpp1/Ak2	5
GO:0033119	negative regulation of RNA splicing	5/621	28/14121	0.0068604	0.0068604	0.230475	Akt2/Tra2b/Npm1/C1qbp/U2af2	5
GO:1902253	regulation of intrinsic apoptotic signaling pathway by p53 class mediator	5/621	28/14121	0.0068604	0.0068604	0.230475	Armc10/Sh3glb1/Triap1/Pttg1ip/Mif	5
GO:0030098	lymphocyte differentiation	26/621	352/14121	0.00691496	0.00691496	0.230475	Rhoh/Cd3g/Cd27/Tespa1/Lef1/Cd8a/Pnp/Cd3d/Ccr9/Zap70/Gimap1/Cdkn2a/Gpr18/Spi1/Lck/Hsp90aa1/Bcl11b/Batf/Cd40lg/Spn/Bcl3/Il18/Pglyrp1/Hhex/Cebpg/Satb1	26
GO:0042026	protein refolding	4/621	18/14121	0.006924	0.006924	0.230475	Hspd1/St13/Hsp90aa1/Hspa8	4
GO:0046629	gamma-delta T cell activation	4/621	18/14121	0.006924	0.006924	0.230475	Lef1/Ccr9/Gpr18/Lck	4
GO:0050855	regulation of B cell receptor signaling pathway	4/621	18/14121	0.006924	0.006924	0.230475	Cd300a/Lpxn/Fcgr2b/Gcsam	4
GO:0051131	chaperone-mediated protein complex assembly	4/621	18/14121	0.006924	0.006924	0.230475	Clu/Hsp90ab1/Hsp90aa1/Ndufaf1	4
GO:0002312	B cell activation involved in immune response	9/621	78/14121	0.00707578	0.00707578	0.231875	Hspd1/Batf/Ercc1/Mad2l2/Cd40lg/Bcl3/Hmces/Il27ra/Tnfsfm13	9
GO:1903312	negative regulation of mRNA metabolic process	9/621	78/14121	0.00707578	0.00707578	0.231875	Hnrnpa0/Qk/Pabpc1/Rbm38/Tra2b/Npm1/Boll/C1qbp/U2af2	9
GO:0099024	plasma membrane invagination	8/621	65/14121	0.00740411	0.00740411	0.240768	Rhoh/Bin2/Cd36/Cd300a/Fcgr2b/Snx9/Rac2/Lbp	8
GO:0046631	alpha-beta T cell activation	14/621	153/14121	0.00756194	0.00756194	0.244024	Lef1/Pnp/Zap70/Gpr18/Bcl11b/Batf/Wdfy4/Spn/Bcl3/Il18/Cd300a/Hsph1/Hfe/Satb1	14
GO:0002822	regulation of adaptive immune response based on somatic recombination of immune receptors built from immunoglobulin superfamily domains	15/621	169/14121	0.00765266	0.00765266	0.244972	Hspd1/Cd226/Pnp/Hspa8/Mad2l2/Spn/Il18/Hmces/H2-Q7/Fcgr2b/Hfe/Il27ra/Hmgb1/Fcer1a/Tnfsfm13	15
GO:0051085	chaperone cofactor-dependent protein refolding	5/621	29/14121	0.00799592	0.00799592	0.244972	St13/Hspa8/Hspe1/Hsph1/Dnajb1	5
GO:1901797	negative regulation of signal transduction by p53 class mediator	5/621	29/14121	0.00799592	0.00799592	0.244972	Armc10/Sh3glb1/Triap1/Pttg1ip/Mif	5
GO:0002674	negative regulation of acute inflammatory response	3/621	10/14121	0.00805493	0.00805493	0.244972	Spn/Gstp1/Fcgr2b	3
GO:0007342	fusion of sperm to egg plasma membrane involved in single fertilization	3/621	10/14121	0.00805493	0.00805493	0.244972	Izumo1r/Cd9/Folr2	3
GO:0045026	plasma membrane fusion	3/621	10/14121	0.00805493	0.00805493	0.244972	Izumo1r/Cd9/Folr2	3
GO:0090385	phagosome-lysosome fusion	3/621	10/14121	0.00805493	0.00805493	0.244972	Rab34/Rab7b/Rab39	3
GO:1901569	fatty acid derivative catabolic process	3/621	10/14121	0.00805493	0.00805493	0.244972	Oxct1/Cyp4f15/Acat1	3
GO:0072677	eosinophil migration	4/621	19/14121	0.00847031	0.00847031	0.254437	Ccl12/Cd300a/Ccl7/Lgals3	4
GO:0033120	positive regulation of RNA splicing	6/621	41/14121	0.00854669	0.00854669	0.254437	Khdrbs3/Tra2b/Hspa8/Tra2a/Prdx6/U2af2	6
GO:0050850	positive regulation of calcium-mediated signaling	6/621	41/14121	0.00854669	0.00854669	0.254437	Cd8a/Trat1/Zap70/P2ry6/Lmcd1/Fcer1a	6
GO:0046651	lymphocyte proliferation	21/621	271/14121	0.00860958	0.00860958	0.254517	Cd27/Hspd1/Pde5a/Lef1/Pnp/Zap70/Cdkn2a/Tnfrsf13b/Cd40lg/Spn/Il18/Cd300a/Fcgr2b/Nck1/Fkbp1a/Lgals3/Il27ra/Znhit1/Satb1/Mif/Rac2	21
GO:0042742	defense response to bacterium	16/621	188/14121	0.00886322	0.00886322	0.260108	Anxa3/Stab1/Ang/Gbp7/Cd36/Rab14/Spn/Bcl3/Gbp8/Pglyrp1/Rab34/Jchain/Il27ra/Acp5/Lbp/Plac8	16
GO:0032680	regulation of tumor necrosis factor production	11/621	110/14121	0.00900715	0.00900715	0.260108	Clu/Gpr18/Cd36/Cd2/Il18/Gstp1/Cd34/Mif/Hmgb1/Acp5/Lbp	11
GO:0002712	regulation of B cell mediated immunity	7/621	54/14121	0.00904484	0.00904484	0.260108	Cd226/Mad2l2/Hmces/Fcgr2b/Il27ra/Fcer1a/Tnfsfm13	7
GO:0002889	regulation of immunoglobulin mediated immune response	7/621	54/14121	0.00904484	0.00904484	0.260108	Cd226/Mad2l2/Hmces/Fcgr2b/Il27ra/Fcer1a/Tnfsfm13	7
GO:0006099	tricarboxylic acid cycle	5/621	30/14121	0.00925554	0.00925554	0.264369	Idh3b/Fh1/Idh2/Dlst/Mdh1	5
GO:0032943	mononuclear cell proliferation	21/621	273/14121	0.00931957	0.00931957	0.264411	Cd27/Hspd1/Pde5a/Lef1/Pnp/Zap70/Cdkn2a/Tnfrsf13b/Cd40lg/Spn/Il18/Cd300a/Fcgr2b/Nck1/Fkbp1a/Lgals3/Il27ra/Znhit1/Satb1/Mif/Rac2	21
GO:2000107	negative regulation of leukocyte apoptotic process	7/621	55/14121	0.00998197	0.00998197	0.276265	Cd27/Tsc22d3/Pnp/Il18/Fcgr2b/Hsh2d/Mif	7
GO:0001819	positive regulation of cytokine production	28/621	399/14121	0.0101246	0.0101246	0.276265	Cd27/Clu/Hspd1/Cd226/Zfpm1/Ltb/Ifi205/Prg3/Cd36/Cd2/C1qbp/Cd40lg/Klre1/Bcl3/Il18/Agpat1/Cd34/Rab7b/Scamp5/Il27ra/Cebpg/Pqbp1/Mndal/Mif/Il16/Hmgb1/Fcer1a/Lbp	28
GO:0022407	regulation of cell-cell adhesion	27/621	381/14121	0.0101316	0.0101316	0.276265	Rhoh/Cd27/Tespa1/Hspd1/Pde5a/Lef1/Pnp/Icos/Skap1/Zap70/Cdkn2a/Cd9/Tenm3/Lck/Hsp90aa1/Thy1/Mad2l2/Cd40lg/Spn/Il18/Cd300a/Gstp1/Hsph1/Nck1/Hfe/Lgals3/Il27ra	27
GO:0030889	negative regulation of B cell proliferation	4/621	20/14121	0.0102262	0.0102262	0.276265	Cdkn2a/Tnfrsf13b/Cd300a/Fcgr2b	4
GO:0050860	negative regulation of T cell receptor signaling pathway	4/621	20/14121	0.0102262	0.0102262	0.276265	Ubash3a/Thy1/Sla2/Lgals3	4
GO:1903555	regulation of tumor necrosis factor superfamily cytokine production	11/621	112/14121	0.0102528	0.0102528	0.276265	Clu/Gpr18/Cd36/Cd2/Il18/Gstp1/Cd34/Mif/Hmgb1/Acp5/Lbp	11
GO:0042770	signal transduction in response to DNA damage	9/621	83/14121	0.0105199	0.0105199	0.276265	Rbm38/Cdkn2a/Batf/Npm1/Mad2l2/Triap1/Bcl3/Pttg1ip/Mif	9
GO:0002637	regulation of immunoglobulin production	8/621	69/14121	0.0105325	0.0105325	0.276265	Vpreb3/Mad2l2/Cd40lg/Hmces/Gpi1/Fcgr2b/Il27ra/Tnfsfm13	8
GO:0006809	nitric oxide biosynthetic process	8/621	69/14121	0.0105325	0.0105325	0.276265	Clu/Ddah2/Akt2/Hsp90aa1/Dynll1/Cd36/Cd34/Acp5	8
GO:0002218	activation of innate immune response	5/621	31/14121	0.0106454	0.0106454	0.276265	Ifi205/Klre1/Pqbp1/Mndal/Hmgb1	5
GO:0042554	superoxide anion generation	5/621	31/14121	0.0106454	0.0106454	0.276265	Noxa1/Prg3/Il18/Gstp1/Acp5	5
GO:0009215	purine deoxyribonucleoside triphosphate metabolic process	3/621	11/14121	0.0107177	0.0107177	0.276265	Pnp/Dguok/Ak2	3
GO:0018206	peptidyl-methionine modification	3/621	11/14121	0.0107177	0.0107177	0.276265	Metap2/Pdf/Naa60	3
GO:0034116	positive regulation of heterotypic cell-cell adhesion	3/621	11/14121	0.0107177	0.0107177	0.276265	Skap1/Lck/Thy1	3
GO:0051132	NK T cell activation	3/621	11/14121	0.0107177	0.0107177	0.276265	Il18/Cd300a/Hsph1	3
GO:0006911	phagocytosis, engulfment	7/621	56/14121	0.0109879	0.0109879	0.281515	Rhoh/Bin2/Cd36/Cd300a/Fcgr2b/Rac2/Lbp	7
GO:0031334	positive regulation of protein-containing complex assembly	17/621	210/14121	0.011427	0.011427	0.291	Evl/Pih1d1/Clu/Skap1/Sumo1/Sh3glb1/Hsp90aa1/Cd36/Gmfg/Iqgap2/Tppp3/Snx9/Nck1/Lgals3/Trabd2b/Actr3/Arpc5l	17
GO:0022613	ribonucleoprotein complex biogenesis	27/621	385/14121	0.011519	0.011519	0.291588	Pih1d1/Hsp90ab1/Rcl1/Prmt5/Imp3/Cdkn2a/Zfp622/Eif2a/Hsp90aa1/Gar1/Wdr12/Npm1/Utp23/Nop16/C1qbp/Nip7/Celf2/Rpf2/Pop5/Cpsf6/Mrps7/Abce1/Snrpb/Clns1a/Gemin7/Nop10/Denr	27
GO:0032655	regulation of interleukin-12 production	7/621	57/14121	0.0120654	0.0120654	0.303416	Hspd1/Ltb/Cd36/C1qbp/Cd40lg/Il16/Acp5	7
GO:0035036	sperm-egg recognition	5/621	32/14121	0.0121714	0.0121714	0.303416	Izumo1r/Cct8/Cd9/Cct5/Folr2	5
GO:0050765	negative regulation of phagocytosis	4/621	21/14121	0.0122016	0.0122016	0.303416	Csk/Atg3/Cd300a/Fcgr2b	4
GO:0032640	tumor necrosis factor production	11/621	115/14121	0.0123643	0.0123643	0.304715	Clu/Gpr18/Cd36/Cd2/Il18/Gstp1/Cd34/Mif/Hmgb1/Acp5/Lbp	11
GO:0046209	nitric oxide metabolic process	8/621	71/14121	0.0124207	0.0124207	0.304715	Clu/Ddah2/Akt2/Hsp90aa1/Dynll1/Cd36/Cd34/Acp5	8
GO:0015980	energy derivation by oxidation of organic compounds	17/621	212/14121	0.0124701	0.0124701	0.304715	Dguok/Akt2/Idh3b/Fh1/Ndufaf1/Idh2/Ldha/Cox6a2/Acadm/Cycs/Ppp1r2/Dlst/Myc/Cyc1/Mdh1/Hmgb1/Cdk1	17
GO:0051271	negative regulation of cellular component movement	21/621	281/14121	0.012647	0.012647	0.307261	Evl/Ccl12/Kcne3/Cd9/Zmynd8/Gpr18/Limch1/Thy1/Idh2/Arhgdib/Cd300a/Cygb/Dach1/Itgb1bp1/Gcsam/Rras/Il27ra/Synj2bp/Cd200r1/Mif/Ryk	21
GO:0051054	positive regulation of DNA metabolic process	16/621	196/14121	0.0128856	0.0128856	0.311269	Anxa3/Hsp90ab1/Pnp/Cct8/Cct5/Hsp90aa1/Fh1/Npas2/Ercc1/Npm1/Mad2l2/Hmces/Camk2d/Cebpg/Myc/Tnfsfm13	16
GO:0032760	positive regulation of tumor necrosis factor production	7/621	58/14121	0.0132171	0.0132171	0.317464	Clu/Cd36/Cd2/Il18/Mif/Hmgb1/Lbp	7
GO:0010324	membrane invagination	8/621	72/14121	0.0134528	0.0134528	0.319468	Rhoh/Bin2/Cd36/Cd300a/Fcgr2b/Snx9/Rac2/Lbp	8
GO:0001820	serotonin secretion	3/621	12/14121	0.0138296	0.0138296	0.319468	Cd300a/Lgals3/Fcer1a	3
GO:0002883	regulation of hypersensitivity	3/621	12/14121	0.0138296	0.0138296	0.319468	Spn/Fcgr2b/Fcer1a	3
GO:0009151	purine deoxyribonucleotide metabolic process	3/621	12/14121	0.0138296	0.0138296	0.319468	Pnp/Dguok/Ak2	3
GO:0043471	regulation of cellular carbohydrate catabolic process	3/621	12/14121	0.0138296	0.0138296	0.319468	Hsd11b1/Pgam1/Hmgb1	3
GO:0051386	regulation of neurotrophin TRK receptor signaling pathway	3/621	12/14121	0.0138296	0.0138296	0.319468	Sh3glb1/Spry1/Tmem108	3
GO:2000615	regulation of histone H3-K9 acetylation	3/621	12/14121	0.0138296	0.0138296	0.319468	Pih1d1/Smad4/Smarcb1	3
GO:0071706	tumor necrosis factor superfamily cytokine production	11/621	117/14121	0.0139456	0.0139456	0.320398	Clu/Gpr18/Cd36/Cd2/Il18/Gstp1/Cd34/Mif/Hmgb1/Acp5/Lbp	11
GO:0006691	leukotriene metabolic process	4/621	22/14121	0.0144054	0.0144054	0.324824	Prg3/Cyp4f15/Alox5ap/Fcer1a	4
GO:0006446	regulation of translational initiation	7/621	59/14121	0.0144456	0.0144456	0.324824	Rbm4/Rxra/Paip2/Npm1/Boll/Ncbp2/Nck1	7
GO:0032615	interleukin-12 production	7/621	59/14121	0.0144456	0.0144456	0.324824	Hspd1/Ltb/Cd36/C1qbp/Cd40lg/Il16/Acp5	7
GO:1903557	positive regulation of tumor necrosis factor superfamily cytokine production	7/621	59/14121	0.0144456	0.0144456	0.324824	Clu/Cd36/Cd2/Il18/Mif/Hmgb1/Lbp	7
GO:0051881	regulation of mitochondrial membrane potential	8/621	73/14121	0.0145462	0.0145462	0.325354	Akt2/Cdkn2a/Ppa2/Clic1/Gclm/Bnip3l/Hsh2d/Myc	8
GO:0071887	leukocyte apoptotic process	11/621	118/14121	0.0147914	0.0147914	0.329097	Cd3g/Cd27/Tsc22d3/Pnp/Cdkn2a/Il18/Fcgr2b/Lgals3/Hsh2d/Myc/Mif	11
GO:2001243	negative regulation of intrinsic apoptotic signaling pathway	9/621	88/14121	0.0150928	0.0150928	0.334047	Clu/Dnaja1/Armc10/Sh3glb1/Ybx3/Triap1/Hsph1/Pttg1ip/Mif	9
GO:0002285	lymphocyte activation involved in immune response	14/621	167/14121	0.0155795	0.0155795	0.33696	Hspd1/Lef1/Batf/Ercc1/Mad2l2/Cd40lg/Spn/Bcl3/Il18/Hmces/Pglyrp1/Lgals3/Il27ra/Tnfsfm13	14
GO:0010661	positive regulation of muscle cell apoptotic process	5/621	34/14121	0.015654	0.015654	0.33696	Mff/Cdkn2a/Pdcd4/Camk2d/Smad4	5
GO:0048147	negative regulation of fibroblast proliferation	5/621	34/14121	0.015654	0.015654	0.33696	Cd300a/Gstp1/Dach1/Ski/Myc	5
GO:0090322	regulation of superoxide metabolic process	5/621	34/14121	0.015654	0.015654	0.33696	Cd36/Il18/Gch1/Gstp1/Acp5	5
GO:0072332	intrinsic apoptotic signaling pathway by p53 class mediator	8/621	74/14121	0.0157027	0.0157027	0.33696	Armc10/Sh3glb1/Triap1/Bcl3/Hipk1/Pttg1ip/Shisa5/Mif	8
GO:2001057	reactive nitrogen species metabolic process	8/621	74/14121	0.0157027	0.0157027	0.33696	Clu/Ddah2/Akt2/Hsp90aa1/Dynll1/Cd36/Cd34/Acp5	8
GO:0097193	intrinsic apoptotic signaling pathway	20/621	270/14121	0.0160652	0.0160652	0.342997	Clu/Dnaja1/Pnp/Armc10/Aldh2/Sh3glb1/Zfp622/Lck/Ybx3/Triap1/Bcl3/Hsph1/Erp29/Hipk1/Nck1/Pttg1ip/Ikbke/Shisa5/Myc/Mif	20
GO:0072655	establishment of protein localization to mitochondrion	9/621	89/14121	0.0161597	0.0161597	0.34328	Hspd1/Dnaja1/Tomm34/Mff/Cdkn2a/Sh3glb1/Hsp90aa1/Hsph1/Bnip3l	9
GO:0002708	positive regulation of lymphocyte mediated immunity	11/621	120/14121	0.016598	0.016598	0.34387	Hspd1/Cd226/Pnp/Hspa8/Mad2l2/Klre1/Il18/Hmces/H2-Q7/Fcer1a/Tnfsfm13	11
GO:0016573	histone acetylation	12/621	136/14121	0.0167488	0.0167488	0.34387	Pih1d1/Yeats2/Lef1/Mbd3/Msl3/Spi1/Tada2b/Naa60/Smad4/Morf4l2/Smarcb1/Brd1	12
GO:0045333	cellular respiration	12/621	136/14121	0.0167488	0.0167488	0.34387	Dguok/Idh3b/Fh1/Ndufaf1/Idh2/Cox6a2/Cycs/Dlst/Myc/Cyc1/Mdh1/Cdk1	12
GO:0010592	positive regulation of lamellipodium assembly	4/621	23/14121	0.0168454	0.0168454	0.34387	Avil/Hsp90aa1/Actr3/Rac2	4
GO:0048025	negative regulation of mRNA splicing, via spliceosome	4/621	23/14121	0.0168454	0.0168454	0.34387	Tra2b/Npm1/C1qbp/U2af2	4
GO:0022409	positive regulation of cell-cell adhesion	18/621	237/14121	0.017243	0.017243	0.34387	Rhoh/Cd27/Tespa1/Hspd1/Lef1/Pnp/Icos/Skap1/Zap70/Lck/Hsp90aa1/Thy1/Cd40lg/Spn/Il18/Hsph1/Nck1/Il27ra	18
GO:0042100	B cell proliferation	9/621	90/14121	0.0172807	0.0172807	0.34387	Cd27/Hspd1/Lef1/Cdkn2a/Tnfrsf13b/Cd40lg/Cd300a/Fcgr2b/Mif	9
GO:0002524	hypersensitivity	3/621	13/14121	0.0174003	0.0174003	0.34387	Spn/Fcgr2b/Fcer1a	3
GO:0002836	positive regulation of response to tumor cell	3/621	13/14121	0.0174003	0.0174003	0.34387	Hspd1/Cd226/Cd40lg	3
GO:0002839	positive regulation of immune response to tumor cell	3/621	13/14121	0.0174003	0.0174003	0.34387	Hspd1/Cd226/Cd40lg	3
GO:0007183	SMAD protein complex assembly	3/621	13/14121	0.0174003	0.0174003	0.34387	Pmepa1/Smad4/Fkbp1a	3
GO:0019370	leukotriene biosynthetic process	3/621	13/14121	0.0174003	0.0174003	0.34387	Prg3/Alox5ap/Fcer1a	3
GO:0043970	histone H3-K9 acetylation	3/621	13/14121	0.0174003	0.0174003	0.34387	Pih1d1/Smad4/Smarcb1	3
GO:0070207	protein homotrimerization	3/621	13/14121	0.0174003	0.0174003	0.34387	Alox5ap/Sigmar1/Mif	3
GO:0050685	positive regulation of mRNA processing	5/621	35/14121	0.0176209	0.0176209	0.34387	Tra2b/Hspa8/Ncbp2/Tra2a/Prdx6	5
GO:0050869	negative regulation of B cell activation	5/621	35/14121	0.0176209	0.0176209	0.34387	Cdkn2a/Tbc1d10c/Tnfrsf13b/Cd300a/Fcgr2b	5
GO:1990748	cellular detoxification	5/621	35/14121	0.0176209	0.0176209	0.34387	Aldh2/Cd36/Gch1/Rdh12/Prdx6	5
GO:0002833	positive regulation of response to biotic stimulus	12/621	137/14121	0.0176516	0.0176516	0.34387	Hspd1/Cd226/Ifi205/Cd40lg/Klre1/Rab34/Ikbke/Pqbp1/Mndal/Mif/Hmgb1/Lbp	12
GO:0042775	mitochondrial ATP synthesis coupled electron transport	6/621	48/14121	0.0180306	0.0180306	0.349642	Dguok/Ndufaf1/Cox6a2/Cycs/Cyc1/Cdk1	6
GO:0050830	defense response to Gram-positive bacterium	8/621	76/14121	0.018213	0.018213	0.351566	Ang/Gbp7/Cd36/Gbp8/Pglyrp1/Il27ra/Acp5/Lbp	8
GO:1903426	regulation of reactive oxygen species biosynthetic process	9/621	91/14121	0.0184575	0.0184575	0.354667	Clu/Hspd1/Ddah2/Akt2/Hsp90aa1/Dynll1/Cd36/Cd34/Acp5	9
GO:0030336	negative regulation of cell migration	18/621	239/14121	0.0186175	0.0186175	0.356123	Evl/Ccl12/Zmynd8/Gpr18/Limch1/Thy1/Idh2/Arhgdib/Cd300a/Cygb/Dach1/Itgb1bp1/Gcsam/Rras/Il27ra/Synj2bp/Cd200r1/Mif	18
GO:0051052	regulation of DNA metabolic process	23/621	328/14121	0.0187496	0.0187496	0.357033	Anxa3/Hsp90ab1/Pnp/Cct8/Prmt5/Rmi2/Cdkn2a/Cct5/Spi1/Hsp90aa1/Fh1/Npas2/Ercc1/Npm1/Mad2l2/Hmces/Camk2d/Dach1/Il27ra/Cebpg/Myc/Hmgb1/Tnfsfm13	23
GO:0048026	positive regulation of mRNA splicing, via spliceosome	4/621	24/14121	0.0195287	0.0195287	0.367254	Tra2b/Hspa8/Tra2a/Prdx6	4
GO:0090077	foam cell differentiation	4/621	24/14121	0.0195287	0.0195287	0.367254	Abcg1/Ldah/Cd36/Il18	4
GO:0019751	polyol metabolic process	9/621	92/14121	0.0196914	0.0196914	0.367254	Pgp/Inpp4b/Asah1/Tpi1/Isyna1/Gch1/Coq2/P2ry6/Scp2	9
GO:0070585	protein localization to mitochondrion	9/621	92/14121	0.0196914	0.0196914	0.367254	Hspd1/Dnaja1/Tomm34/Mff/Cdkn2a/Sh3glb1/Hsp90aa1/Hsph1/Bnip3l	9
GO:0042398	cellular modified amino acid biosynthetic process	5/621	36/14121	0.0197444	0.0197444	0.367254	Mthfs/Gch1/Acadm/Gclm/Mthfsl	5
GO:0042773	ATP synthesis coupled electron transport	6/621	49/14121	0.0198076	0.0198076	0.367254	Dguok/Ndufaf1/Cox6a2/Cycs/Cyc1/Cdk1	6
GO:0009060	aerobic respiration	7/621	63/14121	0.0201779	0.0201779	0.372486	Idh3b/Fh1/Idh2/Cox6a2/Cycs/Dlst/Mdh1	7
GO:0006475	internal protein amino acid acetylation	12/621	140/14121	0.0205797	0.0205797	0.373993	Pih1d1/Yeats2/Lef1/Mbd3/Msl3/Spi1/Tada2b/Naa60/Smad4/Morf4l2/Smarcb1/Brd1	12
GO:0018393	internal peptidyl-lysine acetylation	12/621	140/14121	0.0205797	0.0205797	0.373993	Pih1d1/Yeats2/Lef1/Mbd3/Msl3/Spi1/Tada2b/Naa60/Smad4/Morf4l2/Smarcb1/Brd1	12
GO:0050670	regulation of lymphocyte proliferation	16/621	207/14121	0.020598	0.020598	0.373993	Pde5a/Pnp/Zap70/Cdkn2a/Tnfrsf13b/Cd40lg/Spn/Il18/Cd300a/Fcgr2b/Nck1/Lgals3/Il27ra/Znhit1/Mif/Rac2	16
GO:0002824	positive regulation of adaptive immune response based on somatic recombination of immune receptors built from immunoglobulin superfamily domains	11/621	124/14121	0.0206995	0.0206995	0.373993	Hspd1/Cd226/Pnp/Hspa8/Mad2l2/Il18/Hmces/H2-Q7/Il27ra/Fcer1a/Tnfsfm13	11
GO:0034248	regulation of cellular amide metabolic process	25/621	368/14121	0.0209055	0.0209055	0.373993	Hsd11b1/Clu/Dph3/Abcg1/Qk/Rbm4/Pdk3/Akt2/Zfp706/Eif2a/Ang/Prg3/Rxra/Paip2/Tsfm/Eif4e/Npm1/Boll/Ncbp2/C1qbp/Bcl3/Pgam1/Enc1/Nck1/Sarnp	25
GO:0045582	positive regulation of T cell differentiation	9/621	93/14121	0.0209839	0.0209839	0.373993	Rhoh/Cd27/Tespa1/Lef1/Pnp/Zap70/Lck/Hsp90aa1/Il18	9
GO:0002689	negative regulation of leukocyte chemotaxis	3/621	14/14121	0.0214354	0.0214354	0.373993	Ccl12/Gpr18/Mif	3
GO:0031115	negative regulation of microtubule polymerization	3/621	14/14121	0.0214354	0.0214354	0.373993	Stmn1/Fkbp4/Stmn2	3
GO:0032986	protein-DNA complex disassembly	3/621	14/14121	0.0214354	0.0214354	0.373993	Smarcb1/Cebpg/Myc	3
GO:0042559	pteridine-containing compound biosynthetic process	3/621	14/14121	0.0214354	0.0214354	0.373993	Mthfs/Gch1/Mthfsl	3
GO:0090239	regulation of histone H4 acetylation	3/621	14/14121	0.0214354	0.0214354	0.373993	Pih1d1/Spi1/Smarcb1	3
GO:0046632	alpha-beta T cell differentiation	10/621	109/14121	0.0216674	0.0216674	0.373993	Lef1/Pnp/Zap70/Gpr18/Bcl11b/Batf/Spn/Bcl3/Il18/Satb1	10
GO:0002704	negative regulation of leukocyte mediated immunity	6/621	50/14121	0.0217	0.0217	0.373993	Cd96/Klre1/Spn/Cd300a/Fcgr2b/Hfe	6
GO:0010665	regulation of cardiac muscle cell apoptotic process	6/621	50/14121	0.0217	0.0217	0.373993	Qk/Mff/Hspa8/Npm1/Camk2d/Smad4	6
GO:0043967	histone H4 acetylation	7/621	64/14121	0.0218275	0.0218275	0.373993	Pih1d1/Lef1/Msl3/Spi1/Naa60/Morf4l2/Smarcb1	7
GO:0060415	muscle tissue morphogenesis	7/621	64/14121	0.0218275	0.0218275	0.373993	Zfpm1/Egln1/Rxra/Fzd2/Smad4/Fkbp1a/Hand1	7
GO:0034341	response to interferon-gamma	11/621	125/14121	0.0218322	0.0218322	0.373993	Evl/Ubd/Ccl12/Gbp7/Gbp8/Gch1/H2-Q7/Ccl7/Bst2/Rab7b/Actr3	11
GO:0006739	NADP metabolic process	5/621	37/14121	0.0220289	0.0220289	0.373993	Hsd11b1/Rpe/Idh2/Rpia/Pgam1	5
GO:0007520	myoblast fusion	5/621	37/14121	0.0220289	0.0220289	0.373993	Cd9/Cacna1s/Cxcl9/Ptgfrn/Ehd2	5
GO:0070229	negative regulation of lymphocyte apoptotic process	5/621	37/14121	0.0220289	0.0220289	0.373993	Cd27/Tsc22d3/Pnp/Hsh2d/Mif	5
GO:0032944	regulation of mononuclear cell proliferation	16/621	209/14121	0.0223147	0.0223147	0.376191	Pde5a/Pnp/Zap70/Cdkn2a/Tnfrsf13b/Cd40lg/Spn/Il18/Cd300a/Fcgr2b/Nck1/Lgals3/Il27ra/Znhit1/Mif/Rac2	16
GO:0009141	nucleoside triphosphate metabolic process	9/621	94/14121	0.0223363	0.0223363	0.376191	Pnp/Dguok/Ctps2/Gimap7/Tbpl1/Dctpp1/Ak2/Myc/Cyc1	9
GO:0043409	negative regulation of MAPK cascade	13/621	159/14121	0.0232308	0.0232308	0.389702	Dnaja1/Tbc1d10c/Rgs14/Dok2/Csk/Cd300a/Gstp1/Hsph1/Itgb1bp1/Smad4/Synj2bp/Ranbp9/Spry1	13
GO:0000381	regulation of alternative mRNA splicing, via spliceosome	7/621	65/14121	0.0235682	0.0235682	0.390712	Qk/Khdrbs3/Rbm4/Tra2b/Mbnl2/Celf2/Rbm8a	7
GO:0007040	lysosome organization	7/621	65/14121	0.0235682	0.0235682	0.390712	Chmp5/Ppt1/Hspa8/Rab14/Rab34/Rab7b/Rab39	7
GO:0080171	lytic vacuole organization	7/621	65/14121	0.0235682	0.0235682	0.390712	Chmp5/Ppt1/Hspa8/Rab14/Rab34/Rab7b/Rab39	7
GO:0001562	response to protozoan	5/621	38/14121	0.0244783	0.0244783	0.40108	Gbp7/Batf/Spn/Bcl3/Gbp8	5
GO:0032735	positive regulation of interleukin-12 production	5/621	38/14121	0.0244783	0.0244783	0.40108	Hspd1/Ltb/Cd36/Cd40lg/Il16	5
GO:0032781	positive regulation of ATPase activity	5/621	38/14121	0.0244783	0.0244783	0.40108	Ahsa1/Ahsa2/Dynll1/Dynll2/Dnajb1	5
GO:0006913	nucleocytoplasmic transport	20/621	283/14121	0.0252094	0.0252094	0.404591	Hsp90ab1/Rbm4/Kpna2/Cdkn2a/Inpp4b/Rgs14/Hsp90aa1/Hspa8/Cd36/Npm1/Nutf2/Anp32a/Bach2/Hhex/Cpsf6/Abce1/Pttg1ip/Cdk1/Sarnp/Kpna4	20
GO:0051169	nuclear transport	20/621	283/14121	0.0252094	0.0252094	0.404591	Hsp90ab1/Rbm4/Kpna2/Cdkn2a/Inpp4b/Rgs14/Hsp90aa1/Hspa8/Cd36/Npm1/Nutf2/Anp32a/Bach2/Hhex/Cpsf6/Abce1/Pttg1ip/Cdk1/Sarnp/Kpna4	20
GO:2001021	negative regulation of response to DNA damage stimulus	7/621	66/14121	0.0254022	0.0254022	0.404591	Clu/Rmi2/Ercc1/Mad2l2/Triap1/Pttg1ip/Mif	7
GO:0045061	thymic T cell selection	4/621	26/14121	0.0256474	0.0256474	0.404591	Cd3g/Cd3d/Zap70/Spn	4
GO:0090382	phagosome maturation	4/621	26/14121	0.0256474	0.0256474	0.404591	Rab14/Rab34/Rab7b/Rab39	4
GO:0001954	positive regulation of cell-matrix adhesion	6/621	52/14121	0.0258427	0.0258427	0.404591	Skap1/Thy1/Cd36/Itgb1bp1/Rras/Fut1	6
GO:0046173	polyol biosynthetic process	6/621	52/14121	0.0258427	0.0258427	0.404591	Pgp/Asah1/Isyna1/Gch1/P2ry6/Scp2	6
GO:1901570	fatty acid derivative biosynthetic process	6/621	52/14121	0.0258427	0.0258427	0.404591	Prg3/Alox5ap/Acat1/Gcdh/Mif/Fcer1a	6
GO:0000478	endonucleolytic cleavage involved in rRNA processing	3/621	15/14121	0.0259368	0.0259368	0.404591	Rcl1/Npm1/Utp23	3
GO:0000479	endonucleolytic cleavage of tricistronic rRNA transcript (SSU-rRNA, 5.8S rRNA, LSU-rRNA)	3/621	15/14121	0.0259368	0.0259368	0.404591	Rcl1/Npm1/Utp23	3
GO:0045059	positive thymic T cell selection	3/621	15/14121	0.0259368	0.0259368	0.404591	Cd3g/Cd3d/Zap70	3
GO:0050862	positive regulation of T cell receptor signaling pathway	3/621	15/14121	0.0259368	0.0259368	0.404591	Tespa1/Cd226/Trat1	3
GO:0070486	leukocyte aggregation	3/621	15/14121	0.0259368	0.0259368	0.404591	Spn/Gstp1/Rac2	3
GO:0097237	cellular response to toxic substance	5/621	39/14121	0.0270961	0.0270961	0.421122	Aldh2/Cd36/Gch1/Rdh12/Prdx6	5
GO:0070664	negative regulation of leukocyte proliferation	8/621	82/14121	0.0274498	0.0274498	0.425057	Pde5a/Ccl12/Cdkn2a/Tnfrsf13b/Spn/Cd300a/Gstp1/Fcgr2b	8
GO:2000146	negative regulation of cell motility	18/621	250/14121	0.0277452	0.0277452	0.428063	Evl/Ccl12/Zmynd8/Gpr18/Limch1/Thy1/Idh2/Arhgdib/Cd300a/Cygb/Dach1/Itgb1bp1/Gcsam/Rras/Il27ra/Synj2bp/Cd200r1/Mif	18
GO:0010662	regulation of striated muscle cell apoptotic process	6/621	53/14121	0.0280983	0.0280983	0.431935	Qk/Mff/Hspa8/Npm1/Camk2d/Smad4	6
GO:0070371	ERK1 and ERK2 cascade	19/621	269/14121	0.0287719	0.0287719	0.440686	Ccl12/Prmt5/Tbc1d10c/Rgs14/Cd36/Csk/Gstp1/Ccl7/Camk2d/P2ry6/Itgb1bp1/Smad4/Rras/Synj2bp/Myc/Mif/Ranbp9/Hmgb1/Spry1	19
GO:0050821	protein stabilization	13/621	164/14121	0.0290086	0.0290086	0.44238	Clu/Hspd1/Zfp207/Hsp90ab1/Sumo1/Cct8/Cdkn2a/Tesc/Cct5/Hsp90aa1/Npm1/Ccnh/Nlk	13
GO:0048305	immunoglobulin secretion	4/621	27/14121	0.0290918	0.0290918	0.44238	Cd27/Vpreb3/Cd40lg/Gpi1	4
GO:0002707	negative regulation of lymphocyte mediated immunity	5/621	40/14121	0.0298855	0.0298855	0.447393	Cd96/Klre1/Spn/Fcgr2b/Hfe	5
GO:0010659	cardiac muscle cell apoptotic process	6/621	54/14121	0.03048	0.03048	0.447393	Qk/Mff/Hspa8/Npm1/Camk2d/Smad4	6
GO:0045058	T cell selection	6/621	54/14121	0.03048	0.03048	0.447393	Cd3g/Cd3d/Zap70/Bcl11b/Batf/Spn	6
GO:1902532	negative regulation of intracellular signal transduction	29/621	457/14121	0.0305716	0.0305716	0.447393	Rhoh/Clu/Dnaja1/Stmn1/Egln1/Cul3/Armc10/Sh3glb1/Tbc1d10c/Rgs14/Dok2/Grk5/Ybx3/Triap1/C1qbp/Csk/Sla2/Cd300a/Git1/Gstp1/Hsph1/Itgb1bp1/Smad4/Pttg1ip/Xdh/Synj2bp/Mif/Ranbp9/Spry1	29
GO:0000463	maturation of LSU-rRNA from tricistronic rRNA transcript (SSU-rRNA, 5.8S rRNA, LSU-rRNA)	3/621	16/14121	0.0309031	0.0309031	0.447393	Wdr12/Npm1/Rpf2	3
GO:0002864	regulation of acute inflammatory response to antigenic stimulus	3/621	16/14121	0.0309031	0.0309031	0.447393	Spn/Fcgr2b/Fcer1a	3
GO:0006071	glycerol metabolic process	3/621	16/14121	0.0309031	0.0309031	0.447393	Pgp/Tpi1/Coq2	3
GO:0009147	pyrimidine nucleoside triphosphate metabolic process	3/621	16/14121	0.0309031	0.0309031	0.447393	Ctps2/Tbpl1/Dctpp1	3
GO:0033033	negative regulation of myeloid cell apoptotic process	3/621	16/14121	0.0309031	0.0309031	0.447393	Il18/Fcgr2b/Mif	3
GO:0048245	eosinophil chemotaxis	3/621	16/14121	0.0309031	0.0309031	0.447393	Ccl12/Ccl7/Lgals3	3
GO:0070206	protein trimerization	3/621	16/14121	0.0309031	0.0309031	0.447393	Alox5ap/Sigmar1/Mif	3
GO:0071404	cellular response to low-density lipoprotein particle stimulus	3/621	16/14121	0.0309031	0.0309031	0.447393	Mylip/Cd9/Cd36	3
GO:1904263	positive regulation of TORC1 signaling	3/621	16/14121	0.0309031	0.0309031	0.447393	Pih1d1/Gpr137/Sec13	3
GO:2001212	regulation of vasculogenesis	3/621	16/14121	0.0309031	0.0309031	0.447393	Cd34/Rras/Xdh	3
GO:0002709	regulation of T cell mediated immunity	8/621	84/14121	0.0311418	0.0311418	0.447782	Hspd1/Pnp/Hspa8/Spn/Il18/H2-Q7/Hfe/Hmgb1	8
GO:0070227	lymphocyte apoptotic process	8/621	84/14121	0.0311418	0.0311418	0.447782	Cd3g/Cd27/Tsc22d3/Pnp/Lgals3/Hsh2d/Myc/Mif	8
GO:0019722	calcium-mediated signaling	14/621	183/14121	0.031356	0.031356	0.449334	Egln1/Cd8a/Trat1/Ccr9/Zap70/Tbc1d10c/Sla2/Lat/Ccr8/P2ry6/Xcr1/Fkbp1a/Lmcd1/Fcer1a	14
GO:2001020	regulation of response to DNA damage stimulus	15/621	201/14121	0.0320979	0.0320979	0.458411	Clu/Pnp/Rmi2/Cdkn2a/Fh1/Npas2/Ercc1/Npm1/Mad2l2/Triap1/Pttg1ip/Cebpg/Myc/Mif/Hmgb1	15
GO:0036037	CD8-positive, alpha-beta T cell activation	4/621	28/14121	0.032797	0.032797	0.461121	Gpr18/Wdfy4/Hfe/Satb1	4
GO:0071402	cellular response to lipoprotein particle stimulus	4/621	28/14121	0.032797	0.032797	0.461121	Abcg1/Mylip/Cd9/Cd36	4
GO:0002714	positive regulation of B cell mediated immunity	5/621	41/14121	0.0328492	0.0328492	0.461121	Cd226/Mad2l2/Hmces/Fcer1a/Tnfsfm13	5
GO:0002891	positive regulation of immunoglobulin mediated immune response	5/621	41/14121	0.0328492	0.0328492	0.461121	Cd226/Mad2l2/Hmces/Fcer1a/Tnfsfm13	5
GO:0033628	regulation of cell adhesion mediated by integrin	5/621	41/14121	0.0328492	0.0328492	0.461121	Skap1/Rac3/Tesc/Lpxn/Itgb1bp1	5
GO:0071219	cellular response to molecule of bacterial origin	13/621	167/14121	0.0329422	0.0329422	0.461121	Chmp5/Ccl12/Cd36/Cxcl9/Plscr3/Il18/Pdcd4/Gch1/Gstp1/Fcgr2b/Mif/Hmgb1/Lbp	13
GO:0002685	regulation of leukocyte migration	15/621	202/14121	0.0333293	0.0333293	0.465001	Rhoh/Ccl12/Cd9/Gpr18/Thy1/C1qbp/Spn/Cd300a/Gcsam/Lgals3/Il27ra/Cd200r1/Mif/Rac2/Lbp	15
GO:0070372	regulation of ERK1 and ERK2 cascade	18/621	256/14121	0.0339631	0.0339631	0.471108	Ccl12/Prmt5/Tbc1d10c/Rgs14/Cd36/Csk/Gstp1/Ccl7/Camk2d/P2ry6/Itgb1bp1/Smad4/Rras/Synj2bp/Mif/Ranbp9/Hmgb1/Spry1	18
GO:0018394	peptidyl-lysine acetylation	12/621	151/14121	0.0344405	0.0344405	0.471108	Pih1d1/Yeats2/Lef1/Mbd3/Msl3/Spi1/Tada2b/Naa60/Smad4/Morf4l2/Smarcb1/Brd1	12
GO:2001242	regulation of intrinsic apoptotic signaling pathway	12/621	151/14121	0.0344405	0.0344405	0.471108	Clu/Dnaja1/Armc10/Sh3glb1/Lck/Ybx3/Triap1/Hsph1/Erp29/Nck1/Pttg1ip/Mif	12
GO:0002699	positive regulation of immune effector process	17/621	239/14121	0.0351251	0.0351251	0.471108	Hspd1/Cd226/Pnp/Hspa8/Cd36/Mad2l2/Klre1/Il18/Cd300a/Hmces/H2-Q7/Gpi1/Mif/Rac2/Fcer1a/Lbp/Tnfsfm13	17
GO:0002275	myeloid cell activation involved in immune response	8/621	86/14121	0.0351601	0.0351601	0.471108	Anxa3/Dnase1l3/Lat/Cd300a/Rac2/Hmgb1/Fcer1a/Lbp	8
GO:0010660	regulation of muscle cell apoptotic process	8/621	86/14121	0.0351601	0.0351601	0.471108	Qk/Mff/Cdkn2a/Hspa8/Npm1/Pdcd4/Camk2d/Smad4	8
GO:0043281	regulation of cysteine-type endopeptidase activity involved in apoptotic process	14/621	186/14121	0.0352863	0.0352863	0.471108	Pih1d1/Hspd1/Lef1/Ift57/Akt2/Cdkn2a/Lck/Triap1/Gpi1/Caap1/Cycs/Xdh/Myc/Tnfsf10	14
GO:0006949	syncytium formation	6/621	56/14121	0.0356302	0.0356302	0.471108	Cd9/Cacna1s/Ercc1/Cxcl9/Ptgfrn/Ehd2	6
GO:0055008	cardiac muscle tissue morphogenesis	6/621	56/14121	0.0356302	0.0356302	0.471108	Zfpm1/Egln1/Rxra/Smad4/Fkbp1a/Hand1	6
GO:0042771	intrinsic apoptotic signaling pathway in response to DNA damage by p53 class mediator	5/621	42/14121	0.0359896	0.0359896	0.471108	Triap1/Bcl3/Hipk1/Shisa5/Mif	5
GO:0045429	positive regulation of nitric oxide biosynthetic process	5/621	42/14121	0.0359896	0.0359896	0.471108	Clu/Ddah2/Akt2/Hsp90aa1/Cd36	5
GO:0006919	activation of cysteine-type endopeptidase activity involved in apoptotic process	7/621	71/14121	0.036038	0.036038	0.471108	Hspd1/Ift57/Cdkn2a/Lck/Cycs/Xdh/Myc	7
GO:0048644	muscle organ morphogenesis	7/621	71/14121	0.036038	0.036038	0.471108	Zfpm1/Egln1/Rxra/Fzd2/Smad4/Fkbp1a/Hand1	7
GO:0016042	lipid catabolic process	18/621	258/14121	0.0362484	0.0362484	0.471108	Hsd11b1/Ppt1/Akt2/Asah1/Naaa/Cyp4f15/Acap1/Ywhah/Eci2/Gdpd1/Acadm/Acat1/Plbd1/Gcdh/Prdx6/Naga/Scp2/Bscl2	18
GO:0006979	response to oxidative stress	24/621	369/14121	0.0362747	0.0362747	0.471108	1600014C10Rik/Egln1/Aldh2/Gpx6/Car3/Cdkn2a/Zfp622/Lck/Rgs14/Cd36/Ercc1/Casp6/Brf2/Gch1/Cygb/Gstp1/Hnrnpm/Gclm/Hsph1/Sigmar1/Prdx6/Hmox2/Kdm6b/Kpna4	24
GO:0002431	Fc receptor mediated stimulatory signaling pathway	3/621	17/14121	0.0363302	0.0363302	0.471108	Cd226/Csk/Fcgr2b	3
GO:0034383	low-density lipoprotein particle clearance	3/621	17/14121	0.0363302	0.0363302	0.471108	Mylip/Cd36/Csk	3
GO:0045019	negative regulation of nitric oxide biosynthetic process	3/621	17/14121	0.0363302	0.0363302	0.471108	Dynll1/Cd34/Acp5	3
GO:0045064	T-helper 2 cell differentiation	3/621	17/14121	0.0363302	0.0363302	0.471108	Batf/Bcl3/Il18	3
GO:0070935	3'-UTR-mediated mRNA stabilization	3/621	17/14121	0.0363302	0.0363302	0.471108	Hnrnpa0/Rbm38/Boll	3
GO:0098760	response to interleukin-7	3/621	17/14121	0.0363302	0.0363302	0.471108	Hspd1/Stip1/Hmgb1	3
GO:0098761	cellular response to interleukin-7	3/621	17/14121	0.0363302	0.0363302	0.471108	Hspd1/Stip1/Hmgb1	3
GO:1904406	negative regulation of nitric oxide metabolic process	3/621	17/14121	0.0363302	0.0363302	0.471108	Dynll1/Cd34/Acp5	3
GO:0006734	NADH metabolic process	4/621	29/14121	0.0367652	0.0367652	0.473841	Idh3b/Ldha/Dlst/Mdh1	4
GO:1902745	positive regulation of lamellipodium organization	4/621	29/14121	0.0367652	0.0367652	0.473841	Avil/Hsp90aa1/Actr3/Rac2	4
GO:0006119	oxidative phosphorylation	8/621	87/14121	0.0372949	0.0372949	0.4782	Dguok/Ndufaf1/Chchd10/Cox6a2/Cycs/Myc/Cyc1/Cdk1	8
GO:1904951	positive regulation of establishment of protein localization	21/621	314/14121	0.0373296	0.0373296	0.4782	Oxct1/Abcg1/Hsp90ab1/Cct8/Akt2/Sh3glb1/Cct5/Ang/Hsp90aa1/Dynll1/Cd36/Nutf2/Gpi1/Rab34/Cd34/Hnrnpm/Itgb1bp1/Scamp5/Actr3/Mif/Cdk1	21
GO:0010658	striated muscle cell apoptotic process	6/621	57/14121	0.0384026	0.0384026	0.488373	Qk/Mff/Hspa8/Npm1/Camk2d/Smad4	6
GO:1902305	regulation of sodium ion transmembrane transport	6/621	57/14121	0.0384026	0.0384026	0.488373	Tesc/Scn3b/Snta1/Ywhah/Camk2d/Fxyd2	6
GO:2000573	positive regulation of DNA biosynthetic process	7/621	72/14121	0.0384703	0.0384703	0.488373	Hsp90ab1/Cct8/Cct5/Hsp90aa1/Npm1/Camk2d/Myc	7
GO:0045010	actin nucleation	5/621	43/14121	0.0393088	0.0393088	0.494777	Evl/Gmfg/Iqgap2/Actr3/Arpc5l	5
GO:1904407	positive regulation of nitric oxide metabolic process	5/621	43/14121	0.0393088	0.0393088	0.494777	Clu/Ddah2/Akt2/Hsp90aa1/Cd36	5
GO:1903409	reactive oxygen species biosynthetic process	9/621	104/14121	0.0394399	0.0394399	0.494777	Clu/Hspd1/Ddah2/Akt2/Hsp90aa1/Dynll1/Cd36/Cd34/Acp5	9
GO:0040013	negative regulation of locomotion	19/621	279/14121	0.0395049	0.0395049	0.494777	Evl/Ccl12/Zmynd8/Gpr18/Limch1/Thy1/Idh2/Arhgdib/Cd300a/Cygb/Dach1/Itgb1bp1/Gcsam/Rras/Il27ra/Synj2bp/Cd200r1/Mif/Ryk	19
GO:0071216	cellular response to biotic stimulus	14/621	189/14121	0.03956	0.03956	0.494777	Chmp5/Ccl12/Eme1/Cd36/Cxcl9/Plscr3/Il18/Pdcd4/Gch1/Gstp1/Fcgr2b/Mif/Hmgb1/Lbp	14
GO:0044262	cellular carbohydrate metabolic process	17/621	243/14121	0.0401203	0.0401203	0.500305	Hsd11b1/Rpe/Pdk3/Igfbp4/Akt2/Pgp/Inpp4b/B3gnt8/Idh2/Tpi1/Isyna1/Coq2/Acadm/P2ry6/Pgam1/Ppp1r2/Hmgb1	17
GO:1903706	regulation of hemopoiesis	24/621	373/14121	0.040306	0.040306	0.501143	Rhoh/Cd27/Tespa1/Lef1/Zfpm1/Cnot4/Pnp/Zap70/Cdkn2a/Tesc/Inpp4b/Gpr137/Spi1/Lck/Hsp90aa1/Cd40lg/Wdr61/Il18/Klf13/Pglyrp1/Rab7b/Brd1/Myc/Hmgb1	24
GO:0002698	negative regulation of immune effector process	10/621	121/14121	0.0405633	0.0405633	0.502862	Cd96/Vpreb3/C1qbp/Klre1/Spn/Cd300a/Pglyrp1/Fcgr2b/Hfe/Lgals3	10
GO:0033032	regulation of myeloid cell apoptotic process	4/621	30/14121	0.0409974	0.0409974	0.50528	Cdkn2a/Il18/Fcgr2b/Mif	4
GO:1902751	positive regulation of cell cycle G2/M phase transition	4/621	30/14121	0.0409974	0.0409974	0.50528	Npm1/Cdc25b/Camk2d/Cdk1	4
GO:0022038	corpus callosum development	3/621	18/14121	0.0422115	0.0422115	0.515733	Rtn4r/Grcc10/Ryk	3
GO:0032148	activation of protein kinase B activity	3/621	18/14121	0.0422115	0.0422115	0.515733	Ang/Il18/Itgb1bp1	3
GO:0034143	regulation of toll-like receptor 4 signaling pathway	3/621	18/14121	0.0422115	0.0422115	0.515733	Rab7b/Hmgb1/Lbp	3
GO:0042129	regulation of T cell proliferation	12/621	156/14121	0.0425502	0.0425502	0.517046	Pde5a/Pnp/Zap70/Cdkn2a/Cd40lg/Spn/Il18/Nck1/Lgals3/Il27ra/Znhit1/Rac2	12
GO:1902904	negative regulation of supramolecular fiber organization	11/621	139/14121	0.0427965	0.0427965	0.517046	Evl/Clu/Stmn1/Avil/Fkbp4/Hspa8/Gmfg/Tmsb15b1/Tpx2/Smad4/Stmn2	11
GO:0031349	positive regulation of defense response	17/621	245/14121	0.0428021	0.0428021	0.517046	Hspd1/Pde5a/Cd226/Ifi205/Npas2/Klre1/Pdcd4/Rab34/Alox5ap/Ikbke/Pqbp1/Mndal/Mif/Il16/Hmgb1/Fcer1a/Lbp	17
GO:0043277	apoptotic cell clearance	5/621	44/14121	0.0428082	0.0428082	0.517046	Rhoh/C2/Cd36/Rab14/Rac2	5
GO:0046034	ATP metabolic process	15/621	210/14121	0.044446	0.044446	0.535092	Dguok/Hspa8/Ndufaf1/Tpi1/Chchd10/Ldha/Gpi1/Cox6a2/Pgam1/Cycs/Ak2/Myc/Mif/Cyc1/Cdk1	15
GO:0016052	carbohydrate catabolic process	10/621	123/14121	0.0445554	0.0445554	0.535092	Hsd11b1/Rpe/Tpi1/Ldha/Gpi1/Pgam1/Myc/Mif/Naga/Hmgb1	10
GO:0010591	regulation of lamellipodium assembly	4/621	31/14121	0.045494	0.045494	0.538711	Avil/Hsp90aa1/Actr3/Rac2	4
GO:0035066	positive regulation of histone acetylation	4/621	31/14121	0.045494	0.045494	0.538711	Pih1d1/Tada2b/Smad4/Smarcb1	4
GO:0044275	cellular carbohydrate catabolic process	4/621	31/14121	0.045494	0.045494	0.538711	Hsd11b1/Tpi1/Pgam1/Hmgb1	4
GO:0050686	negative regulation of mRNA processing	4/621	31/14121	0.045494	0.045494	0.538711	Tra2b/Npm1/C1qbp/U2af2	4
GO:0050715	positive regulation of cytokine secretion	4/621	31/14121	0.045494	0.045494	0.538711	Cd36/Cd34/Scamp5/Mif	4
GO:0042098	T cell proliferation	14/621	193/14121	0.045815	0.045815	0.539493	Pde5a/Pnp/Zap70/Cdkn2a/Cd40lg/Spn/Il18/Nck1/Fkbp1a/Lgals3/Il27ra/Znhit1/Satb1/Rac2	14
GO:0008037	cell recognition	9/621	107/14121	0.0459428	0.0459428	0.539493	Izumo1r/Cct8/Cd9/Cct5/Cd36/Casp6/Git1/Folr2/Lgals3	9
GO:0008630	intrinsic apoptotic signaling pathway in response to DNA damage	9/621	107/14121	0.0459428	0.0459428	0.539493	Clu/Pnp/Triap1/Bcl3/Hipk1/Ikbke/Shisa5/Myc/Mif	9
GO:0071222	cellular response to lipopolysaccharide	12/621	158/14121	0.0461381	0.0461381	0.540285	Chmp5/Ccl12/Cd36/Cxcl9/Plscr3/Il18/Pdcd4/Gch1/Gstp1/Mif/Hmgb1/Lbp	12
GO:0010657	muscle cell apoptotic process	8/621	91/14121	0.0466988	0.0466988	0.54534	Qk/Mff/Cdkn2a/Hspa8/Npm1/Pdcd4/Camk2d/Smad4	8
GO:0045621	positive regulation of lymphocyte differentiation	9/621	108/14121	0.0482601	0.0482601	0.554562	Rhoh/Cd27/Tespa1/Lef1/Pnp/Zap70/Lck/Hsp90aa1/Il18	9
GO:0006837	serotonin transport	3/621	19/14121	0.048538	0.048538	0.554562	Cd300a/Lgals3/Fcer1a	3
GO:0010666	positive regulation of cardiac muscle cell apoptotic process	3/621	19/14121	0.048538	0.048538	0.554562	Mff/Camk2d/Smad4	3
GO:0019400	alditol metabolic process	3/621	19/14121	0.048538	0.048538	0.554562	Pgp/Tpi1/Coq2	3
GO:0043555	regulation of translation in response to stress	3/621	19/14121	0.048538	0.048538	0.554562	Rbm4/Npm1/Nck1	3
GO:0045652	regulation of megakaryocyte differentiation	3/621	19/14121	0.048538	0.048538	0.554562	Cnot4/Tesc/Rab7b	3
GO:0046653	tetrahydrofolate metabolic process	3/621	19/14121	0.048538	0.048538	0.554562	Mthfs/Gch1/Mthfsl	3
GO:0060099	regulation of phagocytosis, engulfment	3/621	19/14121	0.048538	0.048538	0.554562	Cd36/Cd300a/Lbp	3
