# Supplementary material for: Dendritic cells direct circadian anti-tumour immune responses
Source: Nature. 2022 Dec 5;614(7946):136–43. doi: 10.1038/s41586-022-05605-0 (PMC9891997; doi:10.1038/s41586-022-05605-0)
Supplement: Supplementary file 4 — Full lists of genes significantly (P < 0.05) oscillating in CD11c+MHCIIhigh cells collected from Bmal1ΔcDC mice in the dLN collected 24 h after subcutaneous B16F10-OVA tumour engraftment in the skin at ZT9 or ZT21 in the PC1 compartment (acrophase < 12), and the PC2 compartment (acrophase > 12). Reactome pathways significantly enriched in PC1 genes, GO biological process pathways in PC2 genes (P < 0.05). [file 41586_2022_5605_MOESM4_ESM.xlsx]

## Sheet: acrophase_PC1_genes
Supplementary Information Table 2. Gene list of PC1 and PC2 genes and associated signaling pathways in BMAL1 cDC KO
Symbol	Description	acrophase	amplitude	pvalue	qvalue	Rsq	mesor	sincoef	coscoef
Tmsb15b2	thymosin beta 15b2	11.881	2.83678	1.25486e-05	0.0922261	0.918567	-3.79555	0.0883553	-2.8354
Srsf5	serine and arginine-rich splicing factor 5	2.13533	0.459701	4.70599e-05	0.172933	0.890764	8.18619	0.243808	0.389721
Otub1	OTU domain, ubiquitin aldehyde binding 1	6.12539	0.210959	0.000229342	0.273105	0.844683	6.46392	0.210845	-0.00692408
Wtap	WT1 associating protein	5.58123	0.199702	0.00023644	0.273105	0.843628	6.46867	0.198503	0.0218501
Rassf1	Ras association (RalGDS/AF-6) domain family member 1	7.95206	0.206834	0.000268603	0.273105	0.839132	6.45951	0.180408	-0.101161
Wbp2	WW domain binding protein 2	6.75903	0.17551	0.000274671	0.273105	0.838332	8.00299	0.172057	-0.0346475
Nubp1	nucleotide binding protein 1	7.22176	0.222732	0.00034903	0.273105	0.829491	6.14163	0.211435	-0.0700339
Ctsh	cathepsin H	6.54417	0.226016	0.000377995	0.273105	0.826443	10.3449	0.223726	-0.0320905
Zfp709	zinc finger protein 709	6.02284	0.440554	0.000427336	0.273105	0.821646	3.88181	0.440546	-0.00263431
Slc25a11	solute carrier family 25 (mitochondrial carrier oxoglutarate carrier), member 11	5.99796	0.252586	0.000509186	0.311855	0.814564	7.74865	0.252586	0.000134911
Vgll4	vestigial like family member 4	3.1051	0.251196	0.000541961	0.318651	0.811975	5.46253	0.182442	0.172669
Slc43a3	solute carrier family 43, member 3	3.00583	0.552377	0.000612243	0.336826	0.806811	2.50137	0.391186	0.389992
Pelo	pelota mRNA surveillance and ribosome rescue factor	9.60801	0.232592	0.000721054	0.356771	0.799659	3.78985	0.136319	-0.188457
Zfand6	zinc finger, AN1-type domain 6	3.64758	0.267988	0.000749642	0.356771	0.79792	8.98336	0.218752	0.154807
Cd40	CD40 antigen	6.06306	0.254355	0.000890188	0.356771	0.790054	9.66915	0.254321	-0.00419902
Actb	actin, beta	6.81605	0.286331	0.000899614	0.356771	0.789562	13.6404	0.279821	-0.0607076
Nsdhl	NAD(P) dependent steroid dehydrogenase-like	4.29454	0.418428	0.000970454	0.356771	0.785988	4.81934	0.377409	0.180678
Gm20594	predicted gene, 20594	7.18957	0.63555	0.000970873	0.356771	0.785967	2.18696	0.604978	-0.194745
Tmem176a	transmembrane protein 176A	5.88358	0.328628	0.00100142	0.359022	0.784489	10.0919	0.328475	0.010015
Tes	testin LIM domain protein	6.35416	0.16191	0.00109214	0.373334	0.780295	7.85157	0.161215	-0.0149905
Ercc6l2	excision repair cross-complementing rodent repair deficiency, complementation group 6 like 2	10.5121	0.584601	0.00130033	0.418867	0.771609	3.09193	0.221999	-0.540809
Cdc42	cell division cycle 42	6.59769	0.2207	0.00145331	0.418867	0.765894	10.512	0.218004	-0.0343936
Lrrc20	leucine rich repeat containing 20	7.22705	0.61769	0.00156347	0.420676	0.762062	2.76012	0.586092	-0.195032
Bri3bp	Bri3 binding protein	10.0168	0.288436	0.00160408	0.420676	0.760702	5.76725	0.143115	-0.250426
Eno3	enolase 3, beta muscle	4.25067	0.230234	0.00160611	0.420676	0.760635	9.46234	0.206509	0.101794
Ostf1	osteoclast stimulating factor 1	6.40647	0.247644	0.00179757	0.421575	0.754569	9.96496	0.246243	-0.0263031
Cfap36	cilia and flagella associated protein 36	2.4874	0.24971	0.00180502	0.421575	0.754343	4.92151	0.15136	0.198609
Hnrnpc	heterogeneous nuclear ribonucleoprotein C	2.72831	0.14426	0.00185686	0.426469	0.752792	8.36301	0.0945001	0.108999
Cntd1	cyclin N-terminal domain containing 1	5.10344	0.400588	0.00188863	0.427091	0.751859	2.62991	0.389604	0.0931644
Tmem176b	transmembrane protein 176B	6.02142	0.240848	0.00205761	0.435346	0.747088	11.0976	0.240845	-0.00135068
Cox10	heme A:farnesyltransferase cytochrome c oxidase assembly factor 10	10.0507	0.315547	0.00211187	0.435346	0.745621	3.91188	0.15413	-0.275343
Nabp1	nucleic acid binding protein 1	3.70936	0.297131	0.00216309	0.435346	0.744262	8.48167	0.245285	0.167696
Zfp386	zinc finger protein 386 (Kruppel-like)	6.6512	0.329141	0.00220899	0.435346	0.743067	5.03131	0.324369	-0.0558418
Sc5d	sterol-C5-desaturase	9.32833	0.283284	0.00229984	0.435346	0.740755	6.59287	0.182375	-0.216769
Chuk	conserved helix-loop-helix ubiquitous kinase	1.54686	0.388949	0.00232012	0.435346	0.740249	5.97384	0.153242	0.357489
H3f3b	H3.3 histone B	4.50262	0.303629	0.00243012	0.435346	0.737561	11.136	0.280596	0.116002
Chp1	calcineurin-like EF hand protein 1	8.92523	0.319775	0.00254685	0.435346	0.734811	6.54301	0.230497	-0.221646
Lsp1	lymphocyte specific 1	6.06234	0.173628	0.00260848	0.435346	0.733398	12.4454	0.173605	-0.0028338
Slc2a8	solute carrier family 2, (facilitated glucose transporter), member 8	10.122	0.41638	0.00264787	0.435346	0.732508	3.59892	0.196568	-0.36706
Gdpd3	glycerophosphodiester phosphodiesterase domain containing 3	2.99047	0.56863	0.00270958	0.435346	0.731135	1.52823	0.401077	0.403084
Fdps	farnesyl diphosphate synthetase	9.39655	0.486051	0.00273417	0.435346	0.730595	7.38344	0.306223	-0.377457
Vma21	VMA21 vacuolar H+-ATPase homolog (S. cerevisiae)	7.63696	0.227202	0.00273432	0.435346	0.730592	5.83421	0.206656	-0.0944156
Arl5c	ADP-ribosylation factor-like 5C	6.68293	0.308288	0.00273927	0.435346	0.730483	8.76477	0.303374	-0.0548256
H1f0	H1.0 linker histone	5.06811	0.346929	0.00278404	0.435346	0.729511	8.17179	0.336655	0.0838024
Marcksl1	MARCKS-like 1	4.73729	0.162625	0.00295906	0.448404	0.725821	11.7145	0.15382	0.0527861
Rab11b	RAB11B, member RAS oncogene family	7.13884	0.191109	0.00309945	0.454011	0.722982	7.93903	0.182677	-0.0561381
Ago1	argonaute RISC catalytic subunit 1	4.11133	0.331091	0.00312546	0.454011	0.722467	4.33894	0.291436	0.157119
Sri	sorcin	6.86327	0.20361	0.00313029	0.454011	0.722372	9.49071	0.198432	-0.0456255
Rab1b	RAB1B, member RAS oncogene family	10.0694	0.132391	0.00320336	0.454011	0.720945	7.55761	0.0641001	-0.115838
Crbn	cereblon	4.16091	0.24344	0.00320616	0.454011	0.720891	6.31424	0.215764	0.112733
Serpinb9	serine (or cysteine) peptidase inhibitor, clade B, member 9	6.35321	0.222586	0.00324244	0.454011	0.720192	10.5761	0.221635	-0.0205533
Tmcc3	transmembrane and coiled coil domains 3	6.33557	0.210552	0.003314	0.454011	0.718831	8.00943	0.20974	-0.0184736
Mvk	mevalonate kinase	9.8761	0.547751	0.00343142	0.458756	0.716647	4.21842	0.289116	-0.465234
Znhit2	zinc finger, HIT domain containing 2	9.14122	0.419223	0.00355254	0.458756	0.714454	4.40614	0.285275	-0.30719
Tuba1c	tubulin, alpha 1C	6.53155	0.319723	0.00359589	0.458756	0.713684	9.46427	0.316632	-0.044349
2210016F16Rik	RIKEN cDNA 2210016F16 gene	7.4598	0.247737	0.00362067	0.458756	0.713246	6.37277	0.229864	-0.0923907
Spata6	spermatogenesis associated 6	5.84495	0.23371	0.00386126	0.459274	0.709118	6.36854	0.233517	0.00948424
Samsn1	SAM domain, SH3 domain and nuclear localization signals, 1	6.08075	0.145944	0.0039194	0.46089	0.70815	10.7748	0.145911	-0.00308509
Snapc3	small nuclear RNA activating complex, polypeptide 3	3.37195	0.287062	0.00399567	0.463684	0.706897	4.89678	0.221757	0.182287
Bcl2a1d	B cell leukemia/lymphoma 2 related protein A1d	6.28687	0.308561	0.00400625	0.463684	0.706725	9.13138	0.307691	-0.0231519
Gpn3	GPN-loop GTPase 3	8.08841	0.25325	0.00414181	0.472221	0.704548	5.11266	0.216331	-0.131667
Snapc2	small nuclear RNA activating complex, polypeptide 2	8.90268	0.334693	0.00429167	0.472221	0.702205	5.4728	0.242616	-0.230558
Snn	stannin	4.3925	0.291967	0.00431416	0.472221	0.701859	7.60316	0.266492	0.119277
Dbndd2	dysbindin (dystrobrevin binding protein 1) domain containing 2	6.48521	0.176804	0.00434891	0.472221	0.701327	4.78229	0.17538	-0.0223986
Calm3	calmodulin 3	7.6608	0.313713	0.00447883	0.472221	0.699367	7.47175	0.284524	-0.132144
Rundc3b	RUN domain containing 3B	0.938562	2.73856	0.00475835	0.476582	0.695295	-1.71346	0.666153	2.6563
Serinc2	serine incorporator 2	5.86727	0.571429	0.00497505	0.476582	0.692265	1.35364	0.571084	0.0198525
Spr	sepiapterin reductase	7.12919	0.274701	0.00500808	0.476582	0.691812	7.16572	0.262785	-0.0800301
Serpinb1b	serine (or cysteine) peptidase inhibitor, clade B, member 1b	8.04095	0.617348	0.00501717	0.476582	0.691688	2.87482	0.531299	-0.314388
M1ap	meiosis 1 associated protein	7.5344	0.393858	0.00509143	0.476582	0.690679	4.59583	0.362505	-0.153993
Efcab12	EF-hand calcium binding domain 12	6.51192	2.76089	0.00517179	0.476582	0.689601	-3.57709	2.73613	-0.368906
Tuba1a	tubulin, alpha 1A	7.8585	0.215381	0.00523475	0.476582	0.688765	10.7901	0.190386	-0.100709
Bloc1s6	biogenesis of lysosomal organelles complex-1, subunit 6, pallidin	6.40235	0.230788	0.0052594	0.476582	0.68844	6.61639	0.229509	-0.0242653
Hcfc1r1	host cell factor C1 regulator 1 (XPO1-dependent)	6.65894	0.315075	0.00527294	0.476582	0.688262	5.66003	0.310398	-0.0540844
4930579G24Rik	RIKEN cDNA 4930579G24 gene	6.38126	0.401689	0.00528491	0.476582	0.688105	5.58543	0.39969	-0.0400279
Tle3	transducin-like enhancer of split 3	1.47639	0.304679	0.00536466	0.47791	0.687065	5.84906	0.114854	0.282202
Gng13	guanine nucleotide binding protein (G protein), gamma 13	10.6156	1.80028	0.00560424	0.486458	0.684012	-3.68013	0.638272	-1.68333
Raly	hnRNP-associated with lethal yellow	7.82881	0.41592	0.00567002	0.487389	0.683192	6.46766	0.369152	-0.191614
Tmem9	transmembrane protein 9	5.44728	0.443028	0.00584726	0.489662	0.681017	3.56604	0.438398	0.0638838
Tuba1b	tubulin, alpha 1B	8.66653	0.165349	0.00589822	0.489662	0.680402	9.87336	0.126668	-0.10628
Cdc42ep1	CDC42 effector protein (Rho GTPase binding) 1	4.32655	3.06845	0.00595021	0.489662	0.679778	-1.53458	2.77865	1.30172
Fundc1	FUN14 domain containing 1	3.73551	0.24474	0.00596295	0.489662	0.679625	6.16779	0.202977	0.136741
Calm4	calmodulin 4	4.61582	0.404499	0.00605824	0.490836	0.678495	6.58151	0.378229	0.143395
Rap2b	RAP2B, member of RAS oncogene family	6.61138	0.243548	0.00620957	0.490836	0.676727	8.30338	0.240435	-0.038816
Cdkn1b	cyclin-dependent kinase inhibitor 1B	7.4287	0.411135	0.00623407	0.490836	0.676444	3.80224	0.38271	-0.150217
Dr1	down-regulator of transcription 1	10.6041	0.231186	0.00628899	0.490836	0.675813	6.5224	0.0826177	-0.21592
Mdfic	MyoD family inhibitor domain containing	8.96798	0.174393	0.00639434	0.490836	0.674614	5.74646	0.124344	-0.122276
Med30	mediator complex subunit 30	5.85553	0.215201	0.00666175	0.490836	0.671638	5.95399	0.215047	0.00813724
Vim	vimentin	7.11367	0.252745	0.00671583	0.490836	0.671047	10.564	0.242079	-0.0726501
Gabarapl2	gamma-aminobutyric acid (GABA) A receptor-associated protein-like 2	5.24394	0.206053	0.00676629	0.490836	0.6705	7.47529	0.202029	0.0405194
Lhpp	phospholysine phosphohistidine inorganic pyrophosphate phosphatase	8.11432	0.264404	0.0067694	0.490836	0.670466	5.0803	0.224922	-0.138995
Ccni	cyclin I	7.59017	0.285099	0.00680223	0.490836	0.670112	8.76801	0.260748	-0.11529
Med11	mediator complex subunit 11	5.50272	0.288761	0.00687899	0.490836	0.669288	6.94569	0.286318	0.0374871
Tmem170	transmembrane protein 170	8.98637	0.394228	0.0069752	0.490836	0.668266	2.54675	0.279754	-0.277765
Poglut1	protein O-glucosyltransferase 1	4.3011	0.195865	0.0069806	0.490836	0.668209	9.15906	0.176809	0.0842714
Cd47	CD47 antigen (Rh-related antigen, integrin-associated signal transducer)	6.51219	0.146146	0.007035	0.490836	0.667636	10.0391	0.144834	-0.0195382
Impdh2	inosine monophosphate dehydrogenase 2	8.82841	0.245598	0.00709336	0.490836	0.667025	5.64834	0.181288	-0.16569
Adm	adrenomedullin	5.11678	0.313305	0.00726232	0.490836	0.665279	6.94215	0.304967	0.0718009
Dhcr24	24-dehydrocholesterol reductase	8.88774	0.670747	0.00729245	0.490836	0.664971	3.77432	0.488022	-0.460148
Casp4	caspase 4, apoptosis-related cysteine peptidase	2.88811	0.435976	0.00730514	0.490836	0.664841	4.86986	0.29912	0.317178
Serpinb6e	serine (or cysteine) peptidase inhibitor, clade B, member 6e	0.41799	2.78399	0.0073154	0.490836	0.664737	-3.82877	0.304043	2.76733
Ube2d3	ubiquitin-conjugating enzyme E2D 3	6.90146	0.147699	0.0073255	0.490836	0.664634	9.18429	0.143604	-0.0345343
Vps25	vacuolar protein sorting 25	6.70778	0.183635	0.00738913	0.490836	0.663989	7.21987	0.180491	-0.0338325
Hnrnph3	heterogeneous nuclear ribonucleoprotein H3	0.738036	0.202605	0.00763956	0.490836	0.661491	5.83521	0.0389037	0.198835
Pdlim4	PDZ and LIM domain 4	8.25652	0.238095	0.00765816	0.490836	0.661308	6.99063	0.197743	-0.132616
Srgn	serglycin	7.18861	0.322171	0.00766605	0.490836	0.66123	10.365	0.306698	-0.098642
Zc3h12c	zinc finger CCCH type containing 12C	4.21463	0.243581	0.00770973	0.490836	0.660802	6.99504	0.217454	0.109751
Flt3l	FMS-like tyrosine kinase 3 ligand	3.51851	0.268679	0.00781405	0.492956	0.659787	3.99907	0.213947	0.162526
Pla1a	phospholipase A1 member A	6.77765	0.713944	0.00798494	0.493246	0.658148	1.73221	0.6992	-0.144348
Ube2l6	ubiquitin-conjugating enzyme E2L 6	6.39989	0.254814	0.00803443	0.493246	0.657678	9.48577	0.253419	-0.026628
Mapk3	mitogen-activated protein kinase 3	6.93854	0.189479	0.00812065	0.493246	0.656865	7.15388	0.183788	-0.0460898
Ap1s3	adaptor-related protein complex AP-1, sigma 3	6.2983	0.541542	0.00830102	0.498577	0.655186	1.99643	0.539892	-0.0422492
Akr1a1	aldo-keto reductase family 1, member A1 (aldehyde reductase)	7.74587	0.243784	0.00831017	0.498577	0.655102	9.42484	0.21876	-0.107587
Stx16	syntaxin 16	1.30724	0.261305	0.00840431	0.500569	0.654237	4.55482	0.0876922	0.246151
Ly6g6f	lymphocyte antigen 6 complex, locus G6F	7.69157	1.92033	0.00858701	0.500569	0.652581	-4.78939	1.73508	-0.822896
Kras	Kirsten rat sarcoma viral oncogene homolog	3.43785	0.147747	0.0086203	0.500569	0.652282	6.11296	0.115737	0.0918382
Melk	maternal embryonic leucine zipper kinase	4.95742	0.465832	0.00869982	0.500569	0.651572	4.16098	0.448587	0.125575
B2m	beta-2 microglobulin	5.43024	0.273975	0.00870471	0.500569	0.651528	13.7385	0.270933	0.0407157
Fam32a	family with sequence similarity 32, member A	6.19088	0.218135	0.00888421	0.502281	0.649944	9.21388	0.217863	-0.0108963
Clec2d	C-type lectin domain family 2, member d	8.07214	0.60929	0.00888697	0.502281	0.64992	4.74209	0.521814	-0.314556
D3Ertd751e	DNA segment, Chr 3, ERATO Doi 751, expressed	3.03266	0.552566	0.00891866	0.502281	0.649643	3.1401	0.394049	0.387368
Mcemp1	mast cell expressed membrane protein 1	4.56278	0.338668	0.00900413	0.504863	0.648899	6.62078	0.314976	0.124443
Gtf2h2	general transcription factor II H, polypeptide 2	1.34076	0.270454	0.00913463	0.504863	0.647775	4.31919	0.0929948	0.253964
Arpc4	actin related protein 2/3 complex, subunit 4	7.61818	0.221902	0.00941439	0.504863	0.645406	8.75886	0.202286	-0.0912192
Eid1	EP300 interacting inhibitor of differentiation 1	7.30039	0.31558	0.00942453	0.504863	0.645321	7.1686	0.297469	-0.105373
Psmb8	proteasome (prosome, macropain) subunit, beta type 8 (large multifunctional peptidase 7)	6.82575	0.276321	0.00944976	0.504863	0.64511	10.7771	0.269889	-0.0592712
Parl	presenilin associated, rhomboid-like	8.40911	0.20112	0.00947064	0.504863	0.644936	6.59485	0.162427	-0.118603
Ppp1r9b	protein phosphatase 1, regulatory subunit 9B	5.32737	0.251361	0.00948617	0.504863	0.644807	5.2005	0.247474	0.0440351
Sp140	Sp140 nuclear body protein	5.42038	0.187801	0.00975957	0.508613	0.642557	6.73177	0.185643	0.0283887
Cdkn2b	cyclin dependent kinase inhibitor 2B	8.92158	0.162157	0.0099013	0.508613	0.64141	7.42288	0.116992	-0.112285
Dazap2	DAZ associated protein 2	6.48326	0.188118	0.0100081	0.508613	0.640554	10.1755	0.186615	-0.0237368
Ly6g6d	lymphocyte antigen 6 complex, locus G6D	8.94285	2.09082	0.0100591	0.508613	0.640148	-4.39245	1.50039	-1.45615
M6pr	mannose-6-phosphate receptor, cation dependent	5.17835	0.117038	0.0100752	0.508613	0.64002	8.81957	0.114341	0.0249821
Prr13	proline rich 13	5.91227	0.177773	0.0100852	0.508613	0.639941	8.91564	0.177726	0.00408252
Atxn1	ataxin 1	5.95422	0.37707	0.0101654	0.508613	0.639306	4.2839	0.377043	0.00451887
Colq	collagen-like tail subunit (single strand of homotrimer) of asymmetric acetylcholinesterase	0.954581	0.278162	0.010219	0.508613	0.638885	5.14721	0.0687939	0.269521
Dcp2	decapping mRNA 2	3.48054	0.243328	0.0104073	0.510269	0.637416	4.97164	0.192288	0.14911
Tkt	transketolase	11.0784	0.229273	0.0104144	0.510269	0.637361	6.89423	0.0547821	-0.222632
Brk1	BRICK1, SCAR/WAVE actin-nucleating complex subunit	5.82356	0.300295	0.0104937	0.51075	0.63675	9.73381	0.299974	0.0138661
Scamp4	secretory carrier membrane protein 4	10.8182	0.202774	0.0106744	0.510871	0.635368	5.47323	0.0617415	-0.193146
Sars	seryl-aminoacyl-tRNA synthetase	11.2907	0.122371	0.0106836	0.510871	0.635299	6.3002	0.0225943	-0.120267
Bcl2a1b	B cell leukemia/lymphoma 2 related protein A1b	5.91536	0.297055	0.01074	0.510871	0.634872	9.95735	0.296982	0.00658216
Thoc3	THO complex 3	5.72208	0.171959	0.0109716	0.511987	0.633137	5.33855	0.171504	0.0125007
Lst1	leukocyte specific transcript 1	6.22076	0.388634	0.0109947	0.511987	0.632965	5.26811	0.387985	-0.0224485
Msi2	musashi RNA-binding protein 2	4.30954	0.402176	0.0111864	0.517074	0.631552	4.18697	0.363429	0.172235
Ube2d2a	ubiquitin-conjugating enzyme E2D 2A	4.54693	0.13651	0.0114769	0.519651	0.629448	7.55881	0.126751	0.0506865
Dhx9	DEAH (Asp-Glu-Ala-His) box polypeptide 9	8.18164	0.492686	0.0114897	0.519651	0.629356	4.03319	0.414486	-0.266347
Cdkn1a	cyclin-dependent kinase inhibitor 1A (P21)	6.80567	0.147387	0.0116722	0.522599	0.628055	10.1213	0.14412	-0.0308574
Rusc1	RUN and SH3 domain containing 1	5.61057	0.170632	0.0117881	0.522599	0.627238	5.88144	0.169746	0.0173661
Mzt2	mitotic spindle organizing protein 2	3.46314	0.343729	0.0118037	0.522599	0.627128	2.67613	0.270667	0.211871
Cd82	CD82 antigen	4.39352	0.185059	0.0119442	0.524624	0.626146	8.60248	0.168932	0.0755571
Zbtb33	zinc finger and BTB domain containing 33	9.74505	0.555468	0.0119576	0.524624	0.626054	2.16097	0.309199	-0.461454
S100a13	S100 calcium binding protein A13	7.74434	0.369596	0.0120498	0.524624	0.625414	6.19903	0.331722	-0.162977
Nsfl1c	NSFL1 (p97) cofactor (p47)	7.03026	0.142506	0.0120517	0.524624	0.625401	7.29836	0.137354	-0.0379727
Cd2bp2	CD2 cytoplasmic tail binding protein 2	2.0011	0.168307	0.0121458	0.52509	0.624753	6.61306	0.0841957	0.145734
Yif1a	Yip1 interacting factor homolog A (S. cerevisiae)	8.37294	0.331818	0.0121832	0.525163	0.624497	5.7414	0.269822	-0.193131
Cirbp	cold inducible RNA binding protein	6.31548	0.462927	0.012362	0.530477	0.623279	6.76181	0.461349	-0.0381906
Slc25a10	solute carrier family 25 (mitochondrial carrier, dicarboxylate transporter), member 10	10.3315	0.201377	0.0124223	0.530477	0.622871	7.5653	0.085195	-0.182468
Renbp	renin binding protein	9.08018	0.150851	0.0124414	0.530477	0.622743	6.54327	0.104405	-0.108883
Crip1	cysteine-rich protein 1 (intestinal)	8.37414	0.329114	0.012466	0.530477	0.622577	11.646	0.267562	-0.191642
Btg1	BTG anti-proliferation factor 1	4.42676	0.133709	0.0126082	0.530477	0.621624	11.2128	0.122527	0.0535273
Ndufs2	NADH:ubiquinone oxidoreductase core subunit S2	7.07985	0.209118	0.0126129	0.530477	0.621593	7.04784	0.200817	-0.058334
Tm2d2	TM2 domain containing 2	9.54529	0.196873	0.0126784	0.530477	0.621157	6.21293	0.117988	-0.1576
Rbm3	RNA binding motif (RNP1, RRM) protein 3	9.71944	0.387138	0.012706	0.530477	0.620974	8.15466	0.21765	-0.320163
Rfk	riboflavin kinase	5.68472	0.266029	0.0127105	0.530477	0.620944	6.70298	0.265123	0.0219334
Fam177a	family with sequence similarity 177, member A	6.13963	0.198614	0.0127822	0.530477	0.620471	9.19671	0.198482	-0.00725854
Psmd12	proteasome (prosome, macropain) 26S subunit, non-ATPase, 12	7.47024	0.128601	0.0128566	0.530477	0.61998	6.71724	0.119192	-0.0482864
Rhoa	ras homolog family member A	7.24977	0.164693	0.0129614	0.530477	0.619295	9.30711	0.155956	-0.0529293
S100a4	S100 calcium binding protein A4	7.85644	0.452261	0.0129778	0.530477	0.619188	9.23756	0.39989	-0.211254
Dek	DEK proto-oncogene (DNA binding)	2.86859	0.221608	0.0129824	0.530477	0.619157	8.32894	0.151218	0.161998
Ndufaf3	NADH:ubiquinone oxidoreductase complex assembly factor 3	3.75222	0.255133	0.0130223	0.530477	0.618897	5.17644	0.212217	0.141621
Laptm4a	lysosomal-associated protein transmembrane 4A	7.08816	0.231232	0.0131256	0.530477	0.618228	8.30863	0.221912	-0.0649856
Snapin	SNAP-associated protein	0.967168	0.18959	0.0132321	0.530477	0.617542	6.20793	0.0474936	0.183545
Phf21a	PHD finger protein 21A	3.48825	0.171489	0.013263	0.530477	0.617343	6.12506	0.13573	0.104814
Atp5g3	ATP synthase, H+ transporting, mitochondrial F0 complex, subunit C3 (subunit 9)	7.62103	0.250066	0.0133675	0.531534	0.616676	7.42035	0.227884	-0.102968
Ifi30	interferon gamma inducible protein 30	7.98449	0.291251	0.0134141	0.531534	0.616379	9.57212	0.25282	-0.1446
Pigu	phosphatidylinositol glycan anchor biosynthesis, class U	2.74567	0.256601	0.0135529	0.534088	0.6155	5.51632	0.16897	0.193115
Arpc5	actin related protein 2/3 complex, subunit 5	7.97069	0.151816	0.0136306	0.534282	0.615012	9.98426	0.132055	-0.0748968
Adgra2	adhesion G protein-coupled receptor A2	2.51596	3.22437	0.0136908	0.535216	0.614634	-3.20785	1.97354	2.54984
Nmi	N-myc (and STAT) interactor	4.61407	0.182079	0.0138697	0.535472	0.613521	6.20274	0.170225	0.0646248
Tbc1d13	TBC1 domain family, member 13	6.32607	0.474369	0.0139348	0.535472	0.613119	2.1182	0.472642	-0.0404449
Lars2	leucyl-tRNA synthetase, mitochondrial	7.63953	0.448037	0.0140653	0.535472	0.612316	9.12451	0.407394	-0.186459
Cyb5r3	cytochrome b5 reductase 3	9.26772	0.167895	0.0140727	0.535472	0.612271	7.60314	0.110114	-0.126743
Ergic1	endoplasmic reticulum-golgi intermediate compartment (ERGIC) 1	9.24485	0.275072	0.0141326	0.535472	0.611905	6.71341	0.181647	-0.206566
Ten1	TEN1 telomerase capping complex subunit	7.85913	0.299385	0.0143155	0.535472	0.610795	5.03465	0.264618	-0.140031
Dnajc30	DnaJ heat shock protein family (Hsp40) member C30	4.76182	0.21311	0.0143382	0.535472	0.610657	5.11475	0.202011	0.0678775
Socs2	suppressor of cytokine signaling 2	6.8738	0.234815	0.0143441	0.535472	0.610621	9.93691	0.228698	-0.0532492
H2-Q4	histocompatibility 2, Q region locus 4	6.95785	0.14296	0.0143553	0.535472	0.610554	6.61791	0.138489	-0.0354748
Psme2	proteasome (prosome, macropain) activator subunit 2 (PA28 beta)	6.29281	0.274039	0.0145557	0.535472	0.609353	11.2538	0.273234	-0.0209862
Pcdhgb4	protocadherin gamma subfamily B, 4	4.35732	3.56713	0.0145604	0.535472	0.609324	-1.78874	3.24232	1.4872
Ano9	anoctamin 9	8.24177	1.44378	0.0147922	0.535472	0.607951	-5.20199	1.20219	-0.799534
Slirp	SRA stem-loop interacting RNA binding protein	6.33382	0.368549	0.0147976	0.535472	0.607919	6.02925	0.367143	-0.032168
Pot1b	protection of telomeres 1B	6.26987	0.322644	0.014828	0.535472	0.60774	4.78568	0.321839	-0.0227762
Hsd3b7	hydroxy-delta-5-steroid dehydrogenase, 3 beta- and steroid delta-isomerase 7	1.42361	0.317635	0.0148297	0.535472	0.60773	7.19415	0.115661	0.295828
Snrnp25	small nuclear ribonucleoprotein 25 (U11/U12)	5.61059	0.398011	0.014858	0.535472	0.607564	6.70549	0.395945	0.0405063
Pou6f2	POU domain, class 6, transcription factor 2	1.63531	1.77498	0.0148907	0.535472	0.607372	-4.57192	0.736906	1.61478
Zfp688	zinc finger protein 688	5.61285	0.241663	0.0150595	0.535472	0.606387	5.01305	0.240422	0.024452
Rnf7	ring finger protein 7	6.11935	0.29077	0.0150952	0.535472	0.60618	5.96707	0.290628	-0.00908358
Evi2a	ecotropic viral integration site 2a	2.04956	0.29157	0.0151218	0.535472	0.606026	7.47594	0.149049	0.250595
Emd	emerin	7.95871	0.757698	0.015174	0.535472	0.605725	6.20481	0.660242	-0.371734
Tm2d1	TM2 domain containing 1	4.70063	0.287177	0.0153539	0.537931	0.60469	5.927	0.270721	0.0958171
Gypc	glycophorin C	2.57318	0.194152	0.0154274	0.537931	0.604271	7.63973	0.121122	0.151739
Htra2	HtrA serine peptidase 2	4.09285	0.199807	0.0156022	0.537931	0.603279	8.3259	0.175415	0.0956682
Chmp1a	charged multivesicular body protein 1A	7.79416	0.150474	0.0156275	0.537931	0.603136	7.81862	0.134178	-0.0681087
Mras	muscle and microspikes RAS	10.5968	0.245657	0.015848	0.537931	0.601898	4.31153	0.0882296	-0.229266
Exosc7	exosome component 7	0.208619	0.270003	0.0160555	0.537931	0.600746	4.97073	0.0147392	0.269601
Sdhaf1	succinate dehydrogenase complex assembly factor 1	7.61608	0.256775	0.0161205	0.537931	0.600387	7.31622	0.234134	-0.105427
Gm3558	predicted gene 3558	1.91944	0.483545	0.0164566	0.537931	0.59855	1.05635	0.232888	0.423768
Dnajc8	DnaJ heat shock protein family (Hsp40) member C8	5.47509	0.158864	0.0165236	0.537931	0.598188	7.84727	0.157367	0.0217627
Psmb4	proteasome (prosome, macropain) subunit, beta type 4	7.61967	0.237308	0.0167292	0.537931	0.597082	7.32093	0.216292	-0.0976369
Ctns	cystinosis, nephropathic	11.2084	0.381244	0.0167627	0.537931	0.596903	4.14236	0.0784467	-0.373086
U2surp	U2 snRNP-associated SURP domain containing	5.40012	0.162917	0.0168189	0.537931	0.596603	6.69277	0.160912	0.0254809
Insig1	insulin induced gene 1	9.48383	0.427594	0.0168261	0.537931	0.596565	5.52275	0.261736	-0.338128
Atp6v0e	ATPase, H+ transporting, lysosomal V0 subunit E	5.82108	0.308041	0.0169153	0.537931	0.59609	9.3366	0.307703	0.0144238
Tagln2	transgelin 2	7.38736	0.278011	0.0169773	0.537931	0.595761	10.3728	0.259874	-0.0987709
Ly96	lymphocyte antigen 96	7.77929	0.267175	0.0169818	0.537931	0.595738	6.24918	0.238709	-0.120003
Ptrhd1	peptidyl-tRNA hydrolase domain containing 1	4.61626	0.259856	0.0170247	0.537931	0.595511	3.63496	0.242991	0.0920903
Mlf2	myeloid leukemia factor 2	8.06199	0.235005	0.0171275	0.537931	0.59497	8.86516	0.201586	-0.12079
Mrps6	mitochondrial ribosomal protein S6	7.68536	0.264219	0.0171551	0.537931	0.594825	6.16119	0.238915	-0.112834
Zkscan8	zinc finger with KRAB and SCAN domains 8	1.41739	0.579452	0.0173801	0.537931	0.59365	2.90442	0.210117	0.540015
Rab2a	RAB2A, member RAS oncogene family	8.523	0.16478	0.0174889	0.537931	0.593086	7.8246	0.130122	-0.101097
Arl8b	ADP-ribosylation factor-like 8B	9.90979	0.207562	0.0176559	0.537931	0.592225	6.43503	0.107997	-0.177253
Spa17	sperm autoantigenic protein 17	1.89723	0.490599	0.0176924	0.537931	0.592038	0.738673	0.233781	0.431316
Ino80b	INO80 complex subunit B	7.95435	0.244363	0.0178065	0.539666	0.591455	4.5511	0.213069	-0.119644
Eci1	enoyl-Coenzyme A delta isomerase 1	10.1606	0.246618	0.0179168	0.541891	0.590894	4.83831	0.114221	-0.218573
Paip2b	poly(A) binding protein interacting protein 2B	8.35652	0.607909	0.0180673	0.542885	0.590133	4.44772	0.495844	-0.351699
Sumo1	small ubiquitin-like modifier 1	5.07253	0.141954	0.0181713	0.542885	0.58961	8.51809	0.13779	0.0341306
Rnf187	ring finger protein 187	7.1706	0.163487	0.018243	0.543327	0.589251	8.10742	0.155869	-0.0493219
Sugt1	SGT1, suppressor of G2 allele of SKP1 (S. cerevisiae)	5.43357	0.222004	0.018335	0.544457	0.588791	6.65946	0.219567	0.0328007
Spata1	spermatogenesis associated 1	3.29086	0.698543	0.0183845	0.544826	0.588545	1.50885	0.530089	0.454937
Med7	mediator complex subunit 7	4.70586	0.215775	0.0184501	0.545671	0.588219	4.73929	0.203508	0.0717152
Mpnd	MPN domain containing	7.88091	0.242006	0.0185154	0.546503	0.587895	6.91004	0.213254	-0.114411
Manbal	mannosidase, beta A, lysosomal-like	6.11163	0.190433	0.018619	0.547362	0.587384	6.40769	0.190352	-0.00556432
Fbxo6	F-box protein 6	7.40651	0.285408	0.0187068	0.548846	0.586952	6.55168	0.266277	-0.102735
Eif3f	eukaryotic translation initiation factor 3, subunit F	6.5834	0.262123	0.0188214	0.550117	0.586392	7.89705	0.259072	-0.0398798
Ssh3	slingshot protein phosphatase 3	0.180143	0.573211	0.019053	0.551842	0.585266	0.660274	0.0270234	0.572573
Dclre1c	DNA cross-link repair 1C	2.11303	0.217729	0.0190977	0.551842	0.58505	6.47042	0.114396	0.185256
Tbcb	tubulin folding cofactor B	7.75907	0.196587	0.0191072	0.551842	0.585004	7.26056	0.176106	-0.0873668
Phospho2	phosphatase, orphan 2	2.72781	0.235361	0.0193081	0.551969	0.584038	5.28378	0.154154	0.177852
Pex7	peroxisomal biogenesis factor 7	6.23233	0.314366	0.0194296	0.551969	0.583458	5.13206	0.313785	-0.0191092
Cox5b	cytochrome c oxidase subunit 5B	6.94368	0.310065	0.0194892	0.551969	0.583175	7.6173	0.300651	-0.0758263
Smim20	small integral membrane protein 20	6.71204	0.332331	0.0196451	0.553656	0.582436	5.48067	0.326574	-0.0615918
Gm4951	predicted gene 4951	2.11941	2.62715	0.0198266	0.553656	0.581582	-2.57705	1.38404	2.23301
Rnasek	ribonuclease, RNase K	7.26548	0.288036	0.0198354	0.553656	0.58154	7.05788	0.272373	-0.0936909
S100a11	S100 calcium binding protein A11	7.8798	0.326109	0.0199142	0.553656	0.581172	9.86408	0.287409	-0.154088
Sin3b	transcriptional regulator, SIN3B (yeast)	8.80888	0.147215	0.0199506	0.553656	0.581002	7.48996	0.109172	-0.0987599
Mgat4a	mannoside acetylglucosaminyltransferase 4, isoenzyme A	11.7975	0.413233	0.020042	0.553656	0.580576	3.16219	0.021894	-0.412652
Bcl2a1a	B cell leukemia/lymphoma 2 related protein A1a	5.82691	0.254834	0.0200626	0.553656	0.58048	8.3453	0.254572	0.0115438
Mospd1	motile sperm domain containing 1	5.20939	0.332827	0.0201514	0.553656	0.580068	4.76794	0.325723	0.068398
Rab5b	RAB5B, member RAS oncogene family	4.24943	0.222263	0.0202276	0.55396	0.579715	5.66554	0.199327	0.0983339
Cd9	CD9 antigen	9.74133	0.201194	0.0203298	0.55396	0.579245	8.34937	0.112157	-0.167033
Mrps18a	mitochondrial ribosomal protein S18A	2.82271	0.15312	0.0203506	0.55396	0.579149	5.36786	0.103132	0.113179
Clpp	caseinolytic mitochondrial matrix peptidase proteolytic subunit	9.60225	0.191397	0.0204166	0.55396	0.578846	4.78429	0.112409	-0.154909
B4galnt2	beta-1,4-N-acetyl-galactosaminyl transferase 2	2.95914	1.50971	0.0205747	0.554403	0.578123	0.134944	1.05604	1.07888
Tcea1	transcription elongation factor A (SII) 1	5.31032	0.16447	0.0206371	0.554403	0.57784	7.55819	0.161796	0.0295351
H3f3a	H3.3 histone A	6.81032	0.26471	0.0206836	0.554403	0.577628	10.8306	0.258776	-0.055736
Prpf38a	PRP38 pre-mRNA processing factor 38 (yeast) domain containing A	4.48716	0.165854	0.0207093	0.554403	0.577512	5.66531	0.153015	0.0639846
Slc25a16	solute carrier family 25 (mitochondrial carrier, Graves disease autoantigen), member 16	6.35615	0.417059	0.0207444	0.554403	0.577353	4.23835	0.415248	-0.0388306
Mpst	mercaptopyruvate sulfurtransferase	8.05655	0.993517	0.0210558	0.559756	0.575951	0.808507	0.852962	-0.509442
Hebp1	heme binding protein 1	6.07168	0.333212	0.021067	0.559756	0.575901	3.21582	0.333153	-0.00625256
Gnas	GNAS (guanine nucleotide binding protein, alpha stimulating) complex locus	6.11554	0.100837	0.021097	0.559756	0.575767	9.79214	0.100791	-0.00304959
Bpgm	2,3-bisphosphoglycerate mutase	9.13546	0.299734	0.0211445	0.560004	0.575555	3.66857	0.204296	-0.219325
Ptpn2	protein tyrosine phosphatase, non-receptor type 2	5.19363	0.194529	0.0211843	0.56005	0.575377	7.05954	0.190211	0.0407621
Cetn3	centrin 3	5.51223	0.260376	0.0213479	0.560107	0.574651	6.85533	0.258256	0.033159
Mvd	mevalonate (diphospho) decarboxylase	10.734	0.431434	0.0213491	0.560107	0.574646	6.26699	0.140386	-0.407955
Sumf2	sulfatase modifying factor 2	10.8149	0.3856	0.0213922	0.560107	0.574455	3.65885	0.11773	-0.367188
Cacng6	calcium channel, voltage-dependent, gamma subunit 6	10.0566	0.710888	0.0214141	0.560107	0.574358	-0.399416	0.346276	-0.62085
Sema7a	sema domain, immunoglobulin domain (Ig), and GPI membrane anchor, (semaphorin) 7A	8.68516	0.639188	0.0214571	0.560107	0.574168	4.60113	0.487651	-0.413228
Stx17	syntaxin 17	3.22916	0.262814	0.0214913	0.560107	0.574018	4.68632	0.196645	0.17436
Rhog	ras homolog family member G	5.66774	0.193157	0.0221032	0.571461	0.571352	9.41458	0.192427	0.0167808
Gng5	guanine nucleotide binding protein (G protein), gamma 5	6.68296	0.295263	0.0221202	0.571461	0.571278	8.39838	0.290556	-0.0525118
Polr3g	polymerase (RNA) III (DNA directed) polypeptide G	7.01424	0.575989	0.0222412	0.571882	0.570758	2.52584	0.555803	-0.15115
Rgs10	regulator of G-protein signalling 10	6.73291	0.35512	0.0229739	0.579297	0.567656	7.17911	0.348603	-0.0677214
Isca2	iron-sulfur cluster assembly 2	3.34256	0.332816	0.0229965	0.579297	0.567561	5.57414	0.255468	0.213313
Blcap	bladder cancer associated protein	11.0087	0.151713	0.0230168	0.579297	0.567476	5.77727	0.0389315	-0.146633
Gsk3b	glycogen synthase kinase 3 beta	10.441	0.189525	0.0230568	0.579297	0.567309	5.54475	0.0752249	-0.173957
Rpsa	ribosomal protein SA	7.45668	0.348435	0.0231699	0.579297	0.566838	9.92761	0.323404	-0.129681
Ift43	intraflagellar transport 43	5.67647	0.275946	0.0232232	0.579297	0.566617	5.13993	0.274957	0.0233446
Rab32	RAB32, member RAS oncogene family	6.44366	0.209356	0.0232372	0.579297	0.566559	8.34411	0.207946	-0.0242621
Dhrs4	dehydrogenase/reductase (SDR family) member 4	5.74492	0.237525	0.0232548	0.579297	0.566486	5.27221	0.236995	0.0158499
Il4i1	interleukin 4 induced 1	7.19491	0.205416	0.0232576	0.579297	0.566475	10.6565	0.195447	-0.0632169
Hlx	H2.0-like homeobox	9.92091	0.156837	0.0233322	0.579297	0.566166	6.77819	0.0812135	-0.134172
Zfp449	zinc finger protein 449	10.999	2.90237	0.023385	0.579297	0.565948	-0.863073	0.751943	-2.80327
Zfand3	zinc finger, AN1-type domain 3	6.49225	0.28587	0.0235851	0.579297	0.565125	4.55651	0.283499	-0.0367383
Psme1	proteasome (prosome, macropain) activator subunit 1 (PA28 alpha)	6.13527	0.227434	0.0237232	0.579297	0.564561	10.1548	0.227291	-0.00805255
Pex16	peroxisomal biogenesis factor 16	7.95762	0.306124	0.0237835	0.579297	0.564315	5.83957	0.266793	-0.150112
Hyi	hydroxypyruvate isomerase (putative)	4.16241	0.262464	0.023802	0.579297	0.56424	3.09371	0.232673	0.121452
Cyb561d2	cytochrome b-561 domain containing 2	5.22324	0.23591	0.0238079	0.579297	0.564216	4.80735	0.231049	0.0476438
Rps28	ribosomal protein S28	7.17261	0.452873	0.0238546	0.579297	0.564026	6.95978	0.4317	-0.136853
Pgp	phosphoglycolate phosphatase	11.3439	0.237372	0.0239652	0.579297	0.563578	5.33375	0.0405712	-0.23388
Ucp2	uncoupling protein 2 (mitochondrial, proton carrier)	7.75516	0.173814	0.0239671	0.579297	0.56357	10.9401	0.155785	-0.0770864
Gabarap	gamma-aminobutyric acid receptor associated protein	6.87481	0.286695	0.0240684	0.579297	0.563161	9.10129	0.279209	-0.065088
Med10	mediator complex subunit 10	5.55266	0.229761	0.0242022	0.579297	0.562622	7.50767	0.228187	0.0268466
Stard4	StAR-related lipid transfer (START) domain containing 4	10.1087	0.540482	0.0242669	0.579297	0.562363	3.8302	0.256818	-0.475568
Fbxo44	F-box protein 44	5.55409	0.578989	0.0243467	0.579297	0.562043	2.75196	0.575049	0.0674371
H2-D1	histocompatibility 2, D region locus 1	6.39887	0.153673	0.0243617	0.579297	0.561984	13.6348	0.152836	-0.0160178
Gm5797	predicted gene 5797	1.4607	0.841782	0.0245076	0.579297	0.561402	-5.45528	0.314118	0.780978
Psmd8	proteasome (prosome, macropain) 26S subunit, non-ATPase, 8	8.87722	0.138459	0.0245449	0.579297	0.561253	7.81442	0.101001	-0.0947081
Psmb7	proteasome (prosome, macropain) subunit, beta type 7	6.43257	0.275004	0.0246007	0.579297	0.561032	7.49224	0.273243	-0.0310768
Car13	carbonic anhydrase 13	6.30751	0.483483	0.0246124	0.579297	0.560986	4.24795	0.481917	-0.0388807
Iscu	iron-sulfur cluster assembly enzyme	7.14512	0.252319	0.0246204	0.579297	0.560954	9.78859	0.241065	-0.0745156
Zfp943	zinc finger prtoein 943	3.3907	0.296131	0.0246711	0.579297	0.560753	4.63851	0.229682	0.186921
Commd8	COMM domain containing 8	4.95421	0.135033	0.0247258	0.579656	0.560537	6.78104	0.130004	0.0365101
Fnbp1l	formin binding protein 1-like	6.95713	0.208437	0.0249219	0.581225	0.559765	6.20068	0.201928	-0.0516844
Chmp5	charged multivesicular body protein 5	3.31209	0.126504	0.0250874	0.581225	0.559117	7.17091	0.0964535	0.0818527
Tmem203	transmembrane protein 203	5.53256	0.337056	0.0251486	0.581225	0.558878	3.70872	0.334535	0.0411443
Tomm5	translocase of outer mitochondrial membrane 5	6.5146	0.291371	0.0252599	0.581967	0.558445	5.5962	0.288731	-0.0391355
Ftl1	ferritin light polypeptide 1	7.46707	0.244053	0.0253523	0.582051	0.558086	13.2402	0.226272	-0.0914479
Ppp2r2c	protein phosphatase 2, regulatory subunit B, gamma	6.79042	2.39534	0.0253582	0.582051	0.558064	-3.22507	2.34424	-0.492143
Tmem167	transmembrane protein 167	5.96418	0.205726	0.025418	0.582051	0.557832	7.38759	0.205717	0.00192912
Tmem39a	transmembrane protein 39a	6.20285	0.218288	0.0254314	0.582051	0.557781	8.40561	0.21798	-0.0115871
Gm2897	predicted gene 2897	2.75013	0.403332	0.0255628	0.58253	0.557274	2.69607	0.265945	0.303232
Wdsub1	WD repeat, SAM and U-box domain containing 1	11.5411	0.310605	0.0256013	0.58253	0.557126	4.15265	0.037223	-0.308367
Psmb9	proteasome (prosome, macropain) subunit, beta type 9 (large multifunctional peptidase 2)	5.43469	0.247881	0.0256473	0.582674	0.556949	9.21386	0.245171	0.0365521
Tmem86a	transmembrane protein 86A	11.7887	0.249925	0.0258269	0.583246	0.556261	5.13445	0.0138186	-0.249543
Hdac1	histone deacetylase 1	6.64203	0.0831607	0.0259416	0.583246	0.555824	7.56689	0.0819887	-0.0139122
Mrpl43	mitochondrial ribosomal protein L43	7.68018	0.243295	0.0259538	0.583246	0.555778	6.02639	0.220135	-0.1036
Msmo1	methylsterol monoxygenase 1	9.79284	0.310043	0.0260196	0.583246	0.555528	7.1477	0.169349	-0.259707
Coasy	Coenzyme A synthase	7.49377	0.288793	0.0260296	0.583246	0.55549	5.06443	0.266989	-0.110081
Plin3	perilipin 3	10.974	0.135901	0.0261108	0.583665	0.555182	7.68196	0.0360668	-0.131028
Zfp108	zinc finger protein 108	10.039	0.712382	0.0261277	0.583665	0.555118	1.94355	0.349879	-0.620542
Nucks1	nuclear casein kinase and cyclin-dependent kinase substrate 1	5.61712	0.225606	0.0261738	0.583807	0.554944	5.91059	0.224473	0.0225766
Actg1	actin, gamma, cytoplasmic 1	7.82053	0.231823	0.026305	0.583927	0.554449	11.9851	0.205987	-0.106354
Il12rb2	interleukin 12 receptor, beta 2	1.40045	0.46155	0.0263222	0.583927	0.554384	3.74269	0.165455	0.430874
Rnf181	ring finger protein 181	5.37345	0.230087	0.0263654	0.583927	0.554222	8.40803	0.226998	0.0375725
Sptlc1	serine palmitoyltransferase, long chain base subunit 1	7.37327	0.270391	0.026395	0.583927	0.554111	5.43714	0.253104	-0.0951306
Rab30	RAB30, member RAS oncogene family	4.45496	0.248304	0.0264216	0.583927	0.554011	6.87699	0.228267	0.0977201
Ufc1	ubiquitin-fold modifier conjugating enzyme 1	6.62399	0.271666	0.026524	0.583927	0.553627	6.12875	0.268049	-0.0441824
Lyrm1	LYR motif containing 1	1.6062	0.480882	0.0266421	0.583927	0.553186	2.14904	0.196305	0.438989
Serpinb1a	serine (or cysteine) peptidase inhibitor, clade B, member 1a	5.49277	0.2619	0.0266914	0.583927	0.553003	9.45204	0.259595	0.034676
Cox5a	cytochrome c oxidase subunit 5A	7.5808	0.277439	0.02684	0.584234	0.552451	8.15734	0.254017	-0.111569
Ebp	phenylalkylamine Ca2+ antagonist (emopamil) binding protein	6.15765	0.22203	0.0268685	0.584234	0.552345	5.5583	0.22184	-0.0091612
Gnl2	guanine nucleotide binding protein-like 2 (nucleolar)	3.8946	0.205094	0.0269858	0.584234	0.551912	6.78757	0.17472	0.107408
Sra1	steroid receptor RNA activator 1	5.63208	0.242192	0.0269879	0.584234	0.551904	6.7121	0.241069	0.0232922
Adamtsl5	ADAMTS-like 5	8.51005	2.31593	0.027039	0.58448	0.551716	-0.374389	1.83364	-1.41468
Mip	major intrinsic protein of lens fiber	5.12213	1.72146	0.0272214	0.585074	0.551046	-5.22773	1.6762	0.392162
Meox2	mesenchyme homeobox 2	5.755	2.63254	0.0273015	0.585835	0.550752	-2.98094	2.62713	0.168741
Ap5s1	adaptor-related protein 5 complex, sigma 1 subunit	8.80888	0.304274	0.0274071	0.585835	0.550367	4.46537	0.225646	-0.204124
Pnkd	paroxysmal nonkinesiogenic dyskinesia	3.46532	0.233049	0.0274863	0.585835	0.550078	6.58666	0.183594	0.143544
Ssr4	signal sequence receptor, delta	7.76794	0.298013	0.0275218	0.585835	0.549949	6.04019	0.266657	-0.133062
Ap2m1	adaptor-related protein complex 2, mu 1 subunit	11.3443	0.101819	0.0275401	0.585835	0.549883	9.01402	0.0173917	-0.100322
Srr	serine racemase	7.2261	0.564009	0.0276398	0.586482	0.549521	2.83128	0.535201	-0.177949
Rabggtb	Rab geranylgeranyl transferase, b subunit	1.41958	0.310442	0.0276503	0.586482	0.549483	4.19971	0.112736	0.289249
Mdh1	malate dehydrogenase 1, NAD (soluble)	6.75413	0.149932	0.0278418	0.5871	0.548791	7.99581	0.14702	-0.0294095
Sergef	secretion regulating guanine nucleotide exchange factor	10.9717	0.428326	0.0279874	0.5871	0.548268	3.56173	0.113922	-0.412898
Ccl22	chemokine (C-C motif) ligand 22	7.05001	0.267603	0.0281072	0.5871	0.547839	12.1803	0.257556	-0.0726391
Pced1b	PC-esterase domain containing 1B	1.65811	0.547129	0.028166	0.5871	0.547629	1.96788	0.230115	0.496384
Ooep	oocyte expressed protein	3.06319	1.92565	0.0281831	0.5871	0.547568	-5.01635	1.38398	1.33893
Zfp866	zinc finger protein 866	10.526	0.2464	0.0284583	0.5871	0.54659	4.89583	0.0927434	-0.22828
Zfp580	zinc finger protein 580	7.30375	0.551173	0.0285507	0.5871	0.546264	0.676132	0.519377	-0.184495
Prr7	proline rich 7 (synaptic)	8.13572	0.85729	0.0285876	0.5871	0.546133	0.191929	0.726739	-0.454748
Apool	apolipoprotein O-like	6.09716	0.27235	0.028596	0.5871	0.546103	5.73236	0.272262	-0.00692665
Zrsr2	zinc finger (CCCH type), RNA binding motif and serine/arginine rich 2	0.561724	0.198575	0.0286196	0.5871	0.54602	4.587	0.0290971	0.196432
Tcf7l1	transcription factor 7 like 1 (T cell specific, HMG box)	6.07352	0.319876	0.0287534	0.5871	0.545549	4.19836	0.319816	-0.00615663
Hivep1	human immunodeficiency virus type I enhancer binding protein 1	5.76822	0.192625	0.0287913	0.5871	0.545417	6.89806	0.19227	0.0116812
Vbp1	von Hippel-Lindau binding protein 1	5.0468	0.174723	0.028883	0.5871	0.545095	7.19422	0.169311	0.0431502
Sqle	squalene epoxidase	10.2351	0.286804	0.0288846	0.5871	0.54509	6.46139	0.127852	-0.25673
Sun2	Sad1 and UNC84 domain containing 2	7.04347	0.466156	0.0289125	0.5871	0.544992	5.06515	0.44887	-0.125766
Hhat	hedgehog acyltransferase	8.59807	1.99661	0.0289232	0.5871	0.544955	-1.19335	1.55229	-1.25572
Cst3	cystatin C	6.74156	0.286134	0.0291255	0.587787	0.544249	12.171	0.280758	-0.0552019
Il18bp	interleukin 18 binding protein	2.04614	0.259853	0.0291514	0.587787	0.544159	5.75456	0.132635	0.223453
Tmed3	transmembrane p24 trafficking protein 3	7.62534	0.236401	0.0292326	0.587854	0.543877	6.32449	0.21532	-0.0975833
Glrx2	glutaredoxin 2 (thioltransferase)	4.90363	0.334956	0.0295434	0.589616	0.542804	4.65831	0.321253	0.0948272
Calm1	calmodulin 1	7.75363	0.270521	0.0295703	0.589616	0.542712	12.1324	0.242509	-0.119879
Fibp	fibroblast growth factor (acidic) intracellular binding protein	6.47139	0.240669	0.0296516	0.589616	0.542433	6.20331	0.238838	-0.0296252
Cenpk	centromere protein K	1.6516	0.495731	0.0297341	0.589616	0.54215	1.04991	0.207732	0.450108
Gngt2	guanine nucleotide binding protein (G protein), gamma transducing activity polypeptide 2	5.83879	0.369631	0.0297461	0.589616	0.542109	6.46905	0.369302	0.0155955
Dctn6	dynactin 6	3.62001	0.237139	0.0297636	0.589616	0.542049	5.81702	0.192577	0.13838
Mrpl54	mitochondrial ribosomal protein L54	6.82829	0.334772	0.0300754	0.591805	0.540987	5.95974	0.326932	-0.0720268
Arf1	ADP-ribosylation factor 1	9.76618	0.0936887	0.0301353	0.591852	0.540784	9.11108	0.0517202	-0.078119
Scand1	SCAN domain-containing 1	6.91891	0.299152	0.0303047	0.592694	0.540212	6.47052	0.290537	-0.0712752
Creg1	cellular repressor of E1A-stimulated genes 1	8.43618	0.190906	0.0304261	0.592694	0.539803	8.20029	0.153377	-0.113669
Uap1	UDP-N-acetylglucosamine pyrophosphorylase 1	3.23774	0.128772	0.0304716	0.592694	0.53965	9.068	0.096543	0.0852156
Mrpl13	mitochondrial ribosomal protein L13	6.70764	0.348645	0.0305046	0.592694	0.53954	5.97103	0.342679	-0.0642208
Gpx7	glutathione peroxidase 7	8.40376	1.10836	0.0305242	0.592694	0.539474	0.323917	0.896043	-0.652362
Prrc1	proline-rich coiled-coil 1	11.9186	0.323993	0.0305481	0.592694	0.539394	4.59572	0.00690111	-0.323919
Gm2115	predicted gene 2115	4.41639	0.339185	0.0305519	0.592694	0.539381	4.20796	0.31045	0.136628
Pfn1	profilin 1	6.83972	0.212585	0.0305641	0.592694	0.53934	11.4266	0.207468	-0.0463587
Ssr3	signal sequence receptor, gamma	8.27319	0.189262	0.0307083	0.593143	0.538858	6.69268	0.156724	-0.106101
Ube2l3	ubiquitin-conjugating enzyme E2L 3	6.68794	0.176168	0.0307745	0.593641	0.538637	8.97245	0.173319	-0.0315572
Triap1	TP53 regulated inhibitor of apoptosis 1	11.1759	0.167793	0.0311349	0.597466	0.537442	5.54749	0.0359229	-0.163903
Vmo1	vitelline membrane outer layer 1 homolog (chicken)	8.28779	1.99213	0.0312351	0.597466	0.537112	-3.50954	1.64537	-1.1231
Bloc1s3	biogenesis of lysosomal organelles complex-1, subunit 3	8.02849	0.39792	0.0312851	0.597466	0.536947	4.82011	0.343115	-0.201524
Arf4	ADP-ribosylation factor 4	6.22662	0.173679	0.0313315	0.597466	0.536795	8.8973	0.173373	-0.0102983
Cldn13	claudin 13	6.84743	2.3981	0.0314203	0.597466	0.536503	-1.4298	2.33932	-0.527683
Rab9	RAB9, member RAS oncogene family	6.44226	0.264713	0.0314267	0.597466	0.536482	7.50101	0.262941	-0.030581
Wdr95	WD40 repeat domain 95	8.52377	2.23063	0.0314505	0.597466	0.536404	-3.49234	1.76119	-1.36891
Vdac1	voltage-dependent anion channel 1	9.13338	0.341905	0.0316106	0.597466	0.535881	6.95531	0.233176	-0.250056
Gpr52	G protein-coupled receptor 52	0.856108	0.856187	0.031645	0.597466	0.535769	0.073866	0.190293	0.834772
Rps5	ribosomal protein S5	7.31487	0.370291	0.0316974	0.597466	0.535598	8.25524	0.348568	-0.124964
Snrpc	U1 small nuclear ribonucleoprotein C	6.69659	0.218918	0.0321906	0.597759	0.534002	6.01843	0.215288	-0.0397024
Tipin	timeless interacting protein	2.53328	0.347731	0.0321916	0.597759	0.533999	4.56723	0.214081	0.274019
Tspo	translocator protein	7.81062	0.259139	0.0322509	0.597759	0.533808	9.56623	0.230567	-0.118288
Tmod1	tropomodulin 1	9.23631	2.77385	0.0322705	0.597759	0.533745	-1.66412	1.83639	-2.07892
Tbc1d8b	TBC1 domain family, member 8B	9.55739	0.388096	0.0323	0.597759	0.53365	3.92593	0.231606	-0.311412
Ddx43	DEAD box helicase 43	4.57318	1.14572	0.0325224	0.597759	0.532939	0.612774	1.06671	0.418089
Arpin	actin-related protein 2/3 complex inhibitor	4.30287	0.165779	0.0326952	0.597759	0.532388	7.88132	0.149684	0.0712575
Gm13304	predicted gene 13304	6.23456	2.79754	0.0327876	0.597759	0.532095	-3.94871	2.79227	-0.17168
Ccnd3	cyclin D3	6.84485	0.134631	0.0328548	0.597759	0.531882	8.32239	0.131352	-0.0295359
Kctd12	potassium channel tetramerisation domain containing 12	6.68107	0.337085	0.0328706	0.597759	0.531832	6.8707	0.331741	-0.0597855
Mcrs1	microspherule protein 1	0.879957	0.146692	0.0329066	0.597759	0.531718	6.56842	0.0334957	0.142817
Gm14434	predicted gene 14434	9.12101	4.32795	0.0329609	0.597759	0.531546	-2.68378	2.96185	-3.15573
Cd63	CD63 antigen	6.86258	0.246293	0.0332085	0.597759	0.530767	10.4013	0.24004	-0.0551473
Tctn1	tectonic family member 1	9.87941	1.27366	0.0332803	0.597759	0.530542	1.32443	0.671329	-1.08237
Gm7030	predicted gene 7030	8.36157	1.066	0.0333322	0.597759	0.530379	-2.33083	0.868672	-0.617871
1700001C19Rik	RIKEN cDNA 1700001C19 gene	8.09554	2.14997	0.0334664	0.597759	0.529959	-3.31845	1.83446	-1.12121
Olfm2	olfactomedin 2	8.08448	2.1559	0.0334879	0.597759	0.529892	-3.54792	1.84277	-1.11898
Cideb	cell death-inducing DNA fragmentation factor, alpha subunit-like effector B	10.7271	1.89492	0.0335079	0.597759	0.52983	-3.23807	0.619864	-1.79067
Slc25a4	solute carrier family 25 (mitochondrial carrier, adenine nucleotide translocator), member 4	7.45602	0.196366	0.0336224	0.597759	0.529473	7.95658	0.182272	-0.0730524
1110004F10Rik	RIKEN cDNA 1110004F10 gene	5.29945	0.190573	0.0336798	0.597759	0.529295	7.16961	0.187377	0.0347562
Cdc37l1	cell division cycle 37-like 1	5.04334	0.268116	0.0336997	0.597759	0.529233	4.88851	0.25975	0.0664506
Ndufb4	NADH:ubiquinone oxidoreductase subunit B4	6.48175	0.341133	0.0337597	0.597759	0.529047	7.15644	0.338423	-0.0429101
Ssu72	Ssu72 RNA polymerase II CTD phosphatase homolog (yeast)	5.60911	0.240209	0.0337764	0.597759	0.528995	7.55547	0.238953	0.0245391
Tmem256	transmembrane protein 256	8.40604	0.386705	0.0337994	0.597759	0.528924	5.53378	0.312491	-0.227794
Fam3b	FAM3 metabolism regulating signaling molecule B	4.61808	0.426081	0.0338114	0.597759	0.528887	1.054	0.398499	0.150809
Lsm8	LSM8 homolog, U6 small nuclear RNA associated	5.29449	0.217892	0.03382	0.597759	0.52886	5.53057	0.214186	0.0400164
Hoxb4	homeobox B4	8.57966	0.374469	0.0338302	0.597759	0.528829	0.206487	0.292268	-0.234108
Clp1	CLP1, cleavage and polyadenylation factor I subunit	6.34377	0.229514	0.0338346	0.597759	0.528815	5.5602	0.228585	-0.0206281
Chrna1	cholinergic receptor, nicotinic, alpha polypeptide 1 (muscle)	10.0687	1.48632	0.0341527	0.598336	0.527834	-1.93506	0.719901	-1.30034
Trim23	tripartite motif-containing 23	10.3656	0.17845	0.0342078	0.598336	0.527665	3.72832	0.0740463	-0.162362
Pgap2	post-GPI attachment to proteins 2	7.45007	0.158211	0.0344148	0.600074	0.527032	8.94877	0.146947	-0.0586289
Ank	progressive ankylosis	11.2892	0.254911	0.0345898	0.600987	0.526498	5.65781	0.0471614	-0.25051
Akap7	A kinase (PRKA) anchor protein 7	4.5207	0.506241	0.0347312	0.602715	0.526069	3.84452	0.468749	0.191193
Commd10	COMM domain containing 10	7.72118	0.190893	0.0349097	0.602715	0.525528	6.10471	0.171839	-0.0831355
Ccl5	chemokine (C-C motif) ligand 5	6.63639	0.361562	0.0349603	0.602715	0.525376	12.6704	0.356556	-0.0599598
Tlr11	toll-like receptor 11	4.77706	0.342671	0.0350211	0.602715	0.525192	4.84934	0.325258	0.107846
Tmsb4x	thymosin, beta 4, X chromosome	6.26462	0.293716	0.035055	0.602715	0.52509	14.7403	0.293012	-0.0203314
Rplp2	ribosomal protein, large P2	7.13184	0.418042	0.0350753	0.602715	0.525029	8.12204	0.399823	-0.122068
Zfp760	zinc finger protein 760	7.92899	0.471372	0.0352252	0.602715	0.524579	2.72093	0.412531	-0.228056
Mylk	myosin, light polypeptide kinase	10.2112	0.986159	0.0353163	0.602715	0.524306	1.70568	0.445132	-0.879981
Psmb10	proteasome (prosome, macropain) subunit, beta type 10	6.44372	0.174807	0.0354205	0.602715	0.523994	8.40903	0.173629	-0.0202608
Cd81	CD81 antigen	8.50525	0.214757	0.0354557	0.602715	0.523889	7.80036	0.170199	-0.13097
Necap2	NECAP endocytosis associated 2	8.82423	0.156359	0.035458	0.602715	0.523882	8.49229	0.115532	-0.10536
E2f2	E2F transcription factor 2	0.431085	0.75457	0.0355299	0.602715	0.523668	1.65417	0.0849785	0.749769
Gal3st4	galactose-3-O-sulfotransferase 4	9.22574	1.76333	0.035561	0.602715	0.523575	-1.11139	1.17104	-1.31833
Psmd13	proteasome (prosome, macropain) 26S subunit, non-ATPase, 13	7.96629	0.138328	0.0358301	0.602715	0.522777	6.80404	0.120402	-0.0681042
Gpcpd1	glycerophosphocholine phosphodiesterase 1	3.77746	0.202844	0.0359645	0.602715	0.522379	7.91243	0.169464	0.111478
Dnah2	dynein, axonemal, heavy chain 2	11.7054	0.420978	0.035971	0.602715	0.52236	4.03634	0.0324396	-0.419726
Tspan17	tetraspanin 17	8.4827	0.239134	0.0360606	0.602715	0.522096	4.47734	0.190375	-0.144715
Mmaa	methylmalonic aciduria (cobalamin deficiency) type A	9.55971	0.340289	0.0361856	0.602715	0.521728	3.15969	0.20291	-0.273175
Haghl	hydroxyacylglutathione hydrolase-like	5.31991	0.388299	0.0361939	0.602715	0.521704	4.47577	0.382161	0.0687706
Dnajb14	DnaJ heat shock protein family (Hsp40) member B14	8.66762	0.250519	0.0363495	0.602715	0.521248	5.29552	0.191869	-0.161078
Cib2	calcium and integrin binding family member 2	8.12614	0.287184	0.0363936	0.602715	0.521119	2.16472	0.243832	-0.151726
Rpl10	ribosomal protein L10	7.66164	0.360628	0.0364094	0.602715	0.521072	9.0782	0.32704	-0.151978
Tmem134	transmembrane protein 134	5.70545	0.255143	0.036433	0.602715	0.521004	7.25021	0.254384	0.0196555
Fam167b	family with sequence similarity 167, member B	4.3449	2.21285	0.0364338	0.602715	0.521001	-3.18443	2.00834	0.929114
Pbdc1	polysaccharide biosynthesis domain containing 1	4.60699	0.217842	0.0364663	0.602715	0.520906	5.78332	0.203515	0.0776954
Sod2	superoxide dismutase 2, mitochondrial	9.08153	0.248449	0.0364997	0.602715	0.520809	6.11745	0.17189	-0.17939
Arpp19	cAMP-regulated phosphoprotein 19	5.87272	0.198645	0.0365268	0.602715	0.52073	7.66783	0.198535	0.00661784
Nupl2	nucleoporin like 2	7.85535	0.318516	0.0366324	0.602715	0.520422	3.89493	0.281675	-0.1487
Ssc4d	scavenger receptor cysteine rich family, 4 domains	9.14201	2.12474	0.036711	0.602715	0.520194	-0.539634	1.44554	-1.55723
H2-Q7	histocompatibility 2, Q region locus 7	4.52587	0.20536	0.0367461	0.602715	0.520092	10.5312	0.190256	0.0773012
Cd70	CD70 antigen	1.4627	0.406935	0.036801	0.602715	0.519933	3.12652	0.152049	0.377462
Zfhx2	zinc finger homeobox 2	9.33266	0.844161	0.0368056	0.602715	0.519919	1.21733	0.542729	-0.646569
Csnk2b	casein kinase 2, beta polypeptide	6.76762	0.207225	0.0368077	0.602715	0.519913	6.43589	0.203054	-0.0413649
Tmed2	transmembrane p24 trafficking protein 2	7.51312	0.167349	0.0368499	0.602715	0.519791	8.88452	0.15439	-0.0645724
Capsl	calcyphosine-like	3.67152	0.306885	0.0369512	0.602715	0.519498	3.93085	0.251609	0.175702
Arid3a	AT rich interactive domain 3A (BRIGHT-like)	11.1459	0.324193	0.0369707	0.602715	0.519442	3.78241	0.0718906	-0.316121
Myl6	myosin, light polypeptide 6, alkali, smooth muscle and non-muscle	7.71155	0.308687	0.0369815	0.602715	0.51941	9.57609	0.278213	-0.133735
Nenf	neuron derived neurotrophic factor	7.53298	0.297684	0.0370626	0.602715	0.519176	4.86319	0.27403	-0.116289
Rps14	ribosomal protein S14	7.45515	0.474737	0.0370647	0.602715	0.51917	8.94457	0.440703	-0.176511
Phf11a	PHD finger protein 11A	6.43928	0.345557	0.0371263	0.60289	0.518993	5.77186	0.343274	-0.0396529
Zswim7	zinc finger SWIM-type containing 7	7.17983	0.369756	0.037326	0.60289	0.518419	3.69383	0.352257	-0.112402
Anxa7	annexin A7	6.80544	0.147601	0.0374129	0.60289	0.51817	7.49694	0.144332	-0.0308936
Vrk2	vaccinia related kinase 2	2.8107	0.185147	0.0374947	0.60289	0.517936	7.27834	0.124273	0.137244
Emc10	ER membrane protein complex subunit 10	9.06445	0.212229	0.0375191	0.60289	0.517867	5.96777	0.147515	-0.152579
Erlec1	endoplasmic reticulum lectin 1	5.9466	0.480645	0.0375465	0.60289	0.517789	3.79262	0.480598	0.00671962
Pithd1	PITH (C-terminal proteasome-interacting domain of thioredoxin-like) domain containing 1	7.41966	0.169814	0.0375832	0.60289	0.517684	6.05189	0.158219	-0.061671
Gsto1	glutathione S-transferase omega 1	8.45308	0.315725	0.0377922	0.60289	0.517089	8.78009	0.252824	-0.18911
Vamp2	vesicle-associated membrane protein 2	1.1081	0.26366	0.0379454	0.60289	0.516655	5.26022	0.0754192	0.252643
Mthfs	5, 10-methenyltetrahydrofolate synthetase	5.06337	0.26296	0.0379943	0.60289	0.516516	7.06745	0.255094	0.0638363
Mars2	methionine-tRNA synthetase 2 (mitochondrial)	3.76461	0.808606	0.0380703	0.60289	0.516302	1.87009	0.674044	0.446663
BC051142	cDNA sequence BC051142	1.08281	0.62219	0.03808	0.60289	0.516274	1.99552	0.174025	0.597358
Eps8l3	EPS8-like 3	0.513209	2.77331	0.0381275	0.60289	0.51614	-3.99127	0.371495	2.74831
Dram2	DNA-damage regulated autophagy modulator 2	8.50972	0.273784	0.0381335	0.60289	0.516123	4.88964	0.216783	-0.167221
Atp6v0b	ATPase, H+ transporting, lysosomal V0 subunit B	3.81941	0.169665	0.0383595	0.60289	0.515487	7.37643	0.142761	0.0916819
Rnf115	ring finger protein 115	5.30128	0.161663	0.0384285	0.60289	0.515294	10.033	0.158966	0.0294074
Pnkp	polynucleotide kinase 3'- phosphatase	10.9489	0.18788	0.0385498	0.60289	0.514954	5.37484	0.0510489	-0.180812
Rplp0	ribosomal protein, large, P0	7.30417	0.347607	0.0385546	0.60289	0.514941	9.57836	0.327542	-0.116391
Cks2	CDC28 protein kinase regulatory subunit 2	5.19189	0.278496	0.0385635	0.60289	0.514916	4.4162	0.272286	0.0584808
Itga4	integrin alpha 4	7.66965	0.217648	0.0385749	0.60289	0.514884	6.92857	0.197184	-0.092136
Grap	GRB2-related adaptor protein	4.52672	0.17214	0.0386341	0.60289	0.514719	6.51358	0.159494	0.0647611
Cmc2	COX assembly mitochondrial protein 2	6.76921	0.308574	0.0386852	0.60289	0.514576	5.1572	0.302338	-0.0617213
Polr3c	polymerase (RNA) III (DNA directed) polypeptide C	4.98323	0.15777	0.0387219	0.60289	0.514474	7.8147	0.152214	0.0415025
Psip1	PC4 and SFRS1 interacting protein 1	1.1864	0.163271	0.0387801	0.60289	0.514312	6.80423	0.0499004	0.155459
Tmem160	transmembrane protein 160	8.00832	0.328215	0.0388465	0.60289	0.514127	5.96578	0.283885	-0.164726
Prkra	protein kinase, interferon inducible double stranded RNA dependent activator	10.1796	0.316638	0.0388905	0.60289	0.514005	4.66961	0.145256	-0.281355
Zscan22	zinc finger and SCAN domain containing 22	7.8074	0.403929	0.0390014	0.60289	0.513697	4.09217	0.359547	-0.184076
Gnb4	guanine nucleotide binding protein (G protein), beta 4	3.27851	0.226914	0.0390125	0.60289	0.513666	8.4213	0.171715	0.148337
Qrich2	glutamine rich 2	6.5761	2.16649	0.0390381	0.60289	0.513596	-3.42466	2.1419	-0.325516
Orai3	ORAI calcium release-activated calcium modulator 3	9.15695	0.244222	0.0393836	0.60289	0.512642	6.53488	0.165452	-0.179639
Mrpl2	mitochondrial ribosomal protein L2	8.07508	0.138633	0.039561	0.60289	0.512155	4.91892	0.118674	-0.0716626
Idnk	idnK gluconokinase homolog (E. coli)	5.89027	0.242838	0.0395679	0.60289	0.512136	6.20234	0.242738	0.00697488
Taf15	TATA-box binding protein associated factor 15	5.84661	0.504092	0.0395974	0.60289	0.512056	2.43707	0.503686	0.0202382
Hmgn2	high mobility group nucleosomal binding domain 2	4.31787	0.179286	0.0396086	0.60289	0.512025	8.54808	0.16218	0.0764268
Vwce	von Willebrand factor C and EGF domains	8.2519	0.821739	0.039616	0.60289	0.512005	1.16305	0.683024	-0.456873
Usp32	ubiquitin specific peptidase 32	7.28992	0.353149	0.0396594	0.60289	0.511886	4.38468	0.333203	-0.117005
Rpl27a	ribosomal protein L27A	7.33209	0.458045	0.0398113	0.60289	0.511471	7.99489	0.430472	-0.156521
Cir1	corepressor interacting with RBPJ, 1	2.68655	0.191451	0.0398851	0.60289	0.51127	5.22352	0.123824	0.146018
Tmem60	transmembrane protein 60	5.6148	0.307773	0.0399302	0.60289	0.511147	4.66974	0.306209	0.0309848
Dgat1	diacylglycerol O-acyltransferase 1	2.17556	0.290741	0.0401281	0.602962	0.51061	4.10229	0.156786	0.244844
Adora2a	adenosine A2a receptor	8.95453	0.32146	0.0401591	0.602962	0.510526	8.02073	0.229997	-0.224585
Fxyd2	FXYD domain-containing ion transport regulator 2	7.25097	0.290832	0.0403207	0.603918	0.510089	6.96329	0.275374	-0.0935546
Tcta	T cell leukemia translocation altered gene	7.84786	0.292625	0.0403581	0.603918	0.509988	5.34644	0.259046	-0.136105
Ing2	inhibitor of growth family, member 2	6.5816	0.224813	0.0405206	0.603918	0.50955	4.68992	0.222212	-0.0340984
Rnf165	ring finger protein 165	8.89753	1.13778	0.0406386	0.603918	0.509233	-5.56677	0.825819	-0.78266
Phpt1	phosphohistidine phosphatase 1	6.49364	0.239551	0.0406968	0.603918	0.509077	4.47864	0.237553	-0.0308724
Ptcd1	pentatricopeptide repeat domain 1	0.922276	0.24871	0.0407749	0.603918	0.508868	5.64246	0.0594696	0.241496
Tprgl	transformation related protein 63 regulated like	8.79625	0.130626	0.0410231	0.603918	0.508205	8.07219	0.0971598	-0.0873105
Pttg1	pituitary tumor-transforming gene 1	3.91417	0.250578	0.0411118	0.603918	0.507969	5.70537	0.214137	0.130133
Btbd9	BTB (POZ) domain containing 9	9.3335	0.232341	0.0412903	0.603918	0.507495	6.00705	0.149338	-0.17799
Cr1l	complement component (3b/4b) receptor 1-like	4.94366	0.139055	0.0413091	0.603918	0.507445	7.28656	0.133771	0.0379673
H2-Eb2	histocompatibility 2, class II antigen E beta2	5.05985	0.267572	0.0414311	0.603918	0.507122	6.31374	0.259508	0.0651947
Nudt17	nudix (nucleoside diphosphate linked moiety X)-type motif 17	5.92283	0.186543	0.0415012	0.603918	0.506937	9.87905	0.186505	0.00376861
Rpia	ribose 5-phosphate isomerase A	8.15949	0.560193	0.0415352	0.603918	0.506847	0.637519	0.473026	-0.300103
Ppia	peptidylprolyl isomerase A	7.69813	0.293069	0.0415909	0.603918	0.5067	11.3747	0.264582	-0.12604
Fam133b	family with sequence similarity 133, member B	4.62091	0.288129	0.0418025	0.603918	0.506144	4.47552	0.269553	0.101782
Map3k14	mitogen-activated protein kinase kinase kinase 14	1.59262	0.153653	0.0418409	0.603918	0.506043	6.71347	0.0622249	0.14049
Exoc3l4	exocyst complex component 3-like 4	1.53458	0.349728	0.0418513	0.603918	0.506016	5.49386	0.136755	0.321881
Csrp1	cysteine and glycine-rich protein 1	6.9818	0.293846	0.0418663	0.603918	0.505976	7.84534	0.284192	-0.0746997
Psme2b	protease (prosome, macropain) activator subunit 2B	6.79026	0.268183	0.0419693	0.604235	0.505707	6.13609	0.262464	-0.0550895
Gadd45b	growth arrest and DNA-damage-inducible 45 beta	6.16523	0.176576	0.0420549	0.604235	0.505483	10.5665	0.17641	-0.00763592
Pigt	phosphatidylinositol glycan anchor biosynthesis, class T	6.80237	0.316301	0.0421929	0.604235	0.505122	4.46445	0.309349	-0.0659544
Kif7	kinesin family member 7	7.46682	2.82786	0.0423861	0.604235	0.50462	-2.71797	2.6219	-1.05944
Rps16	ribosomal protein S16	7.14239	0.408404	0.0423909	0.604235	0.504607	8.08497	0.390274	-0.120331
Bcl2l14	BCL2-like 14 (apoptosis facilitator)	10.7492	0.21339	0.0424095	0.604235	0.504559	6.67635	0.0686366	-0.202051
Bola1	bolA-like 1 (E. coli)	6.32224	0.384995	0.0424226	0.604235	0.504525	3.64501	0.383626	-0.0324401
Pgpep1	pyroglutamyl-peptidase I	6.78795	0.269015	0.0427538	0.605432	0.503668	4.67063	0.263312	-0.0551008
S100a1	S100 calcium binding protein A1	6.95895	0.336489	0.0430703	0.607959	0.502854	5.89712	0.32594	-0.083592
Hsf2	heat shock factor 2	4.39728	0.460655	0.0430977	0.607959	0.502784	3.70973	0.420696	0.187665
Abracl	ABRA C-terminal like	6.90713	0.266043	0.0431976	0.608075	0.502528	7.38179	0.258576	-0.0625891
Nsmce1	NSE1 homolog, SMC5-SMC6 complex component	5.82907	0.257474	0.04323	0.608075	0.502445	6.86567	0.257216	0.0115179
A530032D15Rik	RIKEN cDNA A530032D15Rik gene	10.8024	0.671959	0.0433464	0.608987	0.502148	1.16255	0.207244	-0.639202
Mrpl14	mitochondrial ribosomal protein L14	7.19041	0.349792	0.0434535	0.608987	0.501874	6.62549	0.332942	-0.107256
Mrpl39	mitochondrial ribosomal protein L39	4.61528	0.239704	0.0437074	0.61128	0.501229	5.17779	0.224124	0.085006
Alg11	asparagine-linked glycosylation 11 (alpha-1,2-mannosyltransferase)	6.5509	0.327633	0.0440005	0.611873	0.500488	3.60703	0.324231	-0.0470896
Leprot	leptin receptor overlapping transcript	3.78665	0.0978387	0.0440872	0.611873	0.500269	8.02423	0.0818677	0.0535733
Ndufa1	NADH:ubiquinone oxidoreductase subunit A1	6.78367	0.321602	0.0442572	0.611873	0.499842	6.97915	0.314857	-0.0655193
Ppp4c	protein phosphatase 4, catalytic subunit	6.83002	0.153858	0.0442624	0.611873	0.499829	7.87319	0.15024	-0.0331706
Polr2e	polymerase (RNA) II (DNA directed) polypeptide E	9.67629	0.249041	0.044408	0.612914	0.499463	7.11932	0.14233	-0.204361
Il3ra	interleukin 3 receptor, alpha chain	8.14586	0.260443	0.0447013	0.615229	0.498731	4.54317	0.220414	-0.138738
Dctn5	dynactin 5	0.698043	0.145864	0.0448786	0.61536	0.49829	6.5863	0.0265082	0.143435
Mrps16	mitochondrial ribosomal protein S16	6.37468	0.348488	0.0449505	0.61536	0.498111	5.33279	0.346813	-0.0341289
Atp5g2	ATP synthase, H+ transporting, mitochondrial F0 complex, subunit C2 (subunit 9)	7.43702	0.279223	0.0449923	0.61536	0.498007	7.19258	0.259695	-0.102586
Yif1b	Yip1 interacting factor homolog B (S. cerevisiae)	7.03106	0.20506	0.0450039	0.61536	0.497979	6.65666	0.197635	-0.0546823
Srd5a3	steroid 5 alpha-reductase 3	9.67955	0.223904	0.0450833	0.615409	0.497782	5.47031	0.127807	-0.183843
Malsu1	mitochondrial assembly of ribosomal large subunit 1	5.8422	0.283371	0.0451429	0.615544	0.497634	4.51139	0.283129	0.0117033
Pop1	processing of precursor 1, ribonuclease P/MRP family, (S. cerevisiae)	10.6844	0.657111	0.045555	0.618533	0.496619	2.64889	0.221878	-0.618518
Cldn34c1	claudin 34C1	3.26953	0.430591	0.04557	0.618533	0.496582	1.63639	0.325183	0.28225
Tk2	thymidine kinase 2, mitochondrial	7.01157	0.251683	0.0455921	0.618533	0.496528	5.40097	0.242909	-0.0658767
Tmsb15b1	thymosin beta 15b1	9.13817	0.527144	0.0457433	0.618533	0.496157	2.25857	0.359023	-0.385984
Ptms	parathymosin	6.23799	0.288695	0.0457714	0.618533	0.496088	5.80761	0.288135	-0.0179757
Bri3	brain protein I3	6.50232	0.329464	0.0458616	0.618533	0.495868	3.94055	0.32662	-0.0432019
Atg4c	autophagy related 4C, cysteine peptidase	2.36533	0.292411	0.0458789	0.618533	0.495826	3.34172	0.169721	0.238116
Slc10a3	solute carrier family 10 (sodium/bile acid cotransporter family), member 3	6.7807	0.277716	0.0459563	0.618533	0.495637	4.99842	0.271936	-0.0563672
Rpl27	ribosomal protein L27	7.29892	0.378474	0.0459744	0.618533	0.495593	7.99432	0.356801	-0.126236
Ndufa4	Ndufa4, mitochondrial complex associated	6.69337	0.305209	0.0460949	0.618533	0.495299	7.25913	0.300194	-0.0550986
Pfdn5	prefoldin 5	7.33057	0.422707	0.0461876	0.618533	0.495074	7.52477	0.397319	-0.144287
Prim2	DNA primase, p58 subunit	6.6251	0.358639	0.0464194	0.618533	0.494512	3.31667	0.353847	-0.0584299
Ddx23	DEAD box helicase 23	9.41365	0.60557	0.0466899	0.619555	0.493859	1.2777	0.379414	-0.471975
Cox6a1	cytochrome c oxidase subunit 6A1	6.67132	0.284633	0.0470543	0.619555	0.492983	8.34142	0.280248	-0.0497677
Supt16	SPT16, facilitates chromatin remodeling subunit	7.57887	0.312809	0.0471716	0.619555	0.492703	5.27119	0.286465	-0.125648
Prdx4	peroxiredoxin 4	8.72507	0.280011	0.0475035	0.619555	0.491912	4.1549	0.211723	-0.183246
Gtf2b	general transcription factor IIB	3.08398	0.148527	0.0476337	0.619555	0.491603	6.21545	0.107308	0.10269
Abcd4	ATP-binding cassette, sub-family D (ALD), member 4	0.599689	0.436346	0.0476751	0.619555	0.491505	2.93563	0.0682245	0.430979
Sumo2	small ubiquitin-like modifier 2	6.54583	0.209178	0.0476871	0.619555	0.491476	9.05061	0.207046	-0.0297895
Psmg4	proteasome (prosome, macropain) assembly chaperone 4	6.05621	0.343168	0.0476997	0.619555	0.491446	6.52446	0.343131	-0.00504966
Cdca5	cell division cycle associated 5	11.9497	0.626147	0.047717	0.619555	0.491405	1.5549	0.00824779	-0.626092
Mrpl57	mitochondrial ribosomal protein L57	5.89744	0.286711	0.0477275	0.619555	0.491381	5.05447	0.286608	0.00769731
Psmb5	proteasome (prosome, macropain) subunit, beta type 5	8.60375	0.172166	0.0477429	0.619555	0.491344	7.46945	0.133692	-0.108479
Use1	unconventional SNARE in the ER 1 homolog (S. cerevisiae)	7.15711	0.307871	0.0477745	0.619555	0.491269	6.36326	0.293853	-0.0918434
Agfg2	ArfGAP with FG repeats 2	10.3929	0.313683	0.0478039	0.619555	0.4912	4.52306	0.128122	-0.286324
Blvrb	biliverdin reductase B (flavin reductase (NADPH))	9.94266	0.505878	0.0478154	0.619555	0.491172	4.47701	0.259487	-0.434257
Kif2a	kinesin family member 2A	2.8972	0.30075	0.0479709	0.619555	0.490805	4.20512	0.206863	0.218308
Mdk	midkine	5.11567	0.40105	0.0480366	0.619555	0.49065	2.84845	0.39035	0.0920227
Fam214b	family with sequence similarity 214, member B	10.8662	0.282969	0.0480376	0.619555	0.490648	4.47754	0.0827658	-0.270595
Gorab	golgin, RAB6-interacting	0.648223	0.488647	0.0480504	0.619555	0.490618	3.74025	0.0825281	0.481628
Itln1	intelectin 1 (galactofuranose binding)	11.7256	2.25513	0.04817	0.619977	0.490336	-4.32483	0.161893	-2.24931
Spock2	sparc/osteonectin, cwcv and kazal-like domains proteoglycan 2	3.63402	2.11641	0.0484819	0.620355	0.489605	-1.58208	1.72323	1.2287
1110032A03Rik	RIKEN cDNA 1110032A03 gene	5.13359	0.237722	0.0487448	0.620355	0.488991	4.62744	0.231632	0.0534604
Pfkfb1	6-phosphofructo-2-kinase/fructose-2,6-biphosphatase 1	8.59292	0.692328	0.0488039	0.620355	0.488853	1.95077	0.538847	-0.434698
Ift57	intraflagellar transport 57	1.60071	0.158864	0.048864	0.620355	0.488714	6.36754	0.0646429	0.145118
Mpc1	mitochondrial pyruvate carrier 1	7.33975	0.234063	0.0489818	0.620355	0.48844	7.22514	0.219812	-0.0804234
Eef1g	eukaryotic translation elongation factor 1 gamma	7.26711	0.310745	0.0490837	0.620355	0.488204	7.607	0.293804	-0.101203
Rps3	ribosomal protein S3	7.53758	0.358226	0.0491118	0.620355	0.488138	8.77205	0.329593	-0.140336
Spint2	serine protease inhibitor, Kunitz type 2	5.44246	0.187279	0.0491612	0.620355	0.488024	9.71671	0.185288	0.0272387
Mmd	monocyte to macrophage differentiation-associated	7.64374	0.307081	0.0491675	0.620355	0.48801	5.56106	0.279083	-0.128105
Tspan3	tetraspanin 3	8.55075	0.129339	0.0493774	0.621441	0.487525	10.9228	0.101557	-0.0800933
Gm5617	predicted gene 5617	5.87229	0.271585	0.0493845	0.621441	0.487508	4.02443	0.271433	0.0090786
Fam25c	family with sequence similarity 25, member C	6.61005	1.90668	0.0494466	0.621441	0.487365	-4.465	1.88241	-0.303222
Prdx2	peroxiredoxin 2	7.53408	0.182467	0.0496787	0.621441	0.486831	7.69933	0.167948	-0.0713287
Lpar2	lysophosphatidic acid receptor 2	10.676	1.86353	0.049903	0.621441	0.486317	-4.89463	0.633079	-1.7527
Rab5c	RAB5C, member RAS oncogene family	7.84863	0.65325	0.0499347	0.621441	0.486245	5.04807	0.578228	-0.303955
Arl2	ADP-ribosylation factor-like 2	8.95951	0.334573	0.0499935	0.621441	0.48611	3.48814	0.239073	-0.234058

## Sheet: acrophase_PC1_ORA_Reactome
Supplementary Information Table 2. Gene list of PC1 and PC2 genes and associated signaling pathways in BMAL1 cDC KO
ID	Description	GeneRatio	BgRatio	pvalue	p.adjust	qvalue	geneID	Count
R-MMU-3858494	Beta-catenin independent WNT signaling	23/317	123/7055	3.89542e-09	3.89542e-09	2.09532e-06	Calm3/Gng13/Kras/Psmb8/Psmd12/Rhoa/Psme2/Psmb4/Gng5/Psme1/Psmd8/Psmb7/Psmb9/Ap2m1/Tcf7l1/Calm1/Gngt2/Pfn1/Psmb10/Psmd13/Gnb4/Psme2b/Psmb5	23
R-MMU-8852276	The role of GTSE1 in G2/M progression after G2 checkpoint	16/317	75/7055	1.45024e-07	1.45024e-07	2.93445e-05	Tuba1c/Tuba1a/Tuba1b/Psmb8/Cdkn1a/Psmd12/Psme2/Psmb4/Psme1/Psmd8/Psmb7/Psmb9/Psmb10/Psmd13/Psme2b/Psmb5	16
R-MMU-187577	SCF(Skp2)-mediated degradation of p27/p21	14/317	59/7055	2.18218e-07	2.18218e-07	2.93445e-05	Cdkn1b/Psmb8/Cdkn1a/Psmd12/Psme2/Psmb4/Psme1/Psmd8/Psmb7/Psmb9/Psmb10/Psmd13/Psme2b/Psmb5	14
R-MMU-5358346	Hedgehog ligand biogenesis	14/317	59/7055	2.18218e-07	2.18218e-07	2.93445e-05	Psmb8/Psmd12/Psme2/Psmb4/Psme1/Psmd8/Psmb7/Psmb9/Hhat/Psmb10/Psmd13/Erlec1/Psme2b/Psmb5	14
R-MMU-191273	Cholesterol biosynthesis	9/317	24/7055	4.79782e-07	4.79782e-07	3.00968e-05	Nsdhl/Sc5d/Fdps/Mvk/Dhcr24/Mvd/Msmo1/Ebp/Sqle	9
R-MMU-69563	p53-Dependent G1 DNA Damage Response	14/317	63/7055	5.21028e-07	5.21028e-07	3.00968e-05	Cdkn1b/Psmb8/Cdkn1a/Psmd12/Psme2/Psmb4/Psme1/Psmd8/Psmb7/Psmb9/Psmb10/Psmd13/Psme2b/Psmb5	14
R-MMU-69580	p53-Dependent G1/S DNA damage checkpoint	14/317	63/7055	5.21028e-07	5.21028e-07	3.00968e-05	Cdkn1b/Psmb8/Cdkn1a/Psmd12/Psme2/Psmb4/Psme1/Psmd8/Psmb7/Psmb9/Psmb10/Psmd13/Psme2b/Psmb5	14
R-MMU-195721	Signaling by WNT	27/317	209/7055	5.7496e-07	5.7496e-07	3.00968e-05	Calm3/Tle3/Gng13/Kras/Psmb8/Psmd12/Rhoa/Psme2/Psmb4/Gng5/Gsk3b/Psme1/Psmd8/Psmb7/Psmb9/Hdac1/Ap2m1/Tcf7l1/Calm1/Gngt2/Pfn1/Psmb10/Psmd13/Csnk2b/Gnb4/Psme2b/Psmb5	27
R-MMU-1234176	Oxygen-dependent proline hydroxylation of Hypoxia-inducible Factor Alpha	14/317	64/7055	6.40234e-07	6.40234e-07	3.00968e-05	Ube2d3/Psmb8/Ube2d2a/Psmd12/Psme2/Psmb4/Psme1/Psmd8/Psmb7/Psmb9/Psmb10/Psmd13/Psme2b/Psmb5	14
R-MMU-1168372	Downstream signaling events of B Cell Receptor (BCR)	15/317	74/7055	7.23668e-07	7.23668e-07	3.00968e-05	Calm3/Kras/Psmb8/Psmd12/Psme2/Psmb4/Psme1/Psmd8/Psmb7/Psmb9/Calm1/Psmb10/Psmd13/Psme2b/Psmb5	15
R-MMU-5607761	Dectin-1 mediated noncanonical NF-kB signaling	13/317	56/7055	7.83198e-07	7.83198e-07	3.00968e-05	Psmb8/Psmd12/Psme2/Psmb4/Psme1/Psmd8/Psmb7/Psmb9/Psmb10/Psmd13/Map3k14/Psme2b/Psmb5	13
R-MMU-5610785	GLI3 is processed to GLI3R by the proteasome	13/317	56/7055	7.83198e-07	7.83198e-07	3.00968e-05	Psmb8/Psmd12/Psme2/Psmb4/Gsk3b/Psme1/Psmd8/Psmb7/Psmb9/Psmb10/Psmd13/Psme2b/Psmb5	13
R-MMU-5676590	NIK-->noncanonical NF-kB signaling	13/317	56/7055	7.83198e-07	7.83198e-07	3.00968e-05	Psmb8/Psmd12/Psme2/Psmb4/Psme1/Psmd8/Psmb7/Psmb9/Psmb10/Psmd13/Map3k14/Psme2b/Psmb5	13
R-MMU-69615	G1/S DNA Damage Checkpoints	14/317	65/7055	7.83342e-07	7.83342e-07	3.00968e-05	Cdkn1b/Psmb8/Cdkn1a/Psmd12/Psme2/Psmb4/Psme1/Psmd8/Psmb7/Psmb9/Psmb10/Psmd13/Psme2b/Psmb5	14
R-MMU-195253	Degradation of beta-catenin by the destruction complex	15/317	76/7055	1.0385e-06	1.0385e-06	3.49126e-05	Tle3/Psmb8/Psmd12/Psme2/Psmb4/Gsk3b/Psme1/Psmd8/Psmb7/Psmb9/Tcf7l1/Psmb10/Psmd13/Psme2b/Psmb5	15
R-MMU-5689603	UCH proteinases	15/317	76/7055	1.0385e-06	1.0385e-06	3.49126e-05	Actb/Psmb8/Psmd12/Psme2/Psmb4/Ino80b/Psme1/Psmd8/Psmb7/Psmb9/Mcrs1/Psmb10/Psmd13/Psme2b/Psmb5	15
R-MMU-1236978	Cross-presentation of soluble exogenous antigens (endosomes)	12/317	49/7055	1.13341e-06	1.13341e-06	3.58622e-05	Psmb8/Psmd12/Psme2/Psmb4/Psme1/Psmd8/Psmb7/Psmb9/Psmb10/Psmd13/Psme2b/Psmb5	12
R-MMU-1234174	Cellular response to hypoxia	14/317	68/7055	1.40032e-06	1.40032e-06	4.03021e-05	Ube2d3/Psmb8/Ube2d2a/Psmd12/Psme2/Psmb4/Psme1/Psmd8/Psmb7/Psmb9/Psmb10/Psmd13/Psme2b/Psmb5	14
R-MMU-69202	Cyclin E associated events during G1/S transition	14/317	69/7055	1.68652e-06	1.68652e-06	4.03021e-05	Cdkn1b/Psmb8/Cdkn1a/Psmd12/Psme2/Psmb4/Psme1/Psmd8/Psmb7/Psmb9/Psmb10/Psmd13/Psme2b/Psmb5	14
R-MMU-5607764	CLEC7A (Dectin-1) signaling	16/317	89/7055	1.68687e-06	1.68687e-06	4.03021e-05	Calm3/Psmb8/Ube2d2a/Psmd12/Psme2/Psmb4/Psme1/Psmd8/Psmb7/Psmb9/Calm1/Psmb10/Psmd13/Map3k14/Psme2b/Psmb5	16
R-MMU-349425	Autodegradation of the E3 ubiquitin ligase COP1	12/317	51/7055	1.79822e-06	1.79822e-06	4.03021e-05	Psmb8/Psmd12/Psme2/Psmb4/Psme1/Psmd8/Psmb7/Psmb9/Psmb10/Psmd13/Psme2b/Psmb5	12
R-MMU-350562	Regulation of ornithine decarboxylase (ODC)	12/317	51/7055	1.79822e-06	1.79822e-06	4.03021e-05	Psmb8/Psmd12/Psme2/Psmb4/Psme1/Psmd8/Psmb7/Psmb9/Psmb10/Psmd13/Psme2b/Psmb5	12
R-MMU-75815	Ubiquitin-dependent degradation of Cyclin D	12/317	51/7055	1.79822e-06	1.79822e-06	4.03021e-05	Psmb8/Psmd12/Psme2/Psmb4/Psme1/Psmd8/Psmb7/Psmb9/Psmb10/Psmd13/Psme2b/Psmb5	12
R-MMU-8939902	Regulation of RUNX2 expression and activity	12/317	51/7055	1.79822e-06	1.79822e-06	4.03021e-05	Psmb8/Psmd12/Psme2/Psmb4/Psme1/Psmd8/Psmb7/Psmb9/Psmb10/Psmd13/Psme2b/Psmb5	12
R-MMU-1236975	Antigen processing-Cross presentation	16/317	90/7055	1.96927e-06	1.96927e-06	4.23705e-05	B2m/Psmb8/Psmd12/H2-Q4/Psme2/Psmb4/Psme1/Psmd8/Psmb7/Psmb9/Gm7030/Psmb10/Psmd13/H2-Q7/Psme2b/Psmb5	16
R-MMU-69601	Ubiquitin Mediated Degradation of Phosphorylated Cdc25A	12/317	52/7055	2.24476e-06	2.24476e-06	4.31231e-05	Psmb8/Psmd12/Psme2/Psmb4/Psme1/Psmd8/Psmb7/Psmb9/Psmb10/Psmd13/Psme2b/Psmb5	12
R-MMU-69610	p53-Independent DNA Damage Response	12/317	52/7055	2.24476e-06	2.24476e-06	4.31231e-05	Psmb8/Psmd12/Psme2/Psmb4/Psme1/Psmd8/Psmb7/Psmb9/Psmb10/Psmd13/Psme2b/Psmb5	12
R-MMU-69613	p53-Independent G1/S DNA damage checkpoint	12/317	52/7055	2.24476e-06	2.24476e-06	4.31231e-05	Psmb8/Psmd12/Psme2/Psmb4/Psme1/Psmd8/Psmb7/Psmb9/Psmb10/Psmd13/Psme2b/Psmb5	12
R-MMU-69656	Cyclin A:Cdk2-associated events at S phase entry	14/317	71/7055	2.42018e-06	2.42018e-06	4.48896e-05	Cdkn1b/Psmb8/Cdkn1a/Psmd12/Psme2/Psmb4/Psme1/Psmd8/Psmb7/Psmb9/Psmb10/Psmd13/Psme2b/Psmb5	14
R-MMU-453279	Mitotic G1 phase and G1/S transition	19/317	125/7055	2.56322e-06	2.56322e-06	4.54187e-05	Cdkn1b/Psmb8/Cdkn2b/Cdkn1a/Psmd12/Psme2/Psmb4/Psme1/Psmd8/Psmb7/Psmb9/Hdac1/Ccnd3/Psmb10/E2f2/Psmd13/Psme2b/Prim2/Psmb5	19
R-MMU-5610787	Hedgehog 'off' state	17/317	103/7055	2.7474e-06	2.7474e-06	4.54187e-05	Tuba1c/Tuba1a/Tuba1b/Psmb8/Psmd12/Psme2/Psmb4/Gsk3b/Psme1/Psmd8/Psmb7/Psmb9/Psmb10/Psmd13/Psme2b/Psmb5/Ift57	17
R-MMU-8854050	FBXL7 down-regulates AURKA during mitotic entry and in early mitosis	12/317	53/7055	2.78645e-06	2.78645e-06	4.54187e-05	Psmb8/Psmd12/Psme2/Psmb4/Psme1/Psmd8/Psmb7/Psmb9/Psmb10/Psmd13/Psme2b/Psmb5	12
R-MMU-8941858	Regulation of RUNX3 expression and activity	12/317	53/7055	2.78645e-06	2.78645e-06	4.54187e-05	Psmb8/Psmd12/Psme2/Psmb4/Psme1/Psmd8/Psmb7/Psmb9/Psmb10/Psmd13/Psme2b/Psmb5	12
R-MMU-5687128	MAPK6/MAPK4 signaling	14/317	72/7055	2.88427e-06	2.88427e-06	4.56304e-05	Cdc42/Psmb8/Psmd12/Psme2/Psmb4/Psme1/Psmd8/Psmb7/Psmb9/Ccnd3/Psmb10/Psmd13/Psme2b/Psmb5	14
R-MMU-5358351	Signaling by Hedgehog	19/317	129/7055	4.1474e-06	4.1474e-06	5.98125e-05	Tuba1c/Tuba1a/Tuba1b/Psmb8/Psmd12/Psme2/Psmb4/Gsk3b/Psme1/Psmd8/Psmb7/Psmb9/Hhat/Psmb10/Psmd13/Erlec1/Psme2b/Psmb5/Ift57	19
R-MMU-4641257	Degradation of AXIN	12/317	55/7055	4.2255e-06	4.2255e-06	5.98125e-05	Psmb8/Psmd12/Psme2/Psmb4/Psme1/Psmd8/Psmb7/Psmb9/Psmb10/Psmd13/Psme2b/Psmb5	12
R-MMU-5610780	Degradation of GLI1 by the proteasome	12/317	55/7055	4.2255e-06	4.2255e-06	5.98125e-05	Psmb8/Psmd12/Psme2/Psmb4/Psme1/Psmd8/Psmb7/Psmb9/Psmb10/Psmd13/Psme2b/Psmb5	12
R-MMU-69541	Stabilization of p53	12/317	55/7055	4.2255e-06	4.2255e-06	5.98125e-05	Psmb8/Psmd12/Psme2/Psmb4/Psme1/Psmd8/Psmb7/Psmb9/Psmb10/Psmd13/Psme2b/Psmb5	12
R-MMU-5621481	C-type lectin receptors (CLRs)	17/317	107/7055	4.70957e-06	4.70957e-06	6.49552e-05	Calm3/Kras/Psmb8/Ube2d2a/Psmd12/Psme2/Psmb4/Psme1/Psmd8/Psmb7/Psmb9/Calm1/Psmb10/Psmd13/Map3k14/Psme2b/Psmb5	17
R-MMU-450408	AUF1 (hnRNP D0) binds and destabilizes mRNA	12/317	56/7055	5.16431e-06	5.16431e-06	6.94464e-05	Psmb8/Psmd12/Psme2/Psmb4/Psme1/Psmd8/Psmb7/Psmb9/Psmb10/Psmd13/Psme2b/Psmb5	12
R-MMU-4086400	PCP/CE pathway	15/317	87/7055	6.13794e-06	6.13794e-06	7.85873e-05	Psmb8/Psmd12/Rhoa/Psme2/Psmb4/Psme1/Psmd8/Psmb7/Psmb9/Ap2m1/Pfn1/Psmb10/Psmd13/Psme2b/Psmb5	15
R-MMU-4641258	Degradation of DVL	12/317	57/7055	6.28169e-06	6.28169e-06	7.85873e-05	Psmb8/Psmd12/Psme2/Psmb4/Psme1/Psmd8/Psmb7/Psmb9/Psmb10/Psmd13/Psme2b/Psmb5	12
R-MMU-8878159	Transcriptional regulation by RUNX3	14/317	77/7055	6.61218e-06	6.61218e-06	7.85873e-05	Kras/Psmb8/Psmd12/Psme2/Psmb4/Psme1/Psmd8/Psmb7/Psmb9/Tcf7l1/Psmb10/Psmd13/Psme2b/Psmb5	14
R-MMU-5658442	Regulation of RAS by GAPs	13/317	67/7055	6.72067e-06	6.72067e-06	7.85873e-05	Kras/Psmb8/Psmd12/Psme2/Psmb4/Psme1/Psmd8/Psmb7/Psmb9/Psmb10/Psmd13/Psme2b/Psmb5	13
R-MMU-68867	Assembly of the pre-replicative complex	13/317	67/7055	6.72067e-06	6.72067e-06	7.85873e-05	Psmb8/Psmd12/Psme2/Psmb4/Psme1/Psmd8/Psmb7/Psmb9/Psmb10/E2f2/Psmd13/Psme2b/Psmb5	13
R-MMU-8948751	Regulation of PTEN stability and activity	13/317	67/7055	6.72067e-06	6.72067e-06	7.85873e-05	Psmb8/Psmd12/Psme2/Psmb4/Psme1/Psmd8/Psmb7/Psmb9/Psmb10/Psmd13/Csnk2b/Psme2b/Psmb5	13
R-MMU-351202	Metabolism of polyamines	12/317	58/7055	7.60593e-06	7.60593e-06	8.52331e-05	Psmb8/Psmd12/Psme2/Psmb4/Psme1/Psmd8/Psmb7/Psmb9/Psmb10/Psmd13/Psme2b/Psmb5	12
R-MMU-68827	CDT1 association with the CDC6:ORC:origin complex	12/317	58/7055	7.60593e-06	7.60593e-06	8.52331e-05	Psmb8/Psmd12/Psme2/Psmb4/Psme1/Psmd8/Psmb7/Psmb9/Psmb10/Psmd13/Psme2b/Psmb5	12
R-MMU-174154	APC/C:Cdc20 mediated degradation of Securin	13/317	68/7055	7.97821e-06	7.97821e-06	8.75804e-05	Psmb8/Psmd12/Psme2/Psmb4/Psme1/Psmd8/Psmb7/Psmb9/Psmb10/Psmd13/Pttg1/Psme2b/Psmb5	13
R-MMU-69002	DNA Replication Pre-Initiation	14/317	82/7055	1.41171e-05	1.41171e-05	0.00014897	Psmb8/Psmd12/Psme2/Psmb4/Psme1/Psmd8/Psmb7/Psmb9/Psmb10/E2f2/Psmd13/Psme2b/Prim2/Psmb5	14
R-MMU-2454202	Fc epsilon receptor (FCERI) signaling	17/317	116/7055	1.43438e-05	1.43438e-05	0.00014897	Calm3/Mapk3/Kras/Psmb8/Ube2d2a/Psmd12/Psme2/Psmb4/Psme1/Psmd8/Psmb7/Psmb9/Calm1/Psmb10/Psmd13/Psme2b/Psmb5	17
R-MMU-8878171	Transcriptional regulation by RUNX1	18/317	128/7055	1.44014e-05	1.44014e-05	0.00014897	H3f3b/Psmb8/Psmd12/Psme2/Psmb4/Sin3b/H3f3a/Psme1/Psmd8/Psmb7/Psmb9/Hdac1/Ccnd3/Psmb10/Psmd13/Csnk2b/Psme2b/Psmb5	18
R-MMU-1169091	Activation of NF-kappaB in B cells	12/317	62/7055	1.56686e-05	1.56686e-05	0.000153237	Psmb8/Psmd12/Psme2/Psmb4/Psme1/Psmd8/Psmb7/Psmb9/Psmb10/Psmd13/Psme2b/Psmb5	12
R-MMU-4608870	Asymmetric localization of PCP proteins	12/317	62/7055	1.56686e-05	1.56686e-05	0.000153237	Psmb8/Psmd12/Psme2/Psmb4/Psme1/Psmd8/Psmb7/Psmb9/Psmb10/Psmd13/Psme2b/Psmb5	12
R-MMU-8878166	Transcriptional regulation by RUNX2	12/317	62/7055	1.56686e-05	1.56686e-05	0.000153237	Psmb8/Psmd12/Psme2/Psmb4/Psme1/Psmd8/Psmb7/Psmb9/Psmb10/Psmd13/Psme2b/Psmb5	12
R-MMU-5668541	TNFR2 non-canonical NF-kB pathway	15/317	95/7055	1.85645e-05	1.85645e-05	0.000177256	Cd40/Psmb8/Psmd12/Psme2/Psmb4/Psme1/Psmd8/Psmb7/Psmb9/Psmb10/Psmd13/Cd70/Map3k14/Psme2b/Psmb5	15
R-MMU-202424	Downstream TCR signaling	14/317	84/7055	1.87836e-05	1.87836e-05	0.000177256	Psmb8/Ube2d2a/Psmd12/Psme2/Psmb4/Psme1/Psmd8/Psmb7/Psmb9/Psmb10/Psmd13/H2-Eb2/Psme2b/Psmb5	14
R-MMU-174178	APC/C:Cdh1 mediated degradation of Cdc20 and other APC/C:Cdh1 targeted proteins in late mitosis/early G1	13/317	74/7055	2.086e-05	2.086e-05	0.000193457	Psmb8/Psmd12/Psme2/Psmb4/Psme1/Psmd8/Psmb7/Psmb9/Psmb10/Psmd13/Pttg1/Psme2b/Psmb5	13
R-MMU-450531	Regulation of mRNA stability by proteins that bind AU-rich elements	14/317	85/7055	2.15901e-05	2.15901e-05	0.000196834	Psmb8/Dcp2/Psmd12/Psme2/Exosc7/Psmb4/Psme1/Psmd8/Psmb7/Psmb9/Psmb10/Psmd13/Psme2b/Psmb5	14
R-MMU-174084	Autodegradation of Cdh1 by Cdh1:APC/C	12/317	64/7055	2.19698e-05	2.19698e-05	0.000196957	Psmb8/Psmd12/Psme2/Psmb4/Psme1/Psmd8/Psmb7/Psmb9/Psmb10/Psmd13/Psme2b/Psmb5	12
R-MMU-176409	APC/C:Cdc20 mediated degradation of mitotic proteins	13/317	75/7055	2.42299e-05	2.42299e-05	0.000210212	Psmb8/Psmd12/Psme2/Psmb4/Psme1/Psmd8/Psmb7/Psmb9/Psmb10/Psmd13/Pttg1/Psme2b/Psmb5	13
R-MMU-2871837	FCERI mediated NF-kB activation	13/317	75/7055	2.42299e-05	2.42299e-05	0.000210212	Psmb8/Ube2d2a/Psmd12/Psme2/Psmb4/Psme1/Psmd8/Psmb7/Psmb9/Psmb10/Psmd13/Psme2b/Psmb5	13
R-MMU-983705	Signaling by the B Cell Receptor (BCR)	15/317	98/7055	2.71896e-05	2.71896e-05	0.000232145	Calm3/Kras/Psmb8/Psmd12/Psme2/Psmb4/Psme1/Psmd8/Psmb7/Psmb9/Calm1/Psmb10/Psmd13/Psme2b/Psmb5	15
R-MMU-176814	Activation of APC/C and APC/C:Cdc20 mediated degradation of mitotic proteins	13/317	76/7055	2.80669e-05	2.80669e-05	0.000235891	Psmb8/Psmd12/Psme2/Psmb4/Psme1/Psmd8/Psmb7/Psmb9/Psmb10/Psmd13/Pttg1/Psme2b/Psmb5	13
R-MMU-8939236	RUNX1 regulates transcription of genes involved in differentiation of HSCs	12/317	66/7055	3.03724e-05	3.03724e-05	0.000251341	Psmb8/Psmd12/Psme2/Psmb4/Psme1/Psmd8/Psmb7/Psmb9/Psmb10/Psmd13/Psme2b/Psmb5	12
R-MMU-5626467	RHO GTPases activate IQGAPs	8/317	30/7055	3.73873e-05	3.73873e-05	0.000304703	Actb/Cdc42/Tuba1c/Calm3/Tuba1a/Tuba1b/Actg1/Calm1	8
R-MMU-68949	Orc1 removal from chromatin	12/317	68/7055	4.14373e-05	4.14373e-05	0.00033267	Psmb8/Psmd12/Psme2/Psmb4/Psme1/Psmd8/Psmb7/Psmb9/Psmb10/Psmd13/Psme2b/Psmb5	12
R-MMU-69206	G1/S Transition	15/317	102/7055	4.40936e-05	4.40936e-05	0.00034879	Cdkn1b/Psmb8/Cdkn1a/Psmd12/Psme2/Psmb4/Psme1/Psmd8/Psmb7/Psmb9/Psmb10/Psmd13/Psme2b/Prim2/Psmb5	15
R-MMU-68886	M Phase	31/317	327/7055	5.73624e-05	5.73624e-05	0.000447173	H3f3b/Rab1b/Tuba1c/Tuba1a/Tuba1b/Mapk3/Psmb8/Mzt2/Psmd12/Psme2/Emd/Psmb4/Rab2a/Sumo1/H3f3a/Psme1/Psmd8/Psmb7/Psmb9/Cenpk/Psmb10/Psmd13/Arpp19/Nupl2/Csnk2b/Vrk2/Pttg1/Psme2b/Cdca5/Psmb5/Kif2a	31
R-MMU-69278	Cell Cycle, Mitotic	38/317	441/7055	6.80354e-05	6.80354e-05	0.000522798	H3f3b/Rab1b/Tuba1c/Tuba1a/Tuba1b/Cdkn1b/Mapk3/Psmb8/Cdkn2b/Cdkn1a/Mzt2/Psmd12/Psme2/Emd/Psmb4/Rab2a/Sumo1/H3f3a/Psme1/Psmd8/Psmb7/Psmb9/Hdac1/Cenpk/Ccnd3/Psmb10/E2f2/Psmd13/Arpp19/Nupl2/Csnk2b/Vrk2/Pttg1/Psme2b/Prim2/Cdca5/Psmb5/Kif2a	38
R-MMU-174184	Cdc20:Phospho-APC/C mediated degradation of Cyclin A	12/317	72/7055	7.43752e-05	7.43752e-05	0.000555639	Psmb8/Psmd12/Psme2/Psmb4/Psme1/Psmd8/Psmb7/Psmb9/Psmb10/Psmd13/Psme2b/Psmb5	12
R-MMU-69017	CDK-mediated phosphorylation and removal of Cdc6	12/317	72/7055	7.43752e-05	7.43752e-05	0.000555639	Psmb8/Psmd12/Psme2/Psmb4/Psme1/Psmd8/Psmb7/Psmb9/Psmb10/Psmd13/Psme2b/Psmb5	12
R-MMU-174143	APC/C-mediated degradation of cell cycle proteins	13/317	84/7055	8.31385e-05	8.31385e-05	0.000604321	Psmb8/Psmd12/Psme2/Psmb4/Psme1/Psmd8/Psmb7/Psmb9/Psmb10/Psmd13/Pttg1/Psme2b/Psmb5	13
R-MMU-453276	Regulation of mitotic cell cycle	13/317	84/7055	8.31385e-05	8.31385e-05	0.000604321	Psmb8/Psmd12/Psme2/Psmb4/Psme1/Psmd8/Psmb7/Psmb9/Psmb10/Psmd13/Pttg1/Psme2b/Psmb5	13
R-MMU-179419	APC:Cdc20 mediated degradation of cell cycle proteins prior to satisfation of the cell cycle checkpoint	12/317	73/7055	8.54835e-05	8.54835e-05	0.000613082	Psmb8/Psmd12/Psme2/Psmb4/Psme1/Psmd8/Psmb7/Psmb9/Psmb10/Psmd13/Psme2b/Psmb5	12
R-MMU-201681	TCF dependent signaling in response to WNT	17/317	137/7055	0.000125162	0.000125162	0.000879035	Tle3/Psmb8/Psmd12/Psme2/Psmb4/Gsk3b/Psme1/Psmd8/Psmb7/Psmb9/Hdac1/Tcf7l1/Psmb10/Psmd13/Csnk2b/Psme2b/Psmb5	17
R-MMU-2262752	Cellular responses to stress	31/317	341/7055	0.000125834	0.000125834	0.000879035	H1f0/Tuba1c/Tuba1a/Tuba1b/Cdkn1b/Ube2d3/Mapk3/Psmb8/Cdkn2b/Ube2d2a/Cdkn1a/Psmd12/Psme2/Psmb4/Atp6v0e/Gsk3b/Psme1/Psmd8/Psmb7/Psmb9/Dctn6/Gpx7/Psmb10/Psmd13/Sod2/Nupl2/Atp6v0b/Psme2b/Dctn5/Psmb5/Prdx2	31
R-MMU-5632684	Hedgehog 'on' state	12/317	76/7055	0.000127786	0.000127786	0.000881225	Psmb8/Psmd12/Psme2/Psmb4/Psme1/Psmd8/Psmb7/Psmb9/Psmb10/Psmd13/Psme2b/Psmb5	12
R-MMU-8953897	Cellular responses to external stimuli	31/317	343/7055	0.000140103	0.000140103	0.00095393	H1f0/Tuba1c/Tuba1a/Tuba1b/Cdkn1b/Ube2d3/Mapk3/Psmb8/Cdkn2b/Ube2d2a/Cdkn1a/Psmd12/Psme2/Psmb4/Atp6v0e/Gsk3b/Psme1/Psmd8/Psmb7/Psmb9/Dctn6/Gpx7/Psmb10/Psmd13/Sod2/Nupl2/Atp6v0b/Psme2b/Dctn5/Psmb5/Prdx2	31
R-MMU-202403	TCR signaling	14/317	101/7055	0.000152061	0.000152061	0.00101296	Psmb8/Ube2d2a/Psmd12/Psme2/Psmb4/Psme1/Psmd8/Psmb7/Psmb9/Psmb10/Psmd13/H2-Eb2/Psme2b/Psmb5	14
R-MMU-8957322	Metabolism of steroids	13/317	89/7055	0.000152539	0.000152539	0.00101296	Nsdhl/Sc5d/Fdps/Mvk/Dhcr24/Hsd3b7/Mvd/Stard4/Msmo1/Ebp/Sqle/Tspo/Srd5a3	13
R-MMU-68882	Mitotic Anaphase	22/317	213/7055	0.000211289	0.000211289	0.00138599	Tuba1c/Tuba1a/Tuba1b/Psmb8/Psmd12/Psme2/Emd/Psmb4/Sumo1/Psme1/Psmd8/Psmb7/Psmb9/Cenpk/Psmb10/Psmd13/Vrk2/Pttg1/Psme2b/Cdca5/Psmb5/Kif2a	22
R-MMU-382556	ABC-family proteins mediated transport	13/317	92/7055	0.000214536	0.000214536	0.00139033	Psmb8/Psmd12/Psme2/Psmb4/Psme1/Psmd8/Psmb7/Psmb9/Psmb10/Psmd13/Erlec1/Psme2b/Psmb5	13
R-MMU-199991	Membrane Trafficking	40/317	500/7055	0.000219738	0.000219738	0.00140709	Actb/Slc2a8/Rab11b/Rab1b/Tuba1c/Tuba1a/Bloc1s6/Tuba1b/Gabarapl2/Vps25/Ap1s3/Stx16/Arpc4/M6pr/Snapin/Arpc5/Tbc1d13/Rab5b/Stx17/Rab32/Gabarap/Chmp5/Plin3/Actg1/Rab30/Ap2m1/Tmed3/Dctn6/Arf1/Bloc1s3/Arf4/Rab9/Tbc1d8b/Necap2/Tmed2/Vamp2/Dctn5/Use1/Kif2a/Rab5c	40
R-MMU-2555396	Mitotic Metaphase and Anaphase	22/317	214/7055	0.000226018	0.000226018	0.00141365	Tuba1c/Tuba1a/Tuba1b/Psmb8/Psmd12/Psme2/Emd/Psmb4/Sumo1/Psme1/Psmd8/Psmb7/Psmb9/Cenpk/Psmb10/Psmd13/Vrk2/Pttg1/Psme2b/Cdca5/Psmb5/Kif2a	22
R-MMU-72766	Translation	22/317	214/7055	0.000226018	0.000226018	0.00141365	Mrps6/Eif3f/Mrps18a/Rpsa/Rps28/Mrpl54/Mrpl13/Rps5/Rplp2/Rpl10/Rps14/Rplp0/Mrpl2/Rpl27a/Rps16/Mrpl14/Mrpl39/Mrps16/Rpl27/Mrpl57/Eef1g/Rps3	22
R-MMU-5663213	RHO GTPases Activate WASPs and WAVEs	6/317	22/7055	0.000317726	0.000317726	0.0019644	Actb/Cdc42/Mapk3/Arpc4/Arpc5/Actg1	6
R-MMU-2467813	Separation of Sister Chromatids	19/317	176/7055	0.000324867	0.000324867	0.00198573	Tuba1c/Tuba1a/Tuba1b/Psmb8/Psmd12/Psme2/Psmb4/Psme1/Psmd8/Psmb7/Psmb9/Cenpk/Psmb10/Psmd13/Pttg1/Psme2b/Cdca5/Psmb5/Kif2a	19
R-MMU-6807070	PTEN Regulation	14/317	109/7055	0.000343492	0.000343492	0.00207598	Psmb8/Psmd12/Psme2/Psmb4/Psme1/Psmd8/Psmb7/Psmb9/Hdac1/Psmb10/Psmd13/Csnk2b/Psme2b/Psmb5	14
R-MMU-69242	S Phase	16/317	140/7055	0.000508158	0.000508158	0.00300785	Cdkn1b/Psmb8/Cdkn1a/Psmd12/Psme2/Psmb4/Psme1/Psmd8/Psmb7/Psmb9/Psmb10/Psmd13/Psme2b/Prim2/Cdca5/Psmb5	16
R-MMU-392851	Prostacyclin signalling through prostacyclin receptor	5/317	16/7055	0.000514454	0.000514454	0.00300785	Gng13/Gnas/Gng5/Gngt2/Gnb4	5
R-MMU-8964616	G beta:gamma signalling through CDC42	5/317	16/7055	0.000514454	0.000514454	0.00300785	Cdc42/Gng13/Gng5/Gngt2/Gnb4	5
R-MMU-69052	Switching of origins to a post-replicative state	12/317	88/7055	0.000521632	0.000521632	0.00301702	Psmb8/Psmd12/Psme2/Psmb4/Psme1/Psmd8/Psmb7/Psmb9/Psmb10/Psmd13/Psme2b/Psmb5	12
R-MMU-4086398	Ca2+ pathway	8/317	43/7055	0.000555982	0.000555982	0.00318149	Calm3/Gng13/Kras/Gng5/Tcf7l1/Calm1/Gngt2/Gnb4	8
R-MMU-8873719	RAB geranylgeranylation	9/317	54/7055	0.00059243	0.00059243	0.00335437	Rab11b/Rab1b/Rab2a/Rab5b/Rab32/Rab30/Rabggtb/Rab9/Rab5c	9
R-MMU-72689	Formation of a pool of free 40S subunits	12/317	92/7055	0.00078464	0.00078464	0.0043964	Eif3f/Rpsa/Rps28/Rps5/Rplp2/Rpl10/Rps14/Rplp0/Rpl27a/Rps16/Rpl27/Rps3	12
R-MMU-451326	Activation of kainate receptors upon glutamate binding	6/317	26/7055	0.00084203	0.00084203	0.00466931	Calm3/Gng13/Gng5/Calm1/Gngt2/Gnb4	6
R-MMU-8951664	Neddylation	20/317	205/7055	0.000850741	0.000850741	0.00466948	Ube2d3/Psmb8/Ube2d2a/Psmd12/Socs2/Psme2/Rnf7/Psmb4/Fbxo6/Psme1/Fbxo44/Psmd8/Psmb7/Commd8/Psmb9/Commd10/Psmb10/Psmd13/Psme2b/Psmb5	20
R-MMU-9020702	Interleukin-1 signaling	12/317	93/7055	0.000865401	0.000865401	0.00470196	Psmb8/Psmd12/Psme2/Psmb4/Psme1/Psmd8/Psmb7/Psmb9/Psmb10/Psmd13/Psme2b/Psmb5	12
R-MMU-69306	DNA Replication	14/317	121/7055	0.000997376	0.000997376	0.00536483	Psmb8/Psmd12/Psme2/Psmb4/Psme1/Psmd8/Psmb7/Psmb9/Psmb10/E2f2/Psmd13/Psme2b/Prim2/Psmb5	14
R-MMU-8939211	ESR-mediated signaling	13/317	109/7055	0.00113062	0.00113062	0.00602133	H3f3b/Calm3/Tle3/Gng13/Cdkn1b/Mapk3/Kras/H3f3a/Gng5/Calm1/Gngt2/Gnb4/Polr2e	13
R-MMU-1799339	SRP-dependent cotranslational protein targeting to membrane	11/317	84/7055	0.00124668	0.00124668	0.00657434	Rpsa/Rps28/Rps5/Rplp2/Rpl10/Rps14/Rplp0/Rpl27a/Rps16/Rpl27/Rps3	11
R-MMU-397795	G-protein beta:gamma signalling	6/317	28/7055	0.00127719	0.00127719	0.00666984	Cdc42/Gng13/Rhoa/Gng5/Gngt2/Gnb4	6
R-MMU-6811442	Intra-Golgi and retrograde Golgi-to-ER traffic	17/317	168/7055	0.00137972	0.00137972	0.00713601	Rab1b/Tuba1c/Tuba1a/Tuba1b/Stx16/M6pr/Plin3/Rab30/Tmed3/Dctn6/Arf1/Arf4/Rab9/Tmed2/Dctn5/Use1/Kif2a	17
R-MMU-975956	Nonsense Mediated Decay (NMD) independent of the Exon Junction Complex (EJC)	11/317	86/7055	0.00151602	0.00151602	0.00776628	Rpsa/Rps28/Rps5/Rplp2/Rpl10/Rps14/Rplp0/Rpl27a/Rps16/Rpl27/Rps3	11
R-MMU-69239	Synthesis of DNA	13/317	113/7055	0.00158016	0.00158016	0.00801849	Psmb8/Psmd12/Psme2/Psmb4/Psme1/Psmd8/Psmb7/Psmb9/Psmb10/Psmd13/Psme2b/Prim2/Psmb5	13
R-MMU-5683057	MAPK family signaling cascades	23/317	263/7055	0.00160249	0.00160249	0.00805578	Actb/Cdc42/Calm3/Flt3l/Mapk3/Kras/Psmb8/Psmd12/Psme2/Mras/Psmb4/Psme1/Psmd8/Psmb7/Psmb9/Actg1/Calm1/Ccnd3/Psmb10/Psmd13/Psme2b/Psmb5/Arl2	23
R-MMU-432722	Golgi Associated Vesicle Biogenesis	8/317	51/7055	0.0017864	0.0017864	0.00886444	Bloc1s6/Ap1s3/Snapin/Arf1/Bloc1s3/Tbc1d8b/Vamp2/Rab5c	8
R-MMU-446652	Interleukin-1 family signaling	12/317	101/7055	0.00179631	0.00179631	0.00886444	Psmb8/Psmd12/Psme2/Psmb4/Psme1/Psmd8/Psmb7/Psmb9/Psmb10/Psmd13/Psme2b/Psmb5	12
R-MMU-69275	G2/M Transition	17/317	173/7055	0.0019	0.0019	0.00929088	Tuba1c/Tuba1a/Tuba1b/Psmb8/Cdkn1a/Mzt2/Psmd12/Psme2/Psmb4/Psme1/Psmd8/Psmb7/Psmb9/Psmb10/Psmd13/Psme2b/Psmb5	17
R-MMU-5673001	RAF/MAP kinase cascade	21/317	235/7055	0.00194626	0.00194626	0.00939314	Actb/Calm3/Flt3l/Mapk3/Kras/Psmb8/Psmd12/Psme2/Mras/Psmb4/Psme1/Psmd8/Psmb7/Psmb9/Actg1/Calm1/Psmb10/Psmd13/Psme2b/Psmb5/Arl2	21
R-MMU-156827	L13a-mediated translational silencing of Ceruloplasmin expression	12/317	102/7055	0.00195583	0.00195583	0.00939314	Eif3f/Rpsa/Rps28/Rps5/Rplp2/Rpl10/Rps14/Rplp0/Rpl27a/Rps16/Rpl27/Rps3	12
R-MMU-72706	GTP hydrolysis and joining of the 60S ribosomal subunit	12/317	103/7055	0.0021268	0.0021268	0.0101238	Eif3f/Rpsa/Rps28/Rps5/Rplp2/Rpl10/Rps14/Rplp0/Rpl27a/Rps16/Rpl27/Rps3	12
R-MMU-453274	Mitotic G2-G2/M phases	17/317	175/7055	0.00214995	0.00214995	0.0101443	Tuba1c/Tuba1a/Tuba1b/Psmb8/Cdkn1a/Mzt2/Psmd12/Psme2/Psmb4/Psme1/Psmd8/Psmb7/Psmb9/Psmb10/Psmd13/Psme2b/Psmb5	17
R-MMU-445717	Aquaporin-mediated transport	6/317	31/7055	0.00222811	0.00222811	0.0104216	Gng13/Gnas/Gng5/Mip/Gngt2/Gnb4	6
R-MMU-199992	trans-Golgi Network Vesicle Budding	9/317	65/7055	0.00230884	0.00230884	0.0107061	Bloc1s6/Ap1s3/M6pr/Snapin/Arf1/Bloc1s3/Tbc1d8b/Vamp2/Rab5c	9
R-MMU-109582	Hemostasis	33/317	440/7055	0.00236914	0.00236914	0.0108919	Cdc42/H3f3b/Sri/Tuba1c/Calm3/Tuba1a/Gng13/Tuba1b/Cd47/Srgn/Mapk3/Ly6g6f/Kras/Rhoa/Phf21a/Tagln2/Cd9/H3f3a/Gnas/Rhog/Gng5/Hdac1/Actg1/Apool/Calm1/Gngt2/Cd63/Cdc37l1/Tmsb4x/Itga4/Gnb4/Ppia/Kif2a	33
R-MMU-392451	G beta:gamma signalling through PI3Kgamma	5/317	22/7055	0.00248344	0.00248344	0.0112255	Gng13/Rhoa/Gng5/Gngt2/Gnb4	5
R-MMU-420092	Glucagon-type ligand receptors	5/317	22/7055	0.00248344	0.00248344	0.0112255	Gng13/Gnas/Gng5/Gngt2/Gnb4	5
R-MMU-5684996	MAPK1/MAPK3 signaling	21/317	241/7055	0.00264653	0.00264653	0.0118629	Actb/Calm3/Flt3l/Mapk3/Kras/Psmb8/Psmd12/Psme2/Mras/Psmb4/Psme1/Psmd8/Psmb7/Psmb9/Actg1/Calm1/Psmb10/Psmd13/Psme2b/Psmb5/Arl2	21
R-MMU-190828	Gap junction trafficking	6/317	33/7055	0.00310783	0.00310783	0.0138156	Actb/Tuba1c/Tuba1a/Tuba1b/Actg1/Ap2m1	6
R-MMU-9607240	FLT3 Signaling	21/317	245/7055	0.0032229	0.0032229	0.0142097	Actb/Calm3/Flt3l/Mapk3/Kras/Psmb8/Psmd12/Psme2/Mras/Psmb4/Psme1/Psmd8/Psmb7/Psmb9/Actg1/Calm1/Psmb10/Psmd13/Psme2b/Psmb5/Arl2	21
R-MMU-114608	Platelet degranulation	11/317	95/7055	0.00338061	0.00338061	0.0147021	Calm3/Srgn/Ly6g6f/Tagln2/Cd9/Actg1/Apool/Calm1/Cd63/Cdc37l1/Tmsb4x	11
R-MMU-76002	Platelet activation, signaling and aggregation	19/317	214/7055	0.00338926	0.00338926	0.0147021	Cdc42/Calm3/Gng13/Srgn/Mapk3/Ly6g6f/Rhoa/Tagln2/Cd9/Rhog/Gng5/Actg1/Apool/Calm1/Gngt2/Cd63/Cdc37l1/Tmsb4x/Gnb4	19
R-MMU-373080	Class B/2 (Secretin family receptors)	6/317	34/7055	0.0036341	0.0036341	0.0154149	Gng13/Adm/Gnas/Gng5/Gngt2/Gnb4	6
R-MMU-437239	Recycling pathway of L1	6/317	34/7055	0.0036341	0.0036341	0.0154149	Actb/Tuba1c/Tuba1a/Tuba1b/Actg1/Ap2m1	6
R-MMU-8964315	G beta:gamma signalling through BTK	4/317	15/7055	0.00368165	0.00368165	0.0154149	Gng13/Gng5/Gngt2/Gnb4	4
R-MMU-72613	Eukaryotic Translation Initiation	12/317	110/7055	0.00369686	0.00369686	0.0154149	Eif3f/Rpsa/Rps28/Rps5/Rplp2/Rpl10/Rps14/Rplp0/Rpl27a/Rps16/Rpl27/Rps3	12
R-MMU-72737	Cap-dependent Translation Initiation	12/317	110/7055	0.00369686	0.00369686	0.0154149	Eif3f/Rpsa/Rps28/Rps5/Rplp2/Rpl10/Rps14/Rplp0/Rpl27a/Rps16/Rpl27/Rps3	12
R-MMU-68875	Mitotic Prophase	9/317	70/7055	0.00386026	0.00386026	0.0159722	H3f3b/Rab1b/Mapk3/Emd/Rab2a/H3f3a/Arpp19/Nupl2/Vrk2	9
R-MMU-69481	G2/M Checkpoints	13/317	125/7055	0.0038899	0.0038899	0.0159722	Psmb8/Psmd12/Psme2/Psmb4/Sumo1/Psme1/Psmd8/Psmb7/Psmb9/Psmb10/Psmd13/Psme2b/Psmb5	13
R-MMU-9006925	Intracellular signaling by second messengers	20/317	234/7055	0.00413871	0.00413871	0.0168651	Calm3/Cdkn1b/Mapk3/Psmb8/Cdkn1a/Psmd12/Psme2/Psmb4/Rhog/Psme1/Psmd8/Psmb7/Psmb9/Hdac1/Calm1/Psmb10/Psmd13/Csnk2b/Psme2b/Psmb5	20
R-MMU-157858	Gap junction trafficking and regulation	6/317	35/7055	0.00422378	0.00422378	0.0170823	Actb/Tuba1c/Tuba1a/Tuba1b/Actg1/Ap2m1	6
R-MMU-6807878	COPI-mediated anterograde transport	10/317	85/7055	0.00455609	0.00455609	0.0182888	Rab1b/Tuba1c/Tuba1a/Tuba1b/Tmed3/Dctn6/Arf1/Arf4/Tmed2/Dctn5	10
R-MMU-3928662	EPHB-mediated forward signaling	6/317	36/7055	0.00488126	0.00488126	0.0194489	Actb/Cdc42/Arpc4/Rhoa/Arpc5/Actg1	6
R-MMU-6811434	COPI-dependent Golgi-to-ER retrograde traffic	10/317	86/7055	0.00495609	0.00495609	0.0196019	Rab1b/Tuba1c/Tuba1a/Tuba1b/Tmed3/Arf1/Arf4/Tmed2/Use1/Kif2a	10
R-MMU-76005	Response to elevated platelet cytosolic Ca2+	11/317	100/7055	0.00502679	0.00502679	0.0197221	Calm3/Srgn/Ly6g6f/Tagln2/Cd9/Actg1/Apool/Calm1/Cd63/Cdc37l1/Tmsb4x	11
R-MMU-373760	L1CAM interactions	8/317	60/7055	0.00505981	0.00505981	0.0197221	Actb/Tuba1c/Tuba1a/Tuba1b/Mapk3/Actg1/Ap2m1/Csnk2b	8
R-MMU-72695	Formation of the ternary complex, and subsequently, the 43S complex	7/317	48/7055	0.00520833	0.00520833	0.0201549	Eif3f/Rpsa/Rps28/Rps5/Rps14/Rps16/Rps3	7
R-MMU-381676	Glucagon-like Peptide-1 (GLP1) regulates insulin secretion	5/317	26/7055	0.00535367	0.00535367	0.0202797	Gng13/Gnas/Gng5/Gngt2/Gnb4	5
R-MMU-432040	Vasopressin regulates renal water homeostasis via Aquaporins	5/317	26/7055	0.00535367	0.00535367	0.0202797	Gng13/Gnas/Gng5/Gngt2/Gnb4	5
R-MMU-76071	RNA Polymerase III Transcription Initiation From Type 3 Promoter	5/317	26/7055	0.00535367	0.00535367	0.0202797	Snapc3/Snapc2/Polr3g/Polr3c/Polr2e	5
R-MMU-418217	G beta:gamma signalling through PLC beta	4/317	17/7055	0.00597897	0.00597897	0.0224899	Gng13/Gng5/Gngt2/Gnb4	4
R-MMU-8856688	Golgi-to-ER retrograde transport	12/317	117/7055	0.00609117	0.00609117	0.0226783	Rab1b/Tuba1c/Tuba1a/Tuba1b/Tmed3/Dctn6/Arf1/Arf4/Tmed2/Dctn5/Use1/Kif2a	12
R-MMU-418346	Platelet homeostasis	8/317	62/7055	0.006188	0.006188	0.0226783	Sri/Calm3/Gng13/Gnas/Gng5/Calm1/Gngt2/Gnb4	8
R-MMU-9663891	Selective autophagy	8/317	62/7055	0.006188	0.006188	0.0226783	Tuba1c/Tuba1a/Tuba1b/Fundc1/Vim/Tomm5/Vdac1/Csnk2b	8
R-MMU-1257604	PIP3 activates AKT signaling	18/317	210/7055	0.0061977	0.0061977	0.0226783	Cdkn1b/Mapk3/Psmb8/Cdkn1a/Psmd12/Psme2/Psmb4/Rhog/Psme1/Psmd8/Psmb7/Psmb9/Hdac1/Psmb10/Psmd13/Csnk2b/Psme2b/Psmb5	18
R-MMU-5688426	Deubiquitination	18/317	211/7055	0.00650579	0.00650579	0.0236448	Otub1/Actb/Psmb8/Psmd12/Rhoa/Psme2/Psmb4/Ino80b/Psme1/Psmd8/Psmb7/Psmb9/Vdac1/Mcrs1/Psmb10/Psmd13/Psme2b/Psmb5	18
R-MMU-9009391	Extra-nuclear estrogen signaling	8/317	63/7055	0.00681909	0.00681909	0.0246171	Calm3/Gng13/Cdkn1b/Kras/Gng5/Calm1/Gngt2/Gnb4	8
R-MMU-9006931	Signaling by Nuclear Receptors	14/317	150/7055	0.00732707	0.00732707	0.0260846	H3f3b/Calm3/Tle3/Gng13/Cdkn1b/Mapk3/Kras/H3f3a/Gng5/Dhrs4/Calm1/Gngt2/Gnb4/Polr2e	14
R-MMU-392170	ADP signalling through P2Y purinoceptor 12	4/317	18/7055	0.00741956	0.00741956	0.0260846	Gng13/Gng5/Gngt2/Gnb4	4
R-MMU-500657	Presynaptic function of Kainate receptors	4/317	18/7055	0.00741956	0.00741956	0.0260846	Gng13/Gng5/Gngt2/Gnb4	4
R-MMU-5627123	RHO GTPases activate PAKs	4/317	18/7055	0.00741956	0.00741956	0.0260846	Cdc42/Calm3/Calm1/Myl6	4
R-MMU-927802	Nonsense-Mediated Decay (NMD)	11/317	106/7055	0.00777739	0.00777739	0.0269898	Rpsa/Rps28/Rps5/Rplp2/Rpl10/Rps14/Rplp0/Rpl27a/Rps16/Rpl27/Rps3	11
R-MMU-975957	Nonsense Mediated Decay (NMD) enhanced by the Exon Junction Complex (EJC)	11/317	106/7055	0.00777739	0.00777739	0.0269898	Rpsa/Rps28/Rps5/Rplp2/Rpl10/Rps14/Rplp0/Rpl27a/Rps16/Rpl27/Rps3	11
R-MMU-425561	Sodium/Calcium exchangers	3/317	10/7055	0.00851875	0.00851875	0.029373	Sri/Calm3/Calm1	3
R-MMU-456926	Thrombin signalling through proteinase activated receptors (PARs)	5/317	29/7055	0.00865821	0.00865821	0.0295484	Gng13/Mapk3/Gng5/Gngt2/Gnb4	5
R-MMU-5689880	Ub-specific processing proteases	14/317	153/7055	0.00867948	0.00867948	0.0295484	Otub1/Psmb8/Psmd12/Psme2/Psmb4/Psme1/Psmd8/Psmb7/Psmb9/Vdac1/Psmb10/Psmd13/Psme2b/Psmb5	14
R-MMU-8936459	RUNX1 regulates genes involved in megakaryocyte differentiation and platelet function	4/317	19/7055	0.00907137	0.00907137	0.0306883	H3f3b/Sin3b/H3f3a/Hdac1	4
R-MMU-5389840	Mitochondrial translation elongation	9/317	82/7055	0.0108848	0.0108848	0.0362682	Mrps6/Mrps18a/Mrpl54/Mrpl13/Mrpl2/Mrpl14/Mrpl39/Mrps16/Mrpl57	9
R-MMU-400042	Adrenaline,noradrenaline inhibits insulin secretion	4/317	20/7055	0.0109456	0.0109456	0.0362682	Gng13/Gng5/Gngt2/Gnb4	4
R-MMU-72649	Translation initiation complex formation	7/317	55/7055	0.0109905	0.0109905	0.0362682	Eif3f/Rpsa/Rps28/Rps5/Rps14/Rps16/Rps3	7
R-MMU-72702	Ribosomal scanning and start codon recognition	7/317	55/7055	0.0109905	0.0109905	0.0362682	Eif3f/Rpsa/Rps28/Rps5/Rps14/Rps16/Rps3	7
R-MMU-71291	Metabolism of amino acids and derivatives	17/317	206/7055	0.0110661	0.0110661	0.0362952	Serinc2/Psmb8/Slc25a10/Psmd12/Psme2/Psmb4/Mpst/Il4i1/Psme1/Psmd8/Psmb7/Psmb9/Srr/Psmb10/Psmd13/Psme2b/Psmb5	17
R-MMU-983169	Class I MHC mediated antigen processing & presentation	24/317	326/7055	0.0113239	0.0113239	0.0367073	Ube2d3/Ube2l6/B2m/Psmb8/Ube2d2a/Psmd12/H2-Q4/Psme2/Rnf7/Psmb4/Fbxo6/Psme1/Fbxo44/Psmd8/Psmb7/Psmb9/Ube2l3/Gm7030/Psmb10/Psmd13/H2-Q7/Rnf115/Psme2b/Psmb5	24
R-MMU-418359	Reduction of cytosolic Ca++ levels	3/317	11/7055	0.0113283	0.0113283	0.0367073	Sri/Calm3/Calm1	3
R-MMU-212165	Epigenetic regulation of gene expression	6/317	43/7055	0.0117503	0.0117503	0.037847	Actb/H3f3b/Dek/H3f3a/Gsk3b/Polr2e	6
R-MMU-72662	Activation of the mRNA upon binding of the cap-binding complex and eIFs, and subsequent binding to 43S	7/317	56/7055	0.0120919	0.0120919	0.0387152	Eif3f/Rpsa/Rps28/Rps5/Rps14/Rps16/Rps3	7
R-MMU-5419276	Mitochondrial translation termination	9/317	84/7055	0.0126498	0.0126498	0.0402618	Mrps6/Mrps18a/Mrpl54/Mrpl13/Mrpl2/Mrpl14/Mrpl39/Mrps16/Mrpl57	9
R-MMU-428930	Thromboxane signalling through TP receptor	4/317	21/7055	0.0130526	0.0130526	0.0410302	Gng13/Gng5/Gngt2/Gnb4	4
R-MMU-2029482	Regulation of actin dynamics for phagocytic cup formation	6/317	44/7055	0.0131068	0.0131068	0.0410302	Actb/Cdc42/Mapk3/Arpc4/Arpc5/Actg1	6
R-MMU-2132295	MHC class II antigen presentation	11/317	114/7055	0.01312	0.01312	0.0410302	Tuba1c/Tuba1a/Tuba1b/Ap1s3/Ifi30/Ap2m1/Dctn6/Arf1/H2-Eb2/Dctn5/Kif2a	11
R-MMU-5368287	Mitochondrial translation	9/317	85/7055	0.0136082	0.0136082	0.042311	Mrps6/Mrps18a/Mrpl54/Mrpl13/Mrpl2/Mrpl14/Mrpl39/Mrps16/Mrpl57	9
R-MMU-74158	RNA Polymerase III Transcription	5/317	33/7055	0.0149523	0.0149523	0.0459588	Snapc3/Snapc2/Polr3g/Polr3c/Polr2e	5
R-MMU-76046	RNA Polymerase III Transcription Initiation	5/317	33/7055	0.0149523	0.0149523	0.0459588	Snapc3/Snapc2/Polr3g/Polr3c/Polr2e	5
R-MMU-418592	ADP signalling through P2Y purinoceptor 1	4/317	22/7055	0.0154013	0.0154013	0.0470696	Gng13/Gng5/Gngt2/Gnb4	4
R-MMU-1632852	Macroautophagy	11/317	118/7055	0.0166621	0.0166621	0.050351	Tuba1c/Tuba1a/Tuba1b/Fundc1/Vim/Gabarapl2/Gabarap/Tomm5/Vdac1/Csnk2b/Atg4c	11
R-MMU-9612973	Autophagy	11/317	118/7055	0.0166621	0.0166621	0.050351	Tuba1c/Tuba1a/Tuba1b/Fundc1/Vim/Gabarapl2/Gabarap/Tomm5/Vdac1/Csnk2b/Atg4c	11
R-MMU-1236977	Endosomal/Vacuolar pathway	4/317	23/7055	0.0179998	0.0179998	0.0534916	B2m/H2-Q4/Gm7030/H2-Q7	4
R-MMU-202040	G-protein activation	4/317	23/7055	0.0179998	0.0179998	0.0534916	Gng13/Gng5/Gngt2/Gnb4	4
R-MMU-9648002	RAS processing	4/317	23/7055	0.0179998	0.0179998	0.0534916	Calm3/Kras/Calm1/Arl2	4
R-MMU-195258	RHO GTPase Effectors	17/317	218/7055	0.018536	0.018536	0.0547824	Actb/Cdc42/Tuba1c/Calm3/Tuba1a/Tuba1b/Mapk3/Arpc4/Rhoa/Arpc5/Rhog/Actg1/Calm1/Cenpk/Pfn1/Myl6/Kif2a	17
R-MMU-983168	Antigen processing: Ubiquitination & Proteasome degradation	20/317	270/7055	0.0187217	0.0187217	0.0550289	Ube2d3/Ube2l6/Psmb8/Ube2d2a/Psmd12/Psme2/Rnf7/Psmb4/Fbxo6/Psme1/Fbxo44/Psmd8/Psmb7/Psmb9/Ube2l3/Psmb10/Psmd13/Rnf115/Psme2b/Psmb5	20
R-MMU-1296041	Activation of G protein gated Potassium channels	4/317	24/7055	0.020855	0.020855	0.0603108	Gng13/Gng5/Gngt2/Gnb4	4
R-MMU-1296059	G protein gated Potassium channels	4/317	24/7055	0.020855	0.020855	0.0603108	Gng13/Gng5/Gngt2/Gnb4	4
R-MMU-997272	Inhibition of voltage gated Ca2+ channels via Gbeta/gamma subunits	4/317	24/7055	0.020855	0.020855	0.0603108	Gng13/Gng5/Gngt2/Gnb4	4
R-MMU-6814122	Cooperation of PDCL (PhLP1) and TRiC/CCT in G-protein beta folding	5/317	36/7055	0.0212971	0.0212971	0.0612598	Gng13/Gng5/Gngt2/Csnk2b/Gnb4	5
R-MMU-390466	Chaperonin-mediated protein folding	5/317	37/7055	0.023748	0.023748	0.0675869	Gng13/Gng5/Gngt2/Csnk2b/Gnb4	5
R-MMU-391251	Protein folding	5/317	37/7055	0.023748	0.023748	0.0675869	Gng13/Gng5/Gngt2/Csnk2b/Gnb4	5
R-MMU-8856828	Clathrin-mediated endocytosis	11/317	126/7055	0.0258281	0.0258281	0.0731201	Actb/Slc2a8/Arpc4/M6pr/Arpc5/Rab5b/Actg1/Ap2m1/Necap2/Vamp2/Rab5c	11
R-MMU-6798695	Neutrophil degranulation	29/317	446/7055	0.027393	0.027393	0.0771443	Ostf1/Calm4/Rap2b/Cd47/Impdh2/B2m/Mcemp1/Psmd12/Rhoa/Arpc5/Cyb5r3/H2-Q4/S100a11/Rab5b/Rhog/Psmb7/Serpinb1a/Cst3/Creg1/Cd63/Gm7030/Psmd13/H2-Q7/Csnk2b/Dgat1/Ppia/Bri3/Prdx4/Rab5c	29
R-MMU-9609507	Protein localization	9/317	96/7055	0.0279834	0.0279834	0.0783965	Zfand6/Ube2d3/Ube2d2a/Atp5g3/Emd/Pex7/Dhrs4/Pex16/Vamp2	9
R-MMU-418597	G alpha (z) signalling events	4/317	27/7055	0.0310147	0.0310147	0.0855521	Gng13/Gng5/Gngt2/Gnb4	4
R-MMU-5250913	Positive epigenetic regulation of rRNA expression	4/317	27/7055	0.0310147	0.0310147	0.0855521	Actb/Dek/Gsk3b/Polr2e	4
R-MMU-5250924	B-WICH complex positively regulates rRNA expression	4/317	27/7055	0.0310147	0.0310147	0.0855521	Actb/Dek/Gsk3b/Polr2e	4
R-MMU-190840	Microtubule-dependent trafficking of connexons from Golgi to the plasma membrane	3/317	16/7055	0.0325702	0.0325702	0.0893845	Tuba1c/Tuba1a/Tuba1b	3
R-MMU-1296065	Inwardly rectifying K+ channels	4/317	28/7055	0.0349451	0.0349451	0.0945572	Gng13/Gng5/Gngt2/Gnb4	4
R-MMU-5205647	Mitophagy	4/317	28/7055	0.0349451	0.0349451	0.0945572	Fundc1/Tomm5/Vdac1/Csnk2b	4
R-MMU-446203	Asparagine N-linked glycosylation	17/317	235/7055	0.0351245	0.0351245	0.0945572	Rab1b/Tuba1c/Tuba1a/Tuba1b/Renbp/Mgat4a/B4galnt2/Mvd/Stx17/Tmed3/Dctn6/Arf1/Uap1/Arf4/Tmed2/Dctn5/Srd5a3	17
R-MMU-69231	Cyclin D associated events in G1	5/317	41/7055	0.0353341	0.0353341	0.0945572	Cdkn1b/Cdkn2b/Cdkn1a/Ccnd3/E2f2	5
R-MMU-69236	G1 Phase	5/317	41/7055	0.0353341	0.0353341	0.0945572	Cdkn1b/Cdkn2b/Cdkn1a/Ccnd3/E2f2	5
R-MMU-199977	ER to Golgi Anterograde Transport	11/317	133/7055	0.0364586	0.0364586	0.0970837	Rab1b/Tuba1c/Tuba1a/Tuba1b/Stx17/Tmed3/Dctn6/Arf1/Arf4/Tmed2/Dctn5	11
R-MMU-69620	Cell Cycle Checkpoints	17/317	237/7055	0.0376271	0.0376271	0.0997016	Cdkn1b/Psmb8/Cdkn1a/Psmd12/Psme2/Psmb4/Sumo1/Psme1/Psmd8/Psmb7/Psmb9/Cenpk/Psmb10/Psmd13/Psme2b/Psmb5/Kif2a	17
R-MMU-190872	Transport of connexons to the plasma membrane	3/317	17/7055	0.0382684	0.0382684	0.100904	Tuba1c/Tuba1a/Tuba1b	3
R-MMU-392518	Signal amplification	4/317	29/7055	0.039151	0.039151	0.102437	Gng13/Gng5/Gngt2/Gnb4	4
R-MMU-983231	Factors involved in megakaryocyte development and platelet production	9/317	102/7055	0.0392307	0.0392307	0.102437	Cdc42/H3f3b/Tuba1c/Tuba1a/Tuba1b/Phf21a/H3f3a/Hdac1/Kif2a	9
R-MMU-72203	Processing of Capped Intron-Containing Pre-mRNA	16/317	222/7055	0.0413578	0.0413578	0.107469	Srsf5/Wtap/Hnrnpc/Thoc3/Dhx9/Cd2bp2/Snrnp25/Dnajc8/U2surp/Prpf38a/Snrpc/Lsm8/Clp1/Nupl2/Polr2e/Ddx23	16
R-MMU-432720	Lysosome Vesicle Biogenesis	4/317	30/7055	0.0436332	0.0436332	0.112297	Ap1s3/M6pr/Arf1/Vamp2	4
R-MMU-70263	Gluconeogenesis	4/317	30/7055	0.0436332	0.0436332	0.112297	Slc25a11/Eno3/Slc25a10/Mdh1	4
R-MMU-5663220	RHO GTPases Activate Formins	10/317	122/7055	0.0472142	0.0472142	0.120418	Actb/Cdc42/Tuba1c/Tuba1a/Tuba1b/Rhoa/Actg1/Cenpk/Pfn1/Kif2a	10
R-MMU-72172	mRNA Splicing	13/317	173/7055	0.0472363	0.0472363	0.120418	Srsf5/Hnrnpc/Dhx9/Cd2bp2/Snrnp25/Dnajc8/U2surp/Prpf38a/Snrpc/Lsm8/Clp1/Polr2e/Ddx23	13
R-MMU-2682334	EPH-Ephrin signaling	6/317	59/7055	0.0479972	0.0479972	0.12178	Actb/Cdc42/Arpc4/Rhoa/Arpc5/Actg1	6

## Sheet: acrophase_PC2_genes
Supplementary Information Table 2. Gene list of PC1 and PC2 genes and associated signaling pathways in BMAL1 cDC KO
Symbol	Description	acrophase	amplitude	pvalue	qvalue	Rsq	mesor	sincoef	coscoef
Rbm39	RNA binding motif protein 39	19.1345	0.285013	6.06287e-06	0.0891181	0.930722	8.00705	-0.272535	0.0834101
Zc3h11a	zinc finger CCCH type containing 11A	20.2789	0.321586	2.33102e-05	0.114212	0.906553	6.23791	-0.266029	0.180683
Srsf7	serine and arginine-rich splicing factor 7	21.4612	0.323923	8.89956e-05	0.261629	0.874148	8.10781	-0.199791	0.25497
Tet2	tet methylcytosine dioxygenase 2	19.504	0.374554	0.000109149	0.265973	0.868308	4.90716	-0.345893	0.143698
Tsc22d3	TSC22 domain family, member 3	15.0105	0.494685	0.000139075	0.265973	0.861022	8.69185	-0.350753	-0.348834
Mafb	v-maf musculoaponeurotic fibrosarcoma oncogene family, protein B (avian)	16.9271	0.794607	0.000144757	0.265973	0.85978	3.96148	-0.763465	-0.220277
Mapk8ip3	mitogen-activated protein kinase 8 interacting protein 3	21.6715	0.473329	0.000179442	0.273105	0.852925	4.60393	-0.271004	0.388069
Arhgap4	Rho GTPase activating protein 4	20.3258	0.650298	0.00025589	0.273105	0.840856	4.4295	-0.533429	0.371942
Clgn	calmegin	23.101	2.63203	0.000315478	0.273105	0.833278	-3.29249	-0.613761	2.55946
Fbxl14	F-box and leucine-rich repeat protein 14	16.4388	0.513817	0.000344574	0.273105	0.829977	3.79494	-0.471494	-0.204211
Lrrc45	leucine rich repeat containing 45	20.3264	0.603922	0.000369754	0.273105	0.827291	4.65962	-0.495336	0.345491
Dnaja1	DnaJ heat shock protein family (Hsp40) member A1	17.2016	0.345681	0.000372185	0.273105	0.82704	8.15606	-0.338156	-0.0717317
Hspd1	heat shock protein 1 (chaperonin)	19.0041	0.326714	0.000394063	0.273105	0.82483	6.94083	-0.315492	0.0848947
Dbp	D site albumin promoter binding protein	13.9818	0.564738	0.000424905	0.273105	0.821872	4.61285	-0.280037	-0.490417
Slc12a4	solute carrier family 12, member 4	20.4659	0.387931	0.000618702	0.336826	0.80636	4.51705	-0.30986	0.233404
Zfp667	zinc finger protein 667	15.6119	3.51011	0.00069055	0.356771	0.801574	-0.975761	-2.84613	-2.05436
Cfap43	cilia and flagella associated protein 43	20.643	1.92175	0.000784281	0.356771	0.795881	0.687592	-1.47978	1.22612
Man2a2	mannosidase 2, alpha 2	16.6945	1.09246	0.000809417	0.356771	0.794445	2.93601	-1.02928	-0.36615
Tbc1d10b	TBC1 domain family, member 10b	15.838	0.496986	0.000819264	0.356771	0.793892	6.04247	-0.419483	-0.266513
Serinc3	serine incorporator 3	13.616	0.198275	0.000876626	0.356771	0.790769	9.36945	-0.0814044	-0.180794
Ddx24	DEAD box helicase 24	15.9617	0.145905	0.000904952	0.356771	0.789285	7.07857	-0.12562	-0.0742147
Pank4	pantothenate kinase 4	19.1288	0.715814	0.000922826	0.356771	0.788368	3.756	-0.684784	0.208473
Atp13a1	ATPase type 13A1	17.9611	0.522341	0.00108978	0.373334	0.780401	5.58101	-0.522314	-0.00531939
Dnal1	dynein, axonemal, light chain 1	21.5073	1.2463	0.00118339	0.395335	0.776342	-0.134319	-0.756799	0.990211
Tox3	TOX high mobility group box family member 3	18.3729	2.90169	0.00137701	0.418867	0.768683	-1.71444	-2.88787	0.28285
Mef2c	myocyte enhancer factor 2C	14.8282	0.645799	0.00139094	0.418867	0.768165	2.58509	-0.435657	-0.476717
Fyn	Fyn proto-oncogene	16.7831	0.295689	0.00140955	0.418867	0.767479	6.52853	-0.280809	-0.0926187
Mterf3	mitochondrial transcription termination factor 3	21.6459	0.283935	0.00141523	0.418867	0.767271	4.7464	-0.164119	0.231698
Cdk16	cyclin-dependent kinase 16	20.3527	0.504109	0.00142934	0.418867	0.766757	4.45276	-0.411469	0.291237
Jdp2	Jun dimerization protein 2	15.7418	1.01108	0.00151945	0.420676	0.763567	2.29717	-0.839472	-0.56353
Def6	differentially expressed in FDCP 6	20.7505	0.368674	0.0016149	0.420676	0.760344	5.09861	-0.277155	0.243117
Rab24	RAB24, member RAS oncogene family	22.3653	0.506499	0.00164925	0.420676	0.759221	4.7062	-0.210209	0.460818
Ubap2	ubiquitin-associated protein 2	17.0692	0.385081	0.00168077	0.420676	0.758206	4.60439	-0.373704	-0.0929137
Gatb	glutamyl-tRNA(Gln) amidotransferase, subunit B	21.9794	0.451809	0.00168854	0.420676	0.757958	3.92586	-0.228008	0.390056
Bend4	BEN domain containing 4	14.4255	0.341032	0.00176823	0.421575	0.755464	4.6798	-0.202292	-0.274556
Il22	interleukin 22	22.3224	1.04138	0.00180687	0.421575	0.754287	0.969374	-0.442809	0.942543
Gigyf1	GRB10 interacting GYF protein 1	22.6722	0.330508	0.00198204	0.435346	0.749182	3.97842	-0.112594	0.310738
Nod2	nucleotide-binding oligomerization domain containing 2	18.4937	0.980693	0.0021462	0.435346	0.744708	0.932838	-0.972512	0.126412
Dusp4	dual specificity phosphatase 4	20.3429	0.776815	0.00221245	0.435346	0.742977	1.68983	-0.635206	0.447162
Gm38431	predicted gene, 38431	17.6306	0.428998	0.00223874	0.435346	0.742301	4.04312	-0.426994	-0.0414247
Ubfd1	ubiquitin family domain containing 1	17.8726	0.3285	0.00231064	0.435346	0.740485	5.75617	-0.328318	-0.0109546
Raet1d	retinoic acid early transcript delta	12.5194	2.89341	0.00236575	0.435346	0.739122	-4.0907	-0.392195	-2.8667
Agap3	ArfGAP with GTPase domain, ankyrin repeat and PH domain 3	16.4291	0.569462	0.00243453	0.435346	0.737455	5.81606	-0.521981	-0.227645
Naip5	NLR family, apoptosis inhibitory protein 5	14.754	0.326209	0.00244265	0.435346	0.737261	4.36124	-0.215341	-0.245032
Hnrnpm	heterogeneous nuclear ribonucleoprotein M	19.8386	0.158963	0.0024994	0.435346	0.735916	7.92	-0.1409	0.0735965
Prpf38b	PRP38 pre-mRNA processing factor 38 (yeast) domain containing B	18.2154	0.25852	0.00250156	0.435346	0.735866	6.96405	-0.258109	0.0145712
Atad3a	ATPase family, AAA domain containing 3A	18.2379	0.549017	0.00256796	0.435346	0.734324	3.95973	-0.547953	0.0341659
Gbp8	guanylate-binding protein 8	23.1992	0.361961	0.00261656	0.435346	0.733214	7.47093	-0.07533	0.354035
Galk1	galactokinase 1	20.4925	0.343531	0.00263964	0.435346	0.732693	3.74024	-0.272953	0.208591
Spred2	sprouty-related EVH1 domain containing 2	23.363	0.750447	0.00275656	0.435346	0.730106	1.33106	-0.124574	0.740035
Hdgf	heparin binding growth factor	16.2145	0.276924	0.00286873	0.443867	0.727704	7.33525	-0.247215	-0.124785
Hspa1b	heat shock protein 1B	16.3246	1.06552	0.00291251	0.445947	0.726786	5.88385	-0.964665	-0.452504
Slc25a22	solute carrier family 25 (mitochondrial carrier, glutamate), member 22	19.1895	0.511143	0.00322778	0.454011	0.720473	4.02991	-0.48656	0.15661
Il31ra	interleukin 31 receptor A	12.671	3.3868	0.00327043	0.454011	0.719657	-2.86098	-0.591896	-3.33467
Srek1	splicing regulatory glutamine/lysine-rich protein 1	21.1765	0.404608	0.00330217	0.454011	0.719054	4.73128	-0.272578	0.299012
Rsrp1	arginine/serine rich protein 1	19.2995	0.417723	0.00333582	0.454011	0.718421	8.43437	-0.393781	0.13939
Tubd1	tubulin, delta 1	20.0265	0.580624	0.00343801	0.458756	0.716526	2.59903	-0.500813	0.293787
Tns3	tensin 3	21.8677	0.460609	0.00348976	0.458756	0.715584	3.51303	-0.243982	0.390683
Dgkd	diacylglycerol kinase, delta	17.1758	0.531921	0.00350647	0.458756	0.715282	4.67479	-0.519586	-0.113888
Pnisr	PNN interacting serine/arginine-rich	21.6177	0.510166	0.00364739	0.458756	0.712778	5.49293	-0.297954	0.414117
F830045P16Rik	RIKEN cDNA F830045P16 gene	12.493	3.36524	0.00368274	0.458756	0.712161	-3.39107	-0.433116	-3.33726
Eef2kmt	eukaryotic elongation factor 2 lysine methyltransferase	21.8896	0.27527	0.00370729	0.458756	0.711736	3.45681	-0.144466	0.234315
Psmd6	proteasome (prosome, macropain) 26S subunit, non-ATPase, 6	17.6112	0.0689343	0.00374254	0.458756	0.711129	6.8198	-0.0685774	-0.00700497
Ddx5	DEAD box helicase 5	23.8702	0.1997	0.00374675	0.458756	0.711057	9.64432	-0.00678461	0.199585
Jmjd8	jumonji domain containing 8	23.8701	0.223859	0.00377641	0.458756	0.71055	4.98727	-0.00760865	0.22373
Isl2	insulin related protein 2 (islet 2)	17.2315	2.95392	0.00383492	0.459274	0.70956	-3.69311	-2.89433	-0.590323
Fbxo47	F-box protein 47	18.5078	2.98713	0.00387441	0.459274	0.708898	-1.95121	-2.96077	0.395946
Acrbp	proacrosin binding protein	19.0661	1.13792	0.00418633	0.472221	0.703845	1.2867	-1.09389	0.313487
Cd209b	CD209b antigen	16.9461	0.75535	0.00419354	0.472221	0.703732	5.03262	-0.726778	-0.205784
Brf1	BRF1, RNA polymerase III transcription initiation factor 90 kDa subunit	20.6804	0.316715	0.0042473	0.472221	0.702892	5.19826	-0.241884	0.204452
Zfp532	zinc finger protein 532	18.1637	1.02074	0.00432541	0.472221	0.701687	2.3736	-1.0198	0.0437389
Sulf1	sulfatase 1	17.6504	1.88853	0.00441621	0.472221	0.700306	-0.0160937	-1.88063	-0.172584
Trim11	tripartite motif-containing 11	18.9495	0.246095	0.00443843	0.472221	0.699972	5.8089	-0.23853	0.0605478
Akap8	A kinase (PRKA) anchor protein 8	19.8563	0.400385	0.00449296	0.472221	0.699157	6.33809	-0.354029	0.187007
Trim8	tripartite motif-containing 8	16.512	0.223975	0.00449765	0.472221	0.699087	6.56832	-0.207195	-0.085059
Dlat	dihydrolipoamide S-acetyltransferase (E2 component of pyruvate dehydrogenase complex)	17.5741	0.246012	0.00462514	0.476582	0.697212	5.17936	-0.244485	-0.0273752
Nemf	nuclear export mediator factor	23.259	0.190602	0.00464621	0.476582	0.696906	6.20003	-0.0367421	0.187027
Thumpd2	THUMP domain containing 2	17.6958	0.461117	0.00465907	0.476582	0.69672	3.46587	-0.459655	-0.0366825
Klf10	Kruppel-like factor 10	16.007	1.08187	0.00467572	0.476582	0.696479	2.78247	-0.93791	-0.539224
Dnajb1	DnaJ heat shock protein family (Hsp40) member B1	17.2099	0.30878	0.00473154	0.476582	0.695678	6.71938	-0.302198	-0.0634126
Taf9b	TATA-box binding protein associated factor 9B	23.8054	0.301086	0.00478819	0.476582	0.694872	5.58442	-0.0153341	0.300695
Slc25a53	solute carrier family 25, member 53	19.8114	1.00897	0.00489261	0.476582	0.693405	0.934191	-0.897632	0.460733
Arhgap42	Rho GTPase activating protein 42	15.5542	2.98451	0.00502619	0.476582	0.691565	-2.0868	-2.39333	-1.78305
Setdb2	SET domain, bifurcated 2	19.9127	0.18474	0.00504831	0.476582	0.691263	4.96319	-0.162058	0.0886909
Tfap4	transcription factor AP4	16.1774	0.687078	0.00505939	0.476582	0.691113	-1.09346	-0.610334	-0.315546
Iffo1	intermediate filament family orphan 1	21.3203	0.324352	0.00514592	0.476582	0.689947	4.83646	-0.209337	0.247754
Fancg	Fanconi anemia, complementation group G	19.8574	0.252613	0.0052005	0.476582	0.689219	4.6516	-0.223331	0.118054
Galns	galactosamine (N-acetyl)-6-sulfate sulfatase	17.6397	0.632164	0.00521129	0.476582	0.689076	2.56771	-0.629353	-0.0595449
Naa50	N(alpha)-acetyltransferase 50, NatE catalytic subunit	12.4883	0.25707	0.00535963	0.47791	0.68713	6.27266	-0.0327717	-0.254973
Cpox	coproporphyrinogen oxidase	20.4753	0.373874	0.00553523	0.486458	0.684881	4.14616	-0.298078	0.225679
Zkscan3	zinc finger with KRAB and SCAN domains 3	22.1141	0.321961	0.00558139	0.486458	0.684299	5.93411	-0.152583	0.28351
Mrgbp	MRG/MORF4L binding protein	20.6765	0.410389	0.00561219	0.486458	0.683913	3.08685	-0.313699	0.264598
Atp8b4	ATPase, class I, type 8B, member 4	18.7999	0.900318	0.00562608	0.486458	0.683739	2.37143	-0.880649	0.187166
Rbm5	RNA binding motif protein 5	19.014	0.22055	0.00570441	0.487495	0.682766	6.95277	-0.212824	0.0578628
Irgq	immunity-related GTPase family, Q	18.0743	1.01248	0.0058287	0.489662	0.681243	2.56449	-1.01229	0.0196841
Tmem37	transmembrane protein 37	14.5201	1.57701	0.00583799	0.489662	0.68113	0.534187	-0.966599	-1.24606
5031439G07Rik	RIKEN cDNA 5031439G07 gene	16.048	0.682535	0.00593224	0.489662	0.679993	5.62885	-0.595332	-0.333817
Adcy2	adenylate cyclase 2	14.159	3.07022	0.00603346	0.490836	0.678787	-4.22115	-1.64443	-2.5927
Zfp518a	zinc finger protein 518A	16.2969	0.366806	0.00621661	0.490836	0.676646	4.62057	-0.330946	-0.158183
Sfi1	Sfi1 homolog, spindle assembly associated (yeast)	21.7795	0.55024	0.00629784	0.490836	0.675712	4.66016	-0.30216	0.459851
Atp13a2	ATPase type 13A2	14.5602	0.484234	0.00635823	0.490836	0.675023	4.65197	-0.300798	-0.379478
Ccnl1	cyclin L1	20.8123	0.26633	0.00638268	0.490836	0.674746	6.74418	-0.197346	0.178846
Ddx56	DEAD box helicase 56	15.4026	0.151618	0.0064091	0.490836	0.674447	5.34261	-0.117894	-0.0953369
Map10	microtubule-associated protein 10	16.8992	0.608326	0.00641334	0.490836	0.674399	2.78984	-0.583238	-0.172898
Zfp677	zinc finger protein 677	20.1906	0.303478	0.00646656	0.490836	0.673801	4.25099	-0.254924	0.16466
Napb	N-ethylmaleimide sensitive fusion protein attachment protein beta	21.2433	3.04676	0.00648982	0.490836	0.67354	-0.212081	-2.0129	2.28714
Rbm26	RNA binding motif protein 26	17.5081	0.280456	0.00649524	0.490836	0.67348	5.07225	-0.278134	-0.0360162
Mavs	mitochondrial antiviral signaling protein	16.858	0.406278	0.00669715	0.490836	0.671251	4.55929	-0.388256	-0.119661
Sema3f	sema domain, immunoglobulin domain (Ig), short basic domain, secreted, (semaphorin) 3F	15.3927	2.9031	0.00670558	0.490836	0.671159	-3.75947	-2.25264	-1.83128
Pdlim3	PDZ and LIM domain 3	19.9432	3.10445	0.00681961	0.490836	0.669924	-1.2837	-2.71131	1.51208
Cryz	crystallin, zeta	12.2607	0.610359	0.00700873	0.490836	0.667912	2.81769	-0.0416214	-0.608938
Crlf3	cytokine receptor-like factor 3	19.2951	0.196169	0.007102	0.490836	0.666935	6.84288	-0.185001	0.0652447
Esco1	establishment of sister chromatid cohesion N-acetyltransferase 1	22.422	0.233473	0.00717596	0.490836	0.666167	6.19229	-0.0937339	0.213831
Pfkp	phosphofructokinase, platelet	16.8208	0.39485	0.00720655	0.490836	0.665852	6.15511	-0.376182	-0.119972
2010315B03Rik	RIKEN cDNA 2010315B03 gene	23.442	0.284954	0.00724428	0.490836	0.665464	5.25199	-0.0414823	0.281918
Anapc5	anaphase-promoting complex subunit 5	17.6629	0.256786	0.00725308	0.490836	0.665373	6.79993	-0.255787	-0.0226352
Prss27	protease, serine 27	13.8978	2.0576	0.00739354	0.490836	0.663944	-4.68742	-0.980773	-1.80881
Slc29a1	solute carrier family 29 (nucleoside transporters), member 1	18.9625	0.395539	0.00745636	0.490836	0.663312	4.45301	-0.383048	0.0986158
Hdac7	histone deacetylase 7	20.9637	0.404329	0.00747764	0.490836	0.663098	3.67038	-0.288608	0.283174
Dock6	dedicator of cytokinesis 6	17.8773	1.03221	0.00751242	0.490836	0.662751	1.60922	-1.03167	-0.0331451
Ivns1abp	influenza virus NS1A binding protein	20.5953	0.360279	0.00755752	0.490836	0.662302	6.89778	-0.280265	0.22639
Stk16	serine/threonine kinase 16	21.5164	0.320405	0.00757524	0.490836	0.662126	4.6608	-0.19396	0.255027
Jmjd6	jumonji domain containing 6	17.4475	0.377946	0.00758602	0.490836	0.662019	5.13502	-0.373998	-0.0544804
Eml4	echinoderm microtubule associated protein like 4	18.9803	0.602087	0.00771367	0.490836	0.660764	4.4283	-0.582367	0.152832
Ubl3	ubiquitin-like 3	16.3157	0.25657	0.00781008	0.492956	0.659826	7.07121	-0.232028	-0.109505
Cbfb	core binding factor beta	20.717	0.184533	0.0080223	0.493246	0.657793	5.97532	-0.139786	0.120466
Xdh	xanthine dehydrogenase	15.9953	1.04933	0.00802272	0.493246	0.657789	3.00543	-0.908106	-0.525781
Hs6st1	heparan sulfate 6-O-sulfotransferase 1	17.5275	1.15316	0.00803487	0.493246	0.657674	3.82428	-1.14434	-0.142294
Pcsk7	proprotein convertase subtilisin/kexin type 7	17.6719	0.464582	0.00804341	0.493246	0.657593	4.4712	-0.462869	-0.0398565
Stip1	stress-induced phosphoprotein 1	18.2486	0.261698	0.00806592	0.493246	0.657381	7.14273	-0.261144	0.017022
Efnb3	ephrin B3	15.9116	2.67953	0.00810638	0.493246	0.656999	-3.87945	-2.28891	-1.39312
Uckl1	uridine-cytidine kinase 1-like 1	23.4114	0.328434	0.0082687	0.498577	0.655485	6.19523	-0.0504099	0.324543
Chst14	carbohydrate sulfotransferase 14	13.6521	0.461238	0.00845003	0.500569	0.65382	3.17686	-0.193335	-0.418763
Uvrag	UV radiation resistance associated gene	23.988	0.248865	0.00851067	0.500569	0.65327	7.45451	-0.000783275	0.248864
Slc1a5	solute carrier family 1 (neutral amino acid transporter), member 5	21.7599	0.352567	0.00857805	0.500569	0.652661	5.45856	-0.195112	0.293658
Tox	thymocyte selection-associated high mobility group box	18.6958	0.496019	0.00866777	0.500569	0.651857	3.37973	-0.487813	0.0898553
Ppm1b	protein phosphatase 1B, magnesium dependent, beta isoform	23.2228	0.148076	0.00867371	0.500569	0.651804	6.45376	-0.0299199	0.145021
Cyp8b1	cytochrome P450, family 8, subfamily b, polypeptide 1	13.9604	2.73507	0.00871799	0.500569	0.65141	-4.06884	-1.34287	-2.3827
Snx18	sorting nexin 18	15.5656	0.363902	0.00886156	0.502281	0.650143	5.96608	-0.292465	-0.216537
Hspa8	heat shock protein 8	17.1806	0.249176	0.00889085	0.502281	0.649886	10.9518	-0.243464	-0.0530467
Tlr8	toll-like receptor 8	14.9617	3.16342	0.00913438	0.504863	0.647777	-4.36684	-2.21435	-2.25918
Pram1	PML-RAR alpha-regulated adaptor molecule 1	18.0032	3.43714	0.00924469	0.504863	0.646836	-2.40525	-3.43714	0.00290387
Adgrg5	adhesion G protein-coupled receptor G5	20.0095	0.585625	0.00926537	0.504863	0.646661	2.99877	-0.506436	0.294074
Gldc	glycine decarboxylase	21.5342	2.74164	0.00927935	0.504863	0.646543	-4.42436	-1.64947	2.18995
Dgkh	diacylglycerol kinase, eta	18.1163	0.966945	0.00928119	0.504863	0.646527	3.36067	-0.966496	0.0294437
Tha1	threonine aldolase 1	14.003	1.03802	0.00934161	0.504863	0.646017	0.913893	-0.519714	-0.898544
Zc3h12a	zinc finger CCCH type containing 12A	23.5894	0.209595	0.00941811	0.504863	0.645375	4.81606	-0.0224849	0.208386
Cluh	clustered mitochondria (cluA/CLU1) homolog	18.6837	0.722505	0.00946567	0.504863	0.644978	4.06809	-0.710963	0.128628
Dnm1	dynamin 1	16.4717	3.18603	0.00951406	0.504863	0.644575	-3.54243	-2.9344	-1.24101
Mturn	maturin, neural progenitor differentiation regulator homolog (Xenopus)	18.9037	0.865989	0.00974274	0.508613	0.642694	2.66045	-0.841867	0.202969
Timd4	T cell immunoglobulin and mucin domain containing 4	17.8971	0.479799	0.00977318	0.508613	0.642446	4.24478	-0.479625	-0.0129176
Gdi1	guanosine diphosphate (GDP) dissociation inhibitor 1	22.891	0.328636	0.00977796	0.508613	0.642407	7.92319	-0.0940803	0.314882
Dgkz	diacylglycerol kinase zeta	16.8074	0.4025	0.00985203	0.508613	0.641807	5.08963	-0.383039	-0.123642
Ankrd40	ankyrin repeat domain 40	16.9198	0.379924	0.00995339	0.508613	0.640992	5.23864	-0.364834	-0.106012
Rin3	Ras and Rab interactor 3	16.4701	0.483523	0.0100248	0.508613	0.640421	5.99296	-0.445255	-0.188528
Abcd1	ATP-binding cassette, sub-family D (ALD), member 1	15.2356	0.287163	0.0100549	0.508613	0.640181	6.10866	-0.215183	-0.190154
Klhl38	kelch-like 38	15.8354	3.47589	0.0101321	0.508613	0.639569	-1.72254	-2.93255	-1.86601
Fam102a	family with sequence similarity 102, member A	18.6296	0.507869	0.0101495	0.508613	0.639431	4.75159	-0.500985	0.0833366
Prr33	proline rich 33	19.4669	0.542129	0.0101958	0.508613	0.639067	3.15744	-0.502641	0.203114
Gm10409	predicted gene 10409	22.4429	2.786	0.0102422	0.508613	0.638703	-2.92141	-1.10451	2.55771
Zmym6	zinc finger, MYM-type 6	21.5223	0.447944	0.0102933	0.508618	0.638303	4.55197	-0.270611	0.356965
Leng8	leukocyte receptor cluster (LRC) member 8	22.6966	0.666937	0.0103115	0.508618	0.638161	5.67746	-0.223182	0.628486
Tcof1	treacle ribosome biogenesis factor 1	18.3897	0.458181	0.0104713	0.51075	0.636922	4.76479	-0.455799	0.0466619
Atp13a3	ATPase type 13A3	14.5532	0.501675	0.0105506	0.510871	0.636312	3.38914	-0.310918	-0.39371
Vav2	vav 2 oncogene	17.7173	0.63885	0.0105816	0.510871	0.636075	4.52946	-0.637102	-0.047235
Arrb1	arrestin, beta 1	17.1121	0.527941	0.0106777	0.510871	0.635343	3.52388	-0.513741	-0.12162
Acss2	acyl-CoA synthetase short-chain family member 2	20.8651	0.497438	0.0107087	0.510871	0.635109	3.71492	-0.363946	0.339098
Thumpd3	THUMP domain containing 3	19.9042	0.243194	0.0107742	0.510871	0.634614	5.23431	-0.213594	0.11628
Add3	adducin 3 (gamma)	16.3656	0.391641	0.0108289	0.511812	0.634203	5.35038	-0.356332	-0.162513
Rab3il1	RAB3A interacting protein (rabin3)-like 1	15.9918	0.634809	0.0108953	0.511987	0.633705	3.22001	-0.549081	-0.31858
Rfxap	regulatory factor X-associated protein	16.0296	0.232569	0.0109823	0.511987	0.633057	4.1625	-0.202307	-0.114718
Ap5b1	adaptor-related protein complex 5, beta 1 subunit	14.5184	0.356145	0.0110067	0.511987	0.632876	4.16081	-0.218168	-0.2815
Ndn	necdin, MAGE family member	23.2978	2.92667	0.0111651	0.517074	0.631708	-1.7443	-0.53503	2.87735
Gramd3	GRAM domain containing 3	13.9926	0.206326	0.0112305	0.517193	0.63123	7.48476	-0.102817	-0.178882
Madd	MAP-kinase activating death domain	16.7097	0.347575	0.0112594	0.517193	0.63102	5.47497	-0.327932	-0.115192
Nr4a1	nuclear receptor subfamily 4, group A, member 1	20.7109	0.424791	0.0114169	0.519651	0.629878	7.25068	-0.322225	0.2768
Ccl8	chemokine (C-C motif) ligand 8	14.9215	0.680167	0.0114471	0.519651	0.629661	3.1764	-0.470971	-0.490728
Rrn3	RRN3 RNA polymerase I transcription factor homolog (yeast)	16.6547	0.348627	0.0114885	0.519651	0.629364	4.66512	-0.327226	-0.120266
Ppp2r5a	protein phosphatase 2, regulatory subunit B', alpha	17.9012	0.537246	0.0115513	0.520836	0.628915	6.34517	-0.537066	-0.0138919
Rtkn2	rhotekin 2	12.7537	2.14472	0.0116096	0.521864	0.6285	-3.47141	-0.420447	-2.10311
Ctla4	cytotoxic T-lymphocyte-associated protein 4	21.4067	0.47727	0.0117023	0.522599	0.627842	4.20132	-0.299702	0.371436
Gsdmd	gasdermin D	22.1681	0.191653	0.0117901	0.522599	0.627224	7.70859	-0.0884312	0.170032
Tsen2	tRNA splicing endonuclease subunit 2	17.2123	0.465975	0.011961	0.524624	0.626029	2.19517	-0.456102	-0.0954134
Ptov1	prostate tumor over expressed gene 1	14.201	0.294303	0.0120636	0.524624	0.625319	5.48929	-0.160354	-0.246781
Fam53b	family with sequence similarity 53, member B	15.2529	0.350812	0.0121397	0.52509	0.624795	8.02624	-0.263929	-0.231107
Ptpn7	protein tyrosine phosphatase, non-receptor type 7	18.6102	0.489216	0.0125804	0.530477	0.62181	4.74403	-0.482986	0.0778266
Scaf1	SR-related CTD-associated factor 1	13.8103	0.235069	0.0126215	0.530477	0.621536	4.96185	-0.107281	-0.209161
Ugcg	UDP-glucose ceramide glucosyltransferase	18.7663	0.399021	0.0127715	0.530477	0.620541	5.33615	-0.391018	0.0795162
Actr8	ARP8 actin-related protein 8	23.8579	0.177661	0.0130038	0.530477	0.619018	5.84724	-0.00660697	0.177538
Trpm4	transient receptor potential cation channel, subfamily M, member 4	23.5299	0.843049	0.0130988	0.530477	0.618401	1.88372	-0.103492	0.836672
Mogs	mannosyl-oligosaccharide glucosidase	17.152	0.427969	0.0131493	0.530477	0.618075	5.69111	-0.417466	-0.0942306
Myo7a	myosin VIIA	19.8093	2.65382	0.0131513	0.530477	0.618062	0.526162	-2.36164	1.21055
Rnf145	ring finger protein 145	20.4705	0.332079	0.013181	0.530477	0.61787	6.17202	-0.26501	0.200116
Ezr	ezrin	19.6742	0.283213	0.0132809	0.530477	0.617229	6.79099	-0.25644	0.1202
C130050O18Rik	RIKEN cDNA C130050O18 gene	17.1537	1.26664	0.0134158	0.531534	0.616368	1.261	-1.23568	-0.278338
Armcx1	armadillo repeat containing, X-linked 1	16.08	3.07439	0.0134701	0.532251	0.616023	-1.30208	-2.69412	-1.48107
Ccnl2	cyclin L2	21.1636	0.3633	0.0135973	0.534282	0.615221	6.1785	-0.245657	0.267656
Pik3cd	phosphatidylinositol-4,5-bisphosphate 3-kinase catalytic subunit delta	19.3995	0.578127	0.0138749	0.535472	0.613489	5.29316	-0.539753	0.207118
Arl8a	ADP-ribosylation factor-like 8A	14.2276	0.149733	0.0138967	0.535472	0.613354	6.63386	-0.0824548	-0.124985
Atp2c1	ATPase, Ca++-sequestering	20.2879	0.395465	0.0141094	0.535472	0.612046	5.65307	-0.32662	0.222962
Dhdh	dihydrodiol dehydrogenase (dimeric)	15.7003	0.567573	0.0141423	0.535472	0.611846	1.83343	-0.467776	-0.321441
Fam111a	family with sequence similarity 111, member A	18.8872	0.410519	0.0141769	0.535472	0.611635	4.49085	-0.399494	0.0945004
Prps1l3	phosphoribosyl pyrophosphate synthetase 1-like 3	20.0914	0.238175	0.0142648	0.535472	0.611101	5.5495	-0.203357	0.123988
Chmp7	charged multivesicular body protein 7	18.8635	0.269081	0.0143555	0.535472	0.610553	5.53567	-0.262235	0.0603116
D6Wsu163e	DNA segment, Chr 6, Wayne State University 163, expressed	15.3711	0.450369	0.0144276	0.535472	0.610119	3.77764	-0.347849	-0.286065
Lck	lymphocyte protein tyrosine kinase	20.3469	0.347878	0.0144543	0.535472	0.609959	6.70997	-0.284252	0.200548
Phc1	polyhomeotic 1	23.8459	0.264047	0.0144902	0.535472	0.609744	3.73944	-0.0106517	0.263832
Tacc2	transforming, acidic coiled-coil containing protein 2	20.3429	2.61091	0.0145365	0.535472	0.609467	-0.181596	-2.13496	1.50293
Klhdc8b	kelch domain containing 8B	22.2983	0.873391	0.0145523	0.535472	0.609373	2.40921	-0.376345	0.788148
Mbnl2	muscleblind like splicing factor 2	17.5764	0.178906	0.0147459	0.535472	0.608224	5.66663	-0.177807	-0.0198001
Odc1	ornithine decarboxylase, structural 1	23.3646	0.293285	0.0148448	0.535472	0.607641	6.79581	-0.0485589	0.289237
Cfb	complement factor B	17.4929	0.410202	0.0150149	0.535472	0.606647	6.47876	-0.406593	-0.0542927
Gnl3	guanine nucleotide binding protein-like 3 (nucleolar)	18.8396	0.397869	0.0150646	0.535472	0.606358	3.76234	-0.388297	0.0867501
Cox4i2	cytochrome c oxidase subunit 4I2	17.3125	1.15713	0.0151407	0.535472	0.605917	-1.2017	-1.13843	-0.207155
Gns	glucosamine (N-acetyl)-6-sulfatase	16.3784	0.405366	0.0151567	0.535472	0.605824	5.79713	-0.36938	-0.166973
Cish	cytokine inducible SH2-containing protein	16.7826	0.40222	0.0151633	0.535472	0.605786	4.43931	-0.381964	-0.126034
Slfn1	schlafen 1	16.0727	0.653679	0.015191	0.535472	0.605626	4.26176	-0.572223	-0.316001
Brpf1	bromodomain and PHD finger containing, 1	21.2614	0.247293	0.0152853	0.53751	0.605083	5.6465	-0.162496	0.18641
Rap1gds1	RAP1, GTP-GDP dissociation stimulator 1	15.9756	0.295767	0.0156689	0.537931	0.602902	5.87345	-0.255191	-0.149518
Vars	valyl-tRNA synthetase	17.7518	0.363402	0.0156925	0.537931	0.602769	6.02927	-0.362635	-0.0235974
St3gal2	ST3 beta-galactoside alpha-2,3-sialyltransferase 2	17.8794	0.265563	0.0157023	0.537931	0.602714	4.6715	-0.265431	-0.00838106
Klc1	kinesin light chain 1	17.0746	0.235349	0.0157362	0.537931	0.602524	5.8923	-0.228476	-0.0564613
Nfatc1	nuclear factor of activated T cells, cytoplasmic, calcineurin dependent 1	17.285	0.286878	0.0157427	0.537931	0.602487	5.924	-0.281866	-0.0533904
Ubp1	upstream binding protein 1	17.9776	0.384582	0.0157453	0.537931	0.602473	5.67274	-0.384575	-0.00225556
Naglu	alpha-N-acetylglucosaminidase (Sanfilippo disease IIIB)	13.5432	0.309651	0.0157704	0.537931	0.602332	4.87049	-0.121728	-0.284721
Srsf10	serine and arginine-rich splicing factor 10	18.2759	0.186977	0.0157926	0.537931	0.602208	6.50665	-0.186489	0.0134933
Dennd1a	DENN/MADD domain containing 1A	15.7301	0.395428	0.0158894	0.537931	0.601667	3.94698	-0.32764	-0.221394
Tmem143	transmembrane protein 143	16.6307	0.484894	0.0160267	0.537931	0.600905	1.85855	-0.454068	-0.17013
Gpd1l	glycerol-3-phosphate dehydrogenase 1-like	16.5076	0.355858	0.0160345	0.537931	0.600861	4.43462	-0.329042	-0.135523
Stk10	serine/threonine kinase 10	15.1171	0.479297	0.0160562	0.537931	0.600741	4.69611	-0.349139	-0.328371
Rgs14	regulator of G-protein signaling 14	17.7163	0.817539	0.0160787	0.537931	0.600617	3.33004	-0.815285	-0.0606675
Krr1	KRR1, small subunit (SSU) processome component, homolog (yeast)	21.2232	0.362341	0.0161964	0.537931	0.59997	5.24464	-0.240812	0.270741
Zfp445	zinc finger protein 445	20.503	0.357508	0.0162028	0.537931	0.599934	5.79701	-0.283458	0.217862
Nisch	nischarin	20.9589	0.318265	0.0163812	0.537931	0.59896	6.55804	-0.227459	0.22261
Crebzf	CREB/ATF bZIP transcription factor	19.6282	0.552276	0.016387	0.537931	0.598928	5.15586	-0.502858	0.228347
Plxnd1	plexin D1	15.9486	0.328466	0.0163931	0.537931	0.598895	5.72716	-0.282223	-0.168049
Il7r	interleukin 7 receptor	13.8717	0.272343	0.0164225	0.537931	0.598736	7.6016	-0.128173	-0.240297
Efhc1	EF-hand domain (C-terminal) containing 1	15.4861	2.87217	0.016578	0.537931	0.597894	-2.2805	-2.27227	-1.75675
Nomo1	nodal modulator 1	19.3993	0.440795	0.0166254	0.537931	0.597639	4.54259	-0.411548	0.157887
2410004P03Rik	RIKEN cDNA 2410004P03 gene	17.2514	2.99695	0.0166416	0.537931	0.597552	-2.21667	-2.93957	-0.583606
Mat2a	methionine adenosyltransferase II, alpha	18.7263	0.196977	0.0166981	0.537931	0.597249	7.90627	-0.193427	0.0372288
Ier5l	immediate early response 5-like	18.8572	0.859481	0.0167952	0.537931	0.59673	0.879904	-0.837931	0.191257
Slc35d3	solute carrier family 35, member D3	15.5139	2.50819	0.0169013	0.537931	0.596165	-4.18418	-1.99544	-1.51962
Mtm1	X-linked myotubular myopathy gene 1	13.4553	1.0311	0.0169757	0.537931	0.59577	1.77024	-0.383401	-0.957163
Pnn	pinin	22.1165	0.238143	0.0170658	0.537931	0.595294	5.70401	-0.112726	0.209773
Rfx1	regulatory factor X, 1 (influences HLA class II expression)	20.6959	0.438368	0.017145	0.537931	0.594878	3.32051	-0.333643	0.284339
Dck	deoxycytidine kinase	16.8373	0.633081	0.0171797	0.537931	0.594696	3.56497	-0.603977	-0.189746
Crls1	cardiolipin synthase 1	16.3778	1.05166	0.0171856	0.537931	0.594665	3.89432	-0.958233	-0.433321
Man2b1	mannosidase 2, alpha B1	20.6634	0.31804	0.0172941	0.537931	0.594097	6.74436	-0.243809	0.204221
Myo1f	myosin IF	18.4225	0.646407	0.0173465	0.537931	0.593824	4.62136	-0.642456	0.0713552
Vcl	vinculin	13.6112	0.387567	0.0173884	0.537931	0.593606	4.71895	-0.158677	-0.353595
Xlr4b	X-linked lymphocyte-regulated 4B	21.9079	0.376528	0.0174727	0.537931	0.59317	4.09868	-0.196069	0.32145
Fcrlb	Fc receptor-like B	12.1371	1.0465	0.0175298	0.537931	0.592875	1.40383	-0.037565	-1.04583
Dedd	death effector domain-containing	17.9355	0.267661	0.0176158	0.537931	0.592432	4.90879	-0.267623	-0.00451647
Cacybp	calcyclin binding protein	16.5514	0.233442	0.0176272	0.537931	0.592373	6.89305	-0.216855	-0.0864241
Fpgt	fucose-1-phosphate guanylyltransferase	20.9905	0.239235	0.0176433	0.537931	0.59229	4.82209	-0.169587	0.168742
Spsb2	splA/ryanodine receptor domain and SOCS box containing 2	14.8832	0.246708	0.017686	0.537931	0.592071	4.28554	-0.169036	-0.179699
Akap8l	A kinase (PRKA) anchor protein 8-like	21.5568	0.262017	0.0177002	0.537931	0.591998	6.37398	-0.156396	0.210221
Dhrs7b	dehydrogenase/reductase (SDR family) member 7B	15.3148	0.286931	0.0177067	0.537931	0.591965	4.32042	-0.218905	-0.185499
Eif3b	eukaryotic translation initiation factor 3, subunit B	16.7824	0.217112	0.017708	0.537931	0.591958	7.13118	-0.206175	-0.0680407
Gls	glutaminase	17.9979	0.374596	0.0177127	0.537931	0.591935	6.64511	-0.374596	-0.000201958
Spin2c	spindlin family, member 2C	18.0764	0.552629	0.0180207	0.542885	0.590368	1.05783	-0.552518	0.0110515
Mib2	mindbomb E3 ubiquitin protein ligase 2	20.9713	0.426008	0.0180876	0.542885	0.590031	4.07761	-0.303489	0.29896
Acbd5	acyl-Coenzyme A binding domain containing 5	19.7912	0.413469	0.0181073	0.542885	0.589931	5.34678	-0.368837	0.186857
Zdhhc9	zinc finger, DHHC domain containing 9	16.3611	0.457899	0.0181522	0.542885	0.589706	4.13949	-0.416393	-0.190496
Bin2	bridging integrator 2	18.1473	0.275929	0.01826	0.543327	0.589166	6.05221	-0.275724	0.010638
Mill2	MHC I like leukocyte 2	23.0195	1.69402	0.0185941	0.547362	0.587507	-3.92449	-0.430073	1.63852
Bphl	biphenyl hydrolase-like (serine hydrolase, breast epithelial mucin-associated antigen)	23.7615	0.225618	0.0188501	0.550117	0.586252	5.07281	-0.0140785	0.225179
Gpr27	G protein-coupled receptor 27	19.8108	1.89945	0.0188624	0.550117	0.586191	-3.2197	-1.68997	0.867122
Nxf1	nuclear RNA export factor 1	21.0257	0.347617	0.0189177	0.550635	0.585922	8.31001	-0.244144	0.24745
C3	complement component 3	20.8247	0.465516	0.0191093	0.551842	0.584994	4.43883	-0.343923	0.313723
Fbf1	Fas (TNFRSF6) binding factor 1	20.1904	0.701622	0.0192977	0.551969	0.584088	3.27991	-0.589389	0.38065
S100a9	S100 calcium binding protein A9 (calgranulin B)	19.9134	3.43687	0.0193101	0.551969	0.584029	-3.00187	-3.01459	1.65055
Phactr2	phosphatase and actin regulator 2	12.5915	0.168589	0.019387	0.551969	0.583661	5.59039	-0.026001	-0.166572
Ankrd16	ankyrin repeat domain 16	20.8095	0.482809	0.0193877	0.551969	0.583658	3.43326	-0.35799	0.323956
Gbp7	guanylate binding protein 7	18.7698	0.847082	0.0194139	0.551969	0.583533	3.878	-0.829938	0.16956
Hspa1a	heat shock protein 1A	16.4237	0.953132	0.0194518	0.551969	0.583353	6.04746	-0.873118	-0.382264
Pitpnc1	phosphatidylinositol transfer protein, cytoplasmic 1	18.636	0.322556	0.0194779	0.551969	0.583229	3.5677	-0.318096	0.0534564
Fanca	Fanconi anemia, complementation group A	19.528	1.55476	0.0197405	0.553656	0.581986	0.823771	-1.432	0.605512
Pcgf3	polycomb group ring finger 3	20.7536	0.529093	0.0199187	0.553656	0.581151	3.27698	-0.397464	0.34923
Kcnj9	potassium inwardly-rectifying channel, subfamily J, member 9	22.0362	2.35585	0.0200179	0.553656	0.580688	-4.27898	-1.15855	2.05129
Cdca7	cell division cycle associated 7	20.4954	0.658475	0.0200624	0.553656	0.580481	2.85408	-0.522888	0.400223
Sprn	shadow of prion protein	17.857	3.18295	0.0200891	0.553656	0.580357	-2.12467	-3.18072	-0.119134
Trmt1l	tRNA methyltransferase 1 like	19.2591	0.184126	0.0201104	0.553656	0.580258	6.25737	-0.174214	0.0596
Rbm15	RNA binding motif protein 15	16.8477	0.381336	0.0201205	0.553656	0.580211	2.90743	-0.364116	-0.113301
Ms4a2	membrane-spanning 4-domains, subfamily A, member 2	13.6844	2.73444	0.0201297	0.553656	0.580169	-4.66191	-1.16712	-2.47285
Actn4	actinin alpha 4	17.7825	0.18752	0.0203415	0.55396	0.579191	7.44625	-0.187217	-0.010671
Il22ra2	interleukin 22 receptor, alpha 2	16.3342	0.803426	0.0203796	0.55396	0.579016	3.94961	-0.728231	-0.339372
Col4a2	collagen, type IV, alpha 2	13.659	2.9306	0.0204503	0.55396	0.578692	-3.08749	-1.23321	-2.6585
Inpp5e	inositol polyphosphate-5-phosphatase E	20.1805	0.43449	0.020464	0.55396	0.578629	4.50305	-0.365598	0.234776
Ccnt2	cyclin T2	20.6183	0.38267	0.0206916	0.554403	0.577592	5.53935	-0.296236	0.242241
Gramd1a	GRAM domain containing 1A	20.3687	0.390894	0.0207228	0.554403	0.577451	6.40665	-0.318109	0.227167
Slc12a7	solute carrier family 12, member 7	20.098	0.730851	0.0210124	0.559756	0.576146	3.69762	-0.623353	0.381543
Foxo4	forkhead box O4	22.0333	0.72302	0.0213169	0.560107	0.574788	-0.203213	-0.356038	0.629281
Rnpep	arginyl aminopeptidase (aminopeptidase B)	15.1972	0.265618	0.021448	0.560107	0.574208	5.79062	-0.197262	-0.177878
Vcpip1	valosin containing protein (p97)/p47 complex interacting protein 1	15.2677	0.2389	0.0217325	0.565391	0.57296	5.77751	-0.180344	-0.156682
Ikzf3	IKAROS family zinc finger 3	17.8582	0.626408	0.0220345	0.571461	0.571648	3.36399	-0.625976	-0.0232501
Hspa5	heat shock protein 5	17.7159	0.207432	0.0221213	0.571461	0.571274	8.981	-0.206859	-0.0154151
Slfn2	schlafen 2	14.8779	0.296855	0.0221679	0.57166	0.571073	7.58644	-0.203095	-0.216507
Mef2d	myocyte enhancer factor 2D	19.1124	0.380008	0.0222543	0.571882	0.570702	4.50976	-0.364006	0.109112
Per1	period circadian clock 1	14.6549	0.57737	0.0224338	0.575489	0.569935	3.09957	-0.369767	-0.443428
Cbr2	carbonyl reductase 2	17.618	1.3279	0.0225591	0.577693	0.569403	1.14551	-1.32126	-0.132593
Dvl1	dishevelled segment polarity protein 1	17.9512	0.807123	0.0226018	0.577781	0.569221	5.44181	-0.807058	-0.0103055
Asgr2	asialoglycoprotein receptor 2	17.2637	2.29142	0.0226692	0.578498	0.568936	-3.62585	-2.24898	-0.438994
Itpr1	inositol 1,4,5-trisphosphate receptor 1	20.663	1.05095	0.0229284	0.579297	0.567846	2.26912	-0.805725	0.674764
Man1a2	mannosidase, alpha, class 1A, member 2	17.3005	0.243048	0.022965	0.579297	0.567693	4.6897	-0.238984	-0.0442587
Afmid	arylformamidase	16.165	0.433005	0.0230339	0.579297	0.567405	1.79576	-0.383991	-0.200112
Mrgpre	MAS-related GPR, member E	21.6072	2.61116	0.0230353	0.579297	0.567399	0.319242	-1.53081	2.11537
Pprc1	peroxisome proliferative activated receptor, gamma, coactivator-related 1	19.4897	0.691465	0.0232225	0.579297	0.56662	3.33731	-0.639539	0.262895
Gmds	GDP-mannose 4, 6-dehydratase	17.7322	0.410436	0.0236342	0.579297	0.564925	1.4957	-0.409428	-0.0287527
Ttc14	tetratricopeptide repeat domain 14	22.801	0.357237	0.0236532	0.579297	0.564847	5.55407	-0.110305	0.339781
Dusp7	dual specificity phosphatase 7	18.2314	0.820859	0.0238067	0.579297	0.564221	3.22701	-0.819353	0.0496957
Mfap3l	microfibrillar-associated protein 3-like	13.9112	2.54941	0.0239076	0.579297	0.563811	-4.41827	-1.22303	-2.2369
Irs2	insulin receptor substrate 2	15.5583	0.400718	0.0241127	0.579297	0.562982	6.90441	-0.321597	-0.239062
Slc30a1	solute carrier family 30 (zinc transporter), member 1	14.4404	0.620208	0.0241186	0.579297	0.562958	3.7202	-0.369836	-0.497875
Dcaf7	DDB1 and CUL4 associated factor 7	17.6074	0.280794	0.0241239	0.579297	0.562937	6.3085	-0.279312	-0.0288066
Ext1	exostosin glycosyltransferase 1	16.9842	0.633845	0.0241493	0.579297	0.562835	3.92504	-0.611565	-0.166577
Unc5a	unc-5 netrin receptor A	12.8516	2.4891	0.0242225	0.579297	0.562541	-2.46347	-0.550336	-2.4275
Pot1a	protection of telomeres 1A	21.6684	0.476502	0.0242685	0.579297	0.562356	4.28187	-0.273136	0.39045
Prkcq	protein kinase C, theta	17.849	0.515121	0.0243983	0.579297	0.561837	3.97972	-0.514719	-0.0203625
1190007I07Rik	RIKEN cDNA 1190007I07 gene	22.4801	0.406025	0.0244105	0.579297	0.561789	2.10276	-0.157335	0.374302
Csnk1g2	casein kinase 1, gamma 2	16.6256	0.392679	0.0244367	0.579297	0.561684	6.2918	-0.367531	-0.138268
Sec22c	SEC22 homolog C, vesicle trafficking protein	17.1372	0.625754	0.0245888	0.579297	0.561079	2.21184	-0.609857	-0.140148
Hook2	hook microtubule tethering protein 2	20.0949	0.374702	0.0246649	0.579297	0.560778	3.9638	-0.319745	0.195358
Recql5	RecQ protein-like 5	20.4136	0.478814	0.0249775	0.581225	0.559547	4.56392	-0.386365	0.282816
Tnni3	troponin I, cardiac 3	21.9464	0.656216	0.0250027	0.581225	0.559448	2.42896	-0.336048	0.563641
Ccdc88c	coiled-coil domain containing 88C	19.4378	0.714146	0.0250229	0.581225	0.559369	2.41437	-0.664148	0.26251
Pdxp	pyridoxal (pyridoxine, vitamin B6) phosphatase	17.6307	0.619425	0.0250276	0.581225	0.559351	2.54697	-0.616532	-0.0597949
Scyl2	SCY1-like 2 (S. cerevisiae)	19.8528	0.38071	0.0251109	0.581225	0.559025	3.91958	-0.336794	0.177509
Fnbp4	formin binding protein 4	21.0511	0.617445	0.0251469	0.581225	0.558885	4.6137	-0.430718	0.442403
Rgl2	ral guanine nucleotide dissociation stimulator-like 2	20.3019	0.351594	0.0252057	0.581631	0.558656	4.98641	-0.289661	0.199285
Zfp523	zinc finger protein 523	14.0347	0.421701	0.0254615	0.582051	0.557664	3.44142	-0.214161	-0.363272
Hgh1	HGH1 homolog	13.255	0.460627	0.0255056	0.582152	0.557494	3.00822	-0.148637	-0.435986
Ptgir	prostaglandin I receptor (IP)	15.3097	0.891684	0.0257386	0.583246	0.556599	2.67696	-0.679508	-0.577381
Nelfa	negative elongation factor complex member A, Whsc2	20.7612	0.250822	0.0258319	0.583246	0.556242	5.11468	-0.188091	0.165933
Ccdc30	coiled-coil domain containing 30	20.1834	2.31887	0.0258544	0.583246	0.556157	-2.24155	-1.95023	1.2545
Rsrc2	arginine/serine-rich coiled-coil 2	20.5525	0.185433	0.0259935	0.583246	0.555627	5.92322	-0.145548	0.114897
Ccr4	chemokine (C-C motif) receptor 4	20.9474	1.19557	0.026384	0.583927	0.554152	0.73517	-0.856957	0.833678
Abi3	ABI family member 3	23.7615	0.295715	0.0265635	0.583927	0.55348	4.72278	-0.0184489	0.295139
Actr3	ARP3 actin-related protein 3	14.2895	0.148574	0.0265832	0.583927	0.553406	10.1575	-0.0838181	-0.122674
Rhou	ras homolog family member U	17.8689	2.09492	0.0266927	0.583927	0.552998	-4.0679	-2.09369	-0.0719093
Fkbp4	FK506 binding protein 4	18.2499	0.392462	0.0266956	0.583927	0.552987	5.76536	-0.391622	0.0256605
R3hdm1	R3H domain containing 1	20.2606	0.238189	0.0268791	0.584234	0.552306	4.78006	-0.197677	0.132882
Rap2a	RAS related protein 2a	16.2097	0.457988	0.026907	0.584234	0.552203	6.37993	-0.408595	-0.206888
Sema6c	sema domain, transmembrane domain (TM), and cytoplasmic domain, (semaphorin) 6C	15.5522	2.87439	0.0269508	0.584234	0.552041	-3.44629	-2.30411	-1.71849
Lemd2	LEM domain containing 2	16.2311	0.529592	0.0271881	0.585074	0.551168	6.14145	-0.47381	-0.236583
Tcf7	transcription factor 7, T cell specific	17.0715	0.389836	0.0272081	0.585074	0.551094	7.16548	-0.378374	-0.0938327
Tle4	transducin-like enhancer of split 4	16.556	0.53117	0.0272257	0.585074	0.55103	4.37437	-0.493667	-0.196048
Plcg1	phospholipase C, gamma 1	20.3417	0.681195	0.027425	0.585835	0.550302	4.07143	-0.55714	0.391946
Agpat2	1-acylglycerol-3-phosphate O-acyltransferase 2 (lysophosphatidic acid acyltransferase, beta)	13.0413	0.346955	0.0275145	0.585835	0.549976	3.46877	-0.0934154	-0.334142
Sec24c	Sec24 related gene family, member C (S. cerevisiae)	20.6386	0.355536	0.0277665	0.5871	0.549063	7.09702	-0.274027	0.226528
Lnpep	leucyl/cystinyl aminopeptidase	21.2084	0.532716	0.0278374	0.5871	0.548808	4.51801	-0.35558	0.396672
Sh2d3c	SH2 domain containing 3C	14.8041	0.507716	0.0278654	0.5871	0.548707	3.73085	-0.340135	-0.376941
Zfp131	zinc finger protein 131	22.373	0.281976	0.0281911	0.5871	0.54754	4.52052	-0.116508	0.25678
Acin1	apoptotic chromatin condensation inducer 1	17.1409	0.203524	0.028323	0.5871	0.54707	5.49012	-0.198399	-0.0453885
Tagap1	T cell activation GTPase activating protein 1	21.3608	0.560344	0.0283858	0.5871	0.546847	3.60045	-0.357092	0.431822
Ccin	calicin	17.8927	1.98979	0.0284442	0.5871	0.54664	-4.36213	-1.98901	-0.0558671
Btbd6	BTB (POZ) domain containing 6	19.5863	0.272932	0.0284471	0.5871	0.54663	4.11542	-0.249733	0.110117
Nek8	NIMA (never in mitosis gene a)-related expressed kinase 8	22.8837	0.694158	0.028468	0.5871	0.546556	2.28934	-0.199998	0.664722
Zfp942	zinc finger protein 942	21.1153	0.376035	0.0286904	0.5871	0.545771	4.15183	-0.257752	0.273799
Apbb3	amyloid beta (A4) precursor protein-binding, family B, member 3	19.2329	0.583114	0.0288059	0.5871	0.545365	2.56263	-0.553001	0.184964
Rmi1	RecQ mediated genome instability 1	14.8216	0.172174	0.0288838	0.5871	0.545092	5.26902	-0.11593	-0.127296
Ruvbl2	RuvB-like protein 2	20.5976	0.287696	0.0289121	0.5871	0.544993	5.02715	-0.223694	0.180915
Rnf208	ring finger protein 208	13.5777	1.87851	0.0289457	0.5871	0.544876	-4.77836	-0.75404	-1.72053
Sell	selectin, lymphocyte	17.3459	0.409695	0.0289569	0.5871	0.544837	5.66575	-0.403703	-0.0698168
Dkk3	dickkopf WNT signaling pathway inhibitor 3	14.06	2.75009	0.0289576	0.5871	0.544834	-0.0905644	-1.41227	-2.35976
Pirb	paired Ig-like receptor B	19.6699	0.293017	0.0290259	0.58741	0.544596	7.77732	-0.265458	0.124062
Angptl7	angiopoietin-like 7	20.1343	1.32894	0.0290528	0.58741	0.544502	-0.791151	-1.12683	0.704508
Pds5b	PDS5 cohesin associated factor B	20.1385	0.308271	0.0292347	0.587854	0.54387	4.48117	-0.261209	0.163709
Mrc1	mannose receptor, C type 1	19.0526	3.38492	0.0294557	0.589616	0.543106	-1.85138	-3.25721	0.921003
Pacs2	phosphofurin acidic cluster sorting protein 2	19.1114	0.301197	0.0295345	0.589616	0.542835	4.77535	-0.288538	0.0864031
Tubgcp6	tubulin, gamma complex associated protein 6	18.1804	0.570846	0.0295677	0.589616	0.542721	3.47632	-0.57021	0.0269444
Ms4a4d	membrane-spanning 4-domains, subfamily A, member 4D	13.1809	2.30197	0.029626	0.589616	0.54252	-3.7967	-0.700392	-2.19283
Chst12	carbohydrate sulfotransferase 12	15.1648	0.260577	0.0297187	0.589616	0.542203	5.06597	-0.192032	-0.176137
Tsc22d4	TSC22 domain family, member 4	16.364	0.134989	0.0298657	0.590159	0.5417	5.9329	-0.122796	-0.056064
Wdr90	WD repeat domain 90	20.4651	0.39771	0.0298713	0.590159	0.541681	4.75608	-0.317724	0.239216
Raf1	v-raf-leukemia viral oncogene 1	15.6529	0.137872	0.0299589	0.591095	0.541383	6.60701	-0.112653	-0.0794857
Cebpb	CCAAT/enhancer binding protein (C/EBP), beta	16.3983	1.44941	0.0300652	0.591805	0.541022	4.74315	-1.32384	-0.590099
Acap1	ArfGAP with coiled-coil, ankyrin repeat and PH domains 1	20.1113	0.499406	0.0301583	0.591852	0.540706	4.80059	-0.425041	0.262197
Map2	microtubule-associated protein 2	23.6044	0.734281	0.0303298	0.592694	0.540127	1.53555	-0.0759193	0.730346
Aspm	abnormal spindle microtubule assembly	13.1599	2.13534	0.0306635	0.593143	0.539008	0.121787	-0.63851	-2.03764
Tra2a	transformer 2 alpha	17.0297	0.239277	0.0306905	0.593143	0.538918	4.85847	-0.231599	-0.0601295
Sugct	succinyl-CoA glutarate-CoA transferase	12.0012	2.43643	0.0310957	0.597466	0.537572	-2.38438	-0.000748401	-2.43643
Runx3	runt related transcription factor 3	19.0386	0.293053	0.0313353	0.597466	0.536782	4.80098	-0.282287	0.0787044
Mier3	MIER family member 3	21.7389	0.185709	0.0313487	0.597466	0.536738	5.27369	-0.103621	0.154112
Hck	hemopoietic cell kinase	23.9169	0.224235	0.0313626	0.597466	0.536692	7.37512	-0.00487813	0.224182
Polg2	polymerase (DNA directed), gamma 2, accessory subunit	20.2575	0.616141	0.0314635	0.597466	0.536362	1.75231	-0.511629	0.343316
Ric8b	RIC8 guanine nucleotide exchange factor B	18.6196	0.52937	0.031652	0.597466	0.535746	3.09898	-0.52242	0.0854969
Prkar2a	protein kinase, cAMP dependent regulatory, type II alpha	15.274	0.290114	0.0316898	0.597466	0.535623	4.46119	-0.219316	-0.189911
Fli1	Friend leukemia integration 1	16.4368	0.558235	0.0317044	0.597466	0.535575	3.8064	-0.512137	-0.222131
Slc45a4	solute carrier family 45, member 4	16.7156	0.699334	0.0319443	0.597759	0.534796	4.03564	-0.660166	-0.230756
Inpp5j	inositol polyphosphate 5-phosphatase J	13.8701	0.618878	0.0320579	0.597759	0.53443	3.90972	-0.291042	-0.546173
Cep89	centrosomal protein 89	17.1151	0.48358	0.0322933	0.597759	0.533672	2.43842	-0.470663	-0.111025
Npepl1	aminopeptidase-like 1	19.0961	0.133186	0.0323011	0.597759	0.533647	6.08979	-0.12774	0.0376959
Dgka	diacylglycerol kinase, alpha	18.0228	0.311165	0.032369	0.597759	0.533429	6.08038	-0.311159	0.00185785
Cep68	centrosomal protein 68	12.4298	0.507204	0.0325738	0.597759	0.532775	3.31254	-0.0569496	-0.503996
Wdfy1	WD repeat and FYVE domain containing 1	16.3416	0.321475	0.0326753	0.597759	0.532452	4.6941	-0.29165	-0.135228
Arhgap11a	Rho GTPase activating protein 11A	18.9814	0.446544	0.0327826	0.597759	0.532111	3.55308	-0.431885	0.113475
Ahctf1	AT hook containing transcription factor 1	17.709	0.312521	0.0328112	0.597759	0.53202	5.15221	-0.311615	-0.0237898
Rangap1	RAN GTPase activating protein 1	19.0803	0.196737	0.0328252	0.597759	0.531976	6.01699	-0.188921	0.0549042
Kif19a	kinesin family member 19A	17.6517	2.14043	0.0328423	0.597759	0.531922	-1.78388	-2.13154	-0.194899
Safb	scaffold attachment factor B	16.8933	0.294053	0.0328424	0.597759	0.531921	5.87057	-0.281797	-0.0840117
Tmppe	transmembrane protein with metallophosphoesterase domain	18.7151	0.426057	0.0328971	0.597759	0.531748	4.4792	-0.418612	0.0793025
Scml4	Scm polycomb group protein like 4	21.807	0.956921	0.033077	0.597759	0.53118	2.57717	-0.519713	0.80349
Tnfsf8	tumor necrosis factor (ligand) superfamily, member 8	19.6156	0.746161	0.0331156	0.597759	0.531059	2.079	-0.680406	0.306274
Gpt	glutamic pyruvic transaminase, soluble	19.2177	0.761401	0.0332086	0.597759	0.530766	0.919719	-0.723035	0.238645
Hemk1	HemK methyltransferase family member 1	20.6151	0.615369	0.0334492	0.597759	0.530013	2.86903	-0.476701	0.389148
Tagap	T cell activation Rho GTPase activating protein	18.8993	0.35236	0.0335643	0.597759	0.529654	5.05647	-0.342639	0.0821929
Ccdc17	coiled-coil domain containing 17	23.7751	0.382558	0.0336414	0.597759	0.529414	2.76169	-0.0225074	0.381895
Pdia4	protein disulfide isomerase associated 4	17.9427	0.291624	0.0337482	0.597759	0.529083	6.40676	-0.291591	-0.00437594
Snx14	sorting nexin 14	23.1785	0.319894	0.0337561	0.597759	0.529058	5.03797	-0.0682727	0.312524
Fam78b	family with sequence similarity 78, member B	15.0203	0.839295	0.0337769	0.597759	0.528994	2.33121	-0.596622	-0.590303
Mfsd10	major facilitator superfamily domain containing 10	17.9087	0.306087	0.0337834	0.597759	0.528974	4.45759	-0.305999	-0.0073116
Cep63	centrosomal protein 63	21.9765	0.202584	0.0338059	0.597759	0.528904	5.85327	-0.10237	0.174816
Foxn3	forkhead box N3	15.028	0.239369	0.0340271	0.598336	0.528221	5.73548	-0.170495	-0.168015
Adamts10	a disintegrin-like and metallopeptidase (reprolysin type) with thrombospondin type 1 motif, 10	20.6857	1.30712	0.0341034	0.598336	0.527986	1.87432	-0.997107	0.845193
Msantd2	Myb/SANT-like DNA-binding domain containing 2	20.8902	0.448781	0.0341045	0.598336	0.527982	3.16698	-0.32633	0.30808
Rnf169	ring finger protein 169	18.9671	0.366134	0.0341465	0.598336	0.527853	4.92507	-0.354463	0.0917083
B4galt5	UDP-Gal:betaGlcNAc beta 1,4-galactosyltransferase, polypeptide 5	17.0551	0.41976	0.0341564	0.598336	0.527823	4.8043	-0.406983	-0.102778
Polr3f	polymerase (RNA) III (DNA directed) polypeptide F	20.2345	0.300604	0.0341612	0.598336	0.527808	4.28757	-0.25062	0.16599
Ipmk	inositol polyphosphate multikinase	18.404	0.325397	0.0342336	0.598336	0.527586	5.28257	-0.323579	0.0343531
Homer3	homer scaffolding protein 3	16.207	0.456968	0.034312	0.598993	0.527346	2.42415	-0.407541	-0.206712
Bcl2	B cell leukemia/lymphoma 2	18.4112	0.630763	0.0344759	0.600428	0.526845	3.70723	-0.627111	0.0677798
Fam117b	family with sequence similarity 117, member B	16.6962	0.538599	0.0345477	0.600967	0.526626	5.01942	-0.507527	-0.180292
Ppic	peptidylprolyl isomerase C	21.019	0.857781	0.0349657	0.602715	0.525359	1.45982	-0.603514	0.609556
Txk	TXK tyrosine kinase	19.5015	0.518155	0.0349955	0.602715	0.525269	3.20651	-0.478633	0.198482
Plcd3	phospholipase C, delta 3	14.0695	2.53772	0.0351084	0.602715	0.52493	0.0722955	-1.30862	-2.17429
C3ar1	complement component 3a receptor 1	14.3584	1.74127	0.0353424	0.602715	0.524228	0.742869	-1.00809	-1.41978
Proser1	proline and serine rich 1	17.2269	0.170815	0.0353503	0.602715	0.524204	4.26889	-0.167329	-0.034335
Ifnar1	interferon (alpha and beta) receptor 1	18.2268	0.264388	0.0353845	0.602715	0.524102	6.10098	-0.263922	0.0156874
Irf2bp1	interferon regulatory factor 2 binding protein 1	13.4837	0.239593	0.0354362	0.602715	0.523947	5.34566	-0.0907458	-0.221743
Uevld	UEV and lactate/malate dehyrogenase domains	21.942	0.621105	0.0355965	0.602715	0.52347	2.59089	-0.318688	0.533113
Stard3	START domain containing 3	14.4027	0.226666	0.0356078	0.602715	0.523436	5.02288	-0.133361	-0.183282
Cttn	cortactin	19.8613	0.553223	0.0358611	0.602715	0.522685	3.21585	-0.488832	0.259034
Neil1	nei endonuclease VIII-like 1 (E. coli)	22.6459	0.287115	0.0360259	0.602715	0.522198	2.86463	-0.0996631	0.269262
Rcor2	REST corepressor 2	14.433	2.52268	0.0360386	0.602715	0.522161	-3.85131	-1.50034	-2.02802
Zdhhc18	zinc finger, DHHC domain containing 18	16.9125	0.682677	0.0363172	0.602715	0.521343	5.75996	-0.655195	-0.191748
Usp5	ubiquitin specific peptidase 5 (isopeptidase T)	19.2155	0.228467	0.0365018	0.602715	0.520803	6.09157	-0.216996	0.071482
Fut7	fucosyltransferase 7	18.8711	0.829579	0.0365573	0.602715	0.520641	1.56282	-0.808099	0.187557
Nolc1	nucleolar and coiled-body phosphoprotein 1	15.7342	0.21748	0.036633	0.602715	0.520421	5.174	-0.180327	-0.121572
Dpy19l1	dpy-19-like 1 (C. elegans)	17.5118	0.475119	0.0367115	0.602715	0.520192	5.78395	-0.471244	-0.0605568
Zfp87	zinc finger protein 87	22.7552	0.250923	0.0369639	0.602715	0.519461	5.20995	-0.0803351	0.237715
Mtfp1	mitochondrial fission process 1	19.8311	0.864436	0.0370674	0.602715	0.519162	0.132394	-0.766997	0.398704
Trim26	tripartite motif-containing 26	20.999	0.193725	0.0373007	0.60289	0.518492	6.33518	-0.137022	0.136947
Prss16	protease, serine 16 (thymus)	20.6442	2.94745	0.0374336	0.60289	0.518111	-1.68227	-2.269	1.88125
Rrp7a	ribosomal RNA processing 7 homolog A	17.4184	0.254408	0.0375012	0.60289	0.517918	5.38457	-0.251465	-0.0385881
Cdhr1	cadherin-related family member 1	18.4999	0.399486	0.0375053	0.60289	0.517906	4.65755	-0.39607	0.0521352
Xlr3a	X-linked lymphocyte-regulated 3A	20.5231	2.61443	0.0378298	0.60289	0.516982	-3.51099	-2.06449	1.6041
Ccdc69	coiled-coil domain containing 69	17.9851	0.644461	0.0379196	0.60289	0.516728	2.11016	-0.644456	-0.00251453
Pcsk6	proprotein convertase subtilisin/kexin type 6	13.0174	2.56375	0.0379355	0.60289	0.516683	-1.38238	-0.674815	-2.47335
Nsmaf	neutral sphingomyelinase (N-SMase) activation associated factor	17.8662	0.220439	0.0382378	0.60289	0.515829	5.76728	-0.220304	-0.00771912
Eprs	glutamyl-prolyl-tRNA synthetase	17.9665	0.229655	0.0383635	0.60289	0.515476	6.00056	-0.229646	-0.00201252
Heatr5a	HEAT repeat containing 5A	13.4421	0.529101	0.0384294	0.60289	0.515291	3.07121	-0.195049	-0.491837
Phka2	phosphorylase kinase alpha 2	19.5402	0.5613	0.0384294	0.60289	0.515291	4.17717	-0.516284	0.220248
Traf5	TNF receptor-associated factor 5	16.1211	0.218243	0.0386155	0.60289	0.514771	5.85709	-0.192368	-0.103076
Ciart	circadian associated repressor of transcription	12.6088	0.824323	0.0386322	0.60289	0.514724	0.64564	-0.130824	-0.813875
Gas6	growth arrest specific 6	19.1644	1.51504	0.0387168	0.60289	0.514488	1.38638	-1.44519	0.454731
Zfp36l2	zinc finger protein 36, C3H type-like 2	16.393	0.391276	0.0388534	0.60289	0.514108	6.11243	-0.357154	-0.159805
Twf2	twinfilin actin binding protein 2	16.9894	0.123305	0.039048	0.60289	0.513568	6.60713	-0.119015	-0.0322442
Pik3cg	phosphatidylinositol-4,5-bisphosphate 3-kinase catalytic subunit gamma	16.0427	0.391975	0.0390824	0.60289	0.513473	5.04772	-0.341629	-0.192184
Arhgap25	Rho GTPase activating protein 25	20.0767	0.431543	0.0391446	0.60289	0.513301	4.58574	-0.369318	0.223234
Coro7	coronin 7	19.9648	0.365507	0.0392391	0.60289	0.51304	5.28679	-0.318212	0.179825
Mcm7	minichromosome maintenance complex component 7	19.1795	0.257199	0.0393087	0.60289	0.512848	5.59882	-0.245033	0.0781666
Atp9a	ATPase, class II, type 9A	20.7779	2.50559	0.0393534	0.60289	0.512725	0.192763	-1.87167	1.66578
Prdm9	PR domain containing 9	23.6831	0.707177	0.0396612	0.60289	0.511881	2.13383	-0.0586034	0.704744
Ybey	ybeY metallopeptidase	16.964	0.309164	0.0396667	0.60289	0.511866	2.59047	-0.297863	-0.0828249
Xpot	exportin, tRNA (nuclear export receptor for tRNAs)	20.347	0.499232	0.0396789	0.60289	0.511832	4.58963	-0.407921	0.287809
Appl2	adaptor protein, phosphotyrosine interaction, PH domain and leucine zipper containing 2	17.9346	0.281816	0.0396802	0.60289	0.511829	4.66784	-0.281774	-0.00482182
Ifngr1	interferon gamma receptor 1	18.3437	0.218694	0.0396915	0.60289	0.511798	6.62152	-0.217809	0.0196528
Cry1	cryptochrome 1 (photolyase-like)	14.947	0.424525	0.0397253	0.60289	0.511706	3.48602	-0.295995	-0.304317
Srxn1	sulfiredoxin 1 homolog (S. cerevisiae)	13.9688	0.21095	0.0397713	0.60289	0.51158	5.80523	-0.10398	-0.183543
Ecm1	extracellular matrix protein 1	15.3999	0.7359	0.0397886	0.60289	0.511533	3.75675	-0.571893	-0.463128
Clec4a4	C-type lectin domain family 4, member a4	12.373	2.8439	0.0398917	0.60289	0.511252	-2.63091	-0.277257	-2.83035
Bfsp1	beaded filament structural protein 1, in lens-CP94	14.9835	2.70257	0.0399626	0.60289	0.511059	-2.38876	-1.90274	-1.91924
Wwc2	WW, C2 and coiled-coil domain containing 2	14.1968	0.641592	0.0400179	0.60289	0.510909	1.24389	-0.348981	-0.538379
Mtor	mechanistic target of rapamycin kinase	18.1728	0.416	0.0400313	0.60289	0.510872	4.47193	-0.415575	0.0188163
Macrod2	mono-ADP ribosylhydrolase 2	19.6682	0.451877	0.0401507	0.602962	0.510549	1.68039	-0.409464	0.191133
Dnajc7	DnaJ heat shock protein family (Hsp40) member C7	23.1787	0.165208	0.0403089	0.603918	0.510121	6.95388	-0.0352504	0.161403
Espn	espin	16.8129	1.01905	0.0405472	0.603918	0.509479	-0.121515	-0.970234	-0.311638
Tlk2	tousled-like kinase 2 (Arabidopsis)	22.9756	0.250266	0.040649	0.603918	0.509205	4.1891	-0.0663173	0.241319
Fam178b	family with sequence similarity 178, member B	17.6164	1.79282	0.0407733	0.603918	0.508872	-4.95315	-1.78379	-0.179739
Myo10	myosin X	18.0513	0.558278	0.0408109	0.603918	0.508771	3.83578	-0.558228	0.00750211
Uhrf1	ubiquitin-like, containing PHD and RING finger domains, 1	18.1603	0.335666	0.0408669	0.603918	0.508622	5.79879	-0.335371	0.0140808
Hmox1	heme oxygenase 1	15.4926	0.799463	0.0409296	0.603918	0.508454	3.98095	-0.633313	-0.48791
Bcl9l	B cell CLL/lymphoma 9-like	18.2759	0.479463	0.0411297	0.603918	0.507921	1.50075	-0.478213	0.0346005
Kcnip3	Kv channel interacting protein 3, calsenilin	21.6055	1.59277	0.0412237	0.603918	0.507672	1.18117	-0.934338	1.28994
Fancf	Fanconi anemia, complementation group F	14.8815	0.99077	0.0412321	0.603918	0.507649	2.21629	-0.678504	-0.721981
Slc25a24	solute carrier family 25 (mitochondrial carrier, phosphate carrier), member 24	12.5892	0.469033	0.04132	0.603918	0.507416	4.12742	-0.0720603	-0.463464
Ube3c	ubiquitin protein ligase E3C	16.5848	0.423988	0.0413774	0.603918	0.507264	5.1477	-0.395217	-0.153522
Acadm	acyl-Coenzyme A dehydrogenase, medium chain	13.9431	0.21109	0.041467	0.603918	0.507027	5.86358	-0.10281	-0.184361
Tcp11l2	t-complex 11 (mouse) like 2	17.6505	0.363513	0.0415224	0.603918	0.506881	4.76454	-0.361993	-0.033212
Celsr2	cadherin, EGF LAG seven-pass G-type receptor 2	17.6748	2.27369	0.041533	0.603918	0.506853	-2.76099	-2.26545	-0.193326
Klhdc1	kelch domain containing 1	15.8673	0.668816	0.0415652	0.603918	0.506768	2.2656	-0.56725	-0.35432
Rhobtb1	Rho-related BTB domain containing 1	13.8829	0.487131	0.0415793	0.603918	0.506731	2.53183	-0.230525	-0.429133
Sgsm3	small G protein signaling modulator 3	19.983	0.744694	0.0415969	0.603918	0.506685	2.12546	-0.64657	0.369481
Mtus1	mitochondrial tumor suppressor 1	17.0223	2.855	0.0417134	0.603918	0.506378	-1.60747	-2.76199	-0.72283
Nde1	nudE neurodevelopment protein 1	17.4141	0.157776	0.0417156	0.603918	0.506372	6.61272	-0.155924	-0.0241059
Aldh9a1	aldehyde dehydrogenase 9, subfamily A1	12.8142	0.178915	0.0417961	0.603918	0.50616	6.07905	-0.0378469	-0.174866
Pttg1ip	pituitary tumor-transforming 1 interacting protein	13.8012	0.140717	0.0418091	0.603918	0.506126	6.72511	-0.0639242	-0.12536
9130019O22Rik	RIKEN cDNA 9130019O22 gene	23.6419	0.486674	0.0421242	0.604235	0.505302	2.90218	-0.0455627	0.484536
Arhgef1	Rho guanine nucleotide exchange factor (GEF) 1	19.5718	0.254781	0.0421536	0.604235	0.505225	7.33011	-0.233514	0.101905
Aimp2	aminoacyl tRNA synthetase complex-interacting multifunctional protein 2	18.6708	0.211458	0.0422161	0.604235	0.505062	4.51546	-0.208206	0.0369424
Hmces	5-hydroxymethylcytosine (hmC) binding, ES cell specific	16.061	0.670805	0.0422321	0.604235	0.50502	2.34006	-0.586218	-0.32608
Sdr42e1	short chain dehydrogenase/reductase family 42E, member 1	20.8939	0.387734	0.0423308	0.604235	0.504764	2.72884	-0.281682	0.266446
Mapre3	microtubule-associated protein, RP/EB family, member 3	22.4268	0.327597	0.0424203	0.604235	0.504531	2.80319	-0.131143	0.300202
Nphp1	nephronophthisis 1 (juvenile) homolog (human)	14.4709	0.771012	0.0424706	0.604332	0.504401	1.0328	-0.464691	-0.615241
Plod3	procollagen-lysine, 2-oxoglutarate 5-dioxygenase 3	16.6146	0.555668	0.042521	0.604382	0.50427	3.67414	-0.519517	-0.197153
C2cd4b	C2 calcium-dependent domain containing 4B	15.0999	1.2415	0.0425563	0.604382	0.504179	0.356851	-0.900539	-0.854612
Prc1	protein regulator of cytokinesis 1	22.0829	0.836711	0.0426585	0.605248	0.503914	1.50621	-0.402529	0.733522
Kdf1	keratinocyte differentiation factor 1	19.0561	2.24019	0.0427041	0.605311	0.503796	-4.42648	-2.15511	0.611538
Tstd1	thiosulfate sulfurtransferase (rhodanese)-like domain containing 1	22.5052	0.961806	0.0429186	0.607181	0.503244	-1.07332	-0.366862	0.889091
Gatad2a	GATA zinc finger domain containing 2A	16.4117	0.267079	0.0430731	0.607959	0.502847	6.19421	-0.244319	-0.107885
Naip6	NLR family, apoptosis inhibitory protein 6	19.8001	0.854428	0.0431612	0.608075	0.502621	2.19101	-0.761288	0.387929
Nr1d1	nuclear receptor subfamily 1, group D, member 1	13.2698	0.669756	0.0434117	0.608987	0.501981	1.27654	-0.218565	-0.633089
Edrf1	erythroid differentiation regulatory factor 1	20.997	0.47735	0.0434606	0.608987	0.501856	4.40442	-0.337806	0.337268
L3hypdh	L-3-hydroxyproline dehydratase (trans-)	12.3453	2.87898	0.0435718	0.609964	0.501573	-2.70674	-0.259937	-2.86722
Dhx15	DEAH (Asp-Glu-Ala-His) box polypeptide 15	15.6411	0.234495	0.0437974	0.611518	0.501001	7.11881	-0.191183	-0.135782
Gemin2	gem nuclear organelle associated protein 2	20.1313	0.627419	0.0438215	0.611518	0.50094	2.45032	-0.532262	0.332191
Tmem204	transmembrane protein 204	20.6669	1.98292	0.0438492	0.611518	0.50087	-0.871791	-1.51894	1.27467
Afg3l2	AFG3-like AAA ATPase 2	19.3586	0.379957	0.0440397	0.611873	0.500389	4.95734	-0.356174	0.132314
Fsd1	fibronectin type 3 and SPRY domain-containing protein	20.699	2.57773	0.0440609	0.611873	0.500336	-2.08652	-1.96055	1.67359
Tfrc	transferrin receptor	20.4902	0.942339	0.0441821	0.611873	0.50003	2.31485	-0.749073	0.571745
Dio1	deiodinase, iodothyronine, type I	21.5122	2.0028	0.0442236	0.611873	0.499926	0.808718	-1.21414	1.59282
Tmem170b	transmembrane protein 170B	13.6513	0.27155	0.0442598	0.611873	0.499835	3.99076	-0.113773	-0.246567
Sufu	SUFU negative regulator of hedgehog signaling	13.1882	0.350218	0.044291	0.611873	0.499757	4.49157	-0.107192	-0.33341
Lefty1	left right determination factor 1	20.8562	2.10584	0.0444617	0.613079	0.499329	-0.933584	-1.54404	1.43196
Qpct	glutaminyl-peptide cyclotransferase (glutaminyl cyclase)	14.3609	0.710145	0.0445673	0.613959	0.499065	2.45402	-0.411517	-0.578756
F2r	coagulation factor II (thrombin) receptor	18.5317	0.5965	0.0447496	0.615318	0.49861	3.93448	-0.590729	0.0827714
Hsf1	heat shock factor 1	20.7684	0.335417	0.0447979	0.61536	0.49849	4.90167	-0.251111	0.222369
Mki67	antigen identified by monoclonal antibody Ki 67	19.1214	0.36157	0.0449808	0.61536	0.498036	3.65143	-0.346099	0.104637
Adam19	a disintegrin and metallopeptidase domain 19 (meltrin beta)	19.0412	0.229635	0.0450912	0.615409	0.497762	5.86043	-0.221155	0.0618252
Mndal	myeloid nuclear differentiation antigen like	19.1267	0.480561	0.0453314	0.617541	0.497169	4.70323	-0.459808	0.139701
Pacs1	phosphofurin acidic cluster sorting protein 1	17.3387	0.43676	0.0455084	0.618533	0.496733	5.19123	-0.43023	-0.0752418
Mppe1	metallophosphoesterase 1	18.0016	0.303491	0.0458724	0.618533	0.495842	4.49245	-0.303491	0.000125364
Mettl4	methyltransferase like 4	23.5466	0.159119	0.0459293	0.618533	0.495703	3.30992	-0.0188433	0.158
Polr3b	polymerase (RNA) III (DNA directed) polypeptide B	20.1267	0.596072	0.0460649	0.618533	0.495372	3.34992	-0.506047	0.31499
Psd	pleckstrin and Sec7 domain containing	20.0007	0.25321	0.0460767	0.618533	0.495343	3.85235	-0.219262	0.126647
Cables2	CDK5 and Abl enzyme substrate 2	18.0178	0.32505	0.0462027	0.618533	0.495037	6.17224	-0.325047	0.00151103
2610008E11Rik	RIKEN cDNA 2610008E11 gene	22.9436	0.655584	0.046219	0.618533	0.494998	3.22002	-0.179011	0.630671
Hspa4	heat shock protein 4	18.4482	0.168883	0.046222	0.618533	0.49499	6.82452	-0.167721	0.0197729
Ddx19b	DEAD box helicase 19b	21.086	0.309072	0.0463239	0.618533	0.494743	4.01796	-0.21357	0.223413
Tspyl3	TSPY-like 3	20.884	0.323174	0.0463829	0.618533	0.4946	4.46412	-0.23535	0.221475
Carm1	coactivator-associated arginine methyltransferase 1	18.3088	0.378593	0.0464127	0.618533	0.494528	4.93535	-0.377356	0.0305731
Trappc13	trafficking protein particle complex 13	18.9902	0.182609	0.0464817	0.618533	0.494361	5.64096	-0.176507	0.0468114
Bdh2	3-hydroxybutyrate dehydrogenase, type 2	16.2181	1.64646	0.0464902	0.618533	0.49434	-4.67467	-1.47053	-0.740509
Sgms1	sphingomyelin synthase 1	16.7151	0.487917	0.0464983	0.618533	0.494321	4.28933	-0.460573	-0.161046
Vps54	VPS54 GARP complex subunit	17.3654	0.411228	0.0466601	0.619555	0.493931	4.61403	-0.405565	-0.0680119
Map4k3	mitogen-activated protein kinase kinase kinase kinase 3	18.4668	0.535757	0.0467115	0.619555	0.493807	3.48362	-0.531761	0.0653128
Foxe1	forkhead box E1	21.5959	1.81167	0.0467645	0.619555	0.493679	-3.44958	-1.06644	1.46453
Hsp90ab1	heat shock protein 90 alpha (cytosolic), class B member 1	21.5627	0.15632	0.046913	0.619555	0.493322	10.2363	-0.0931116	0.125563
Recql4	RecQ protein-like 4	15.2019	1.76439	0.0469241	0.619555	0.493296	0.0846712	-1.31179	-1.17995
Hcar2	hydroxycarboxylic acid receptor 2	20.5242	1.29529	0.0469582	0.619555	0.493214	0.697256	-1.02261	0.795012
Vangl1	VANGL planar cell polarity 1	18.9972	0.989941	0.0472293	0.619555	0.492565	2.32999	-0.956395	0.255525
Lyn	LYN proto-oncogene, Src family tyrosine kinase	16.1522	0.262242	0.0472367	0.619555	0.492547	6.44372	-0.232152	-0.121969
Pfkl	phosphofructokinase, liver, B-type	15.9246	0.331434	0.0473206	0.619555	0.492347	5.84311	-0.283705	-0.171347
Zfc3h1	zinc finger, C3H1-type containing	22.9807	0.242814	0.0473349	0.619555	0.492313	6.74177	-0.0640274	0.23422
Slc41a3	solute carrier family 41, member 3	14.3681	0.440099	0.0474588	0.619555	0.492018	3.19444	-0.255704	-0.358193
Snx29	sorting nexin 29	13.8282	0.666735	0.0474749	0.619555	0.49198	2.0132	-0.307066	-0.591816
Map4k1	mitogen-activated protein kinase kinase kinase kinase 1	18.2993	0.245842	0.0474785	0.619555	0.491971	5.56999	-0.245088	0.0192465
Zbtb20	zinc finger and BTB domain containing 20	16.8912	0.307578	0.0475917	0.619555	0.491702	5.59642	-0.294709	-0.0880396
Cpsf6	cleavage and polyadenylation specific factor 6	17.9107	0.226461	0.0478909	0.619555	0.490994	6.80414	-0.226399	-0.00529363
Gar1	GAR1 ribonucleoprotein	23.1414	0.243642	0.0479228	0.619555	0.490919	3.3194	-0.0543057	0.237512
Fcna	ficolin A	15.0654	2.70355	0.0479833	0.619555	0.490776	-3.13316	-1.94413	-1.87872
Clnk	cytokine-dependent hematopoietic cell linker	17.6768	1.42938	0.0481774	0.619977	0.490319	-0.000730734	-1.42427	-0.120789
Zfp420	zinc finger protein 420	20.2667	1.65793	0.0482798	0.619977	0.490078	1.1022	-1.37448	0.927114
Pacsin2	protein kinase C and casein kinase substrate in neurons 2	17.0788	0.206427	0.0482909	0.619977	0.490052	6.98237	-0.200452	-0.0493045
Tspan6	tetraspanin 6	23.7276	2.72277	0.048294	0.619977	0.490045	-3.63458	-0.194037	2.71585
Zfp235	zinc finger protein 235	21.2172	0.509964	0.0483887	0.620355	0.489823	3.15924	-0.33952	0.380512
Tecpr1	tectonin beta-propeller repeat containing 1	19.0012	0.415839	0.0484713	0.620355	0.48963	4.81894	-0.401636	0.107752
Fen1	flap structure specific endonuclease 1	18.9904	0.247994	0.0485001	0.620355	0.489562	5.68454	-0.239704	0.063581
Tubgcp4	tubulin, gamma complex associated protein 4	21.1682	0.270321	0.0486653	0.620355	0.489176	5.59952	-0.182548	0.199373
Six5	sine oculis-related homeobox 5	23.8924	0.696959	0.0486821	0.620355	0.489137	0.962719	-0.019632	0.696683
Ccdc71l	coiled-coil domain containing 71 like	16.1086	0.398994	0.0487576	0.620355	0.488961	5.82953	-0.351069	-0.189596
Smarca4	SWI/SNF related, matrix associated, actin dependent regulator of chromatin, subfamily a, member 4	19.9348	0.17122	0.0488104	0.620355	0.488838	6.70616	-0.149722	0.0830652
Xpo7	exportin 7	19.5476	0.259601	0.0489387	0.620355	0.48854	5.15258	-0.238584	0.102326
Mybl2	myeloblastosis oncogene-like 2	15.6575	0.568692	0.0489776	0.620355	0.48845	2.82559	-0.465063	-0.327303
Ddx11	DEAD/H box helicase 11	16.4304	0.541371	0.0490213	0.620355	0.488348	2.67094	-0.496304	-0.216251
Nfat5	nuclear factor of activated T cells 5	19.6731	0.270914	0.0491397	0.620355	0.488074	5.19946	-0.245338	0.114908
Hnrnpu	heterogeneous nuclear ribonucleoprotein U	18.6498	0.171294	0.0494959	0.621441	0.487252	8.62033	-0.168821	0.0289978
Kat2a	K(lysine) acetyltransferase 2A	21.034	0.420951	0.0495347	0.621441	0.487162	4.03843	-0.294997	0.300294
Piezo1	piezo-type mechanosensitive ion channel component 1	16.6891	0.484135	0.0496533	0.621441	0.48689	4.58681	-0.455902	-0.16291
Sap30	sin3 associated polypeptide	13.6009	0.220117	0.0496812	0.621441	0.486826	4.50144	-0.0895767	-0.201066
Sdad1	SDA1 domain containing 1	12.2933	0.402789	0.0496991	0.621441	0.486785	3.39571	-0.030893	-0.401603
Dot1l	DOT1-like, histone H3 methyltransferase (S. cerevisiae)	19.3773	0.480115	0.0497332	0.621441	0.486706	2.82196	-0.449238	0.169396
Shb	src homology 2 domain-containing transforming protein B	16.4855	0.276939	0.0498752	0.621441	0.486381	5.15854	-0.255455	-0.106947
Rnf170	ring finger protein 170	18.8555	0.216034	0.0499003	0.621441	0.486324	4.55084	-0.210638	0.0479817

## Sheet: acrophase_PC2_ORA_GOBP
Supplementary Information Table 2. Gene list of PC1 and PC2 genes and associated signaling pathways in BMAL1 cDC KO
ID	Description	GeneRatio	BgRatio	pvalue	p.adjust	qvalue	geneID	Count
GO:0007059	chromosome segregation	27/569	280/14121	2.50984e-05	2.50984e-05	0.102586	Akap8/Setdb2/Naa50/Map10/Esco1/Anapc5/Uvrag/Arl8a/Chmp7/Klhdc8b/Rgs14/Akap8l/Recql5/Actr3/Nek8/Rmi1/Pds5b/Cep63/Prdm9/Tlk2/Nde1/Prc1/Mki67/Recql4/Fen1/Ddx11/Hnrnpu	27
GO:0007205	protein kinase C-activating G protein-coupled receptor signaling pathway	6/569	19/14121	7.21725e-05	7.21725e-05	0.135396	Dgkh/Dgkz/Cish/Ms4a2/Dgka/F2r	6
GO:0050684	regulation of mRNA processing	16/569	136/14121	0.000115879	0.000115879	0.135396	Rbm39/Srsf7/Srek1/Ddx5/Rbm5/Jmjd6/Hspa8/Mbnl2/Srsf10/Rbm15/Acin1/Tra2a/Safb/Hsf1/Cpsf6/Hnrnpu	16
GO:0042790	nucleolar large rRNA transcription by RNA polymerase I	5/569	14/14121	0.000154349	0.000154349	0.135396	Tcof1/Dedd/Mtor/Smarca4/Ddx11	5
GO:0048024	regulation of mRNA splicing, via spliceosome	13/569	99/14121	0.000165627	0.000165627	0.135396	Rbm39/Srsf7/Srek1/Ddx5/Rbm5/Jmjd6/Hspa8/Mbnl2/Srsf10/Rbm15/Acin1/Tra2a/Hnrnpu	13
GO:0031122	cytoplasmic microtubule organization	10/569	64/14121	0.000221799	0.000221799	0.140132	Map10/Ezr/Tacc2/Dvl1/Hook2/Ccdc88c/Tubgcp6/Kif19a/Fsd1/Tubgcp4	10
GO:0002253	activation of immune response	22/569	237/14121	0.000239989	0.000239989	0.140132	Mef2c/Fyn/Nod2/Mavs/Pram1/Zc3h12a/Dgkz/Ctla4/Ezr/Lck/Cfb/Mill2/C3/Plcg1/Bcl2/Txk/C3ar1/Appl2/Mndal/Lyn/Fcna/Shb	22
GO:0043374	CD8-positive, alpha-beta T cell differentiation	5/569	16/14121	0.000314905	0.000314905	0.160892	Cbfb/Tox/Runx3/Tnfsf8/Bcl2	5
GO:0006913	nucleocytoplasmic transport	24/569	283/14121	0.000489163	0.000489163	0.181995	Zc3h11a/Agap3/Ddx5/Nemf/Rbm26/Mavs/Hspa8/Zc3h12a/Fam53b/Rgs14/Akap8l/Nxf1/Sprn/Prkcq/Rangap1/Gas6/Xpot/Appl2/Pttg1ip/Ddx19b/Hsp90ab1/Cpsf6/Xpo7/Sdad1	24
GO:0051169	nuclear transport	24/569	283/14121	0.000489163	0.000489163	0.181995	Zc3h11a/Agap3/Ddx5/Nemf/Rbm26/Mavs/Hspa8/Zc3h12a/Fam53b/Rgs14/Akap8l/Nxf1/Sprn/Prkcq/Rangap1/Gas6/Xpot/Appl2/Pttg1ip/Ddx19b/Hsp90ab1/Cpsf6/Xpo7/Sdad1	24
GO:1903311	regulation of mRNA metabolic process	21/569	233/14121	0.000489788	0.000489788	0.181995	Rbm39/Srsf7/Hnrnpm/Srek1/Ddx5/Brf1/Rbm5/Jmjd6/Hspa8/Zc3h12a/Mbnl2/Srsf10/Rbm15/Acin1/Tra2a/Safb/Zfp36l2/Mtor/Hsf1/Cpsf6/Hnrnpu	21
GO:0042026	protein refolding	5/569	18/14121	0.00057769	0.00057769	0.196769	Hspd1/Hspa1b/Hspa8/Hspa1a/Hspa5	5
GO:1901836	regulation of transcription of nucleolar large rRNA by RNA polymerase I	4/569	11/14121	0.000686389	0.000686389	0.206612	Dedd/Mtor/Smarca4/Ddx11	4
GO:0007051	spindle organization	16/569	160/14121	0.000739879	0.000739879	0.206612	Hspa1b/Map10/Uvrag/Ezr/Tacc2/Rgs14/Efhc1/Hspa1a/Tubgcp6/Aspm/Mapre3/Prc1/Fsd1/Tubgcp4/Mybl2/Hnrnpu	16
GO:0006654	phosphatidic acid biosynthetic process	5/569	19/14121	0.000758232	0.000758232	0.206612	Dgkd/Dgkh/Dgkz/Agpat2/Dgka	5
GO:1902532	negative regulation of intracellular signal transduction	33/569	457/14121	0.000880572	0.000880572	0.207007	Dnaja1/Dusp4/Spred2/Dgkd/Arhgap42/Hdac7/Ivns1abp/Xdh/Ppm1b/Zc3h12a/Dgkz/Arrb1/Rrn3/Rtkn2/Ezr/Gpd1l/Rgs14/Mtm1/Inpp5e/Per1/Itpr1/Dusp7/Lemd2/Cep63/Homer3/Bcl2/Arhgap25/Wwc2/Mtor/Pttg1ip/Nr1d1/Lyn/Tspan6	33
GO:0051085	chaperone cofactor-dependent protein refolding	6/569	29/14121	0.000896318	0.000896318	0.207007	Hspa1b/Dnajb1/Hspa8/Hspa1a/Hspa5/Dnajc7	6
GO:0061077	chaperone-mediated protein folding	8/569	51/14121	0.000911619	0.000911619	0.207007	Hspa1b/Dnajb1/Hspa8/Hspa1a/Hspa5/Fkbp4/Pdia4/Dnajc7	8
GO:0046683	response to organophosphorus	10/569	77/14121	0.00100601	0.00100601	0.216417	Trpm4/Ezr/Mat2a/Crls1/Per1/Itpr1/Pdxp/Sell/Pik3cg/Carm1	10
GO:0045066	regulatory T cell differentiation	6/569	30/14121	0.00108274	0.00108274	0.221278	Tox/Ctla4/Lck/Fanca/Fut7/Kat2a	6
GO:0043484	regulation of RNA splicing	14/569	138/14121	0.00135237	0.00135237	0.260892	Rbm39/Srsf7/Srek1/Ddx5/Rbm5/Jmjd6/Hspa8/Mbnl2/Srsf10/Rbm15/Acin1/Tra2a/Mettl4/Hnrnpu	14
GO:0002768	immune response-regulating cell surface receptor signaling pathway	17/569	186/14121	0.00140424	0.00140424	0.260892	Mef2c/Fyn/Pram1/Zc3h12a/Dgkz/Ctla4/Ezr/Lck/Mill2/Ms4a2/Plcg1/Bcl2/Txk/C3ar1/Appl2/Lyn/Shb	17
GO:0046473	phosphatidic acid metabolic process	5/569	22/14121	0.00155364	0.00155364	0.27306	Dgkd/Dgkh/Dgkz/Agpat2/Dgka	5
GO:0050778	positive regulation of immune response	32/569	456/14121	0.00166663	0.00166663	0.27306	Hspd1/Mef2c/Fyn/Nod2/Mavs/Hspa8/Tlr8/Pram1/Zc3h12a/Dgkz/Ctla4/Ezr/Lck/Cfb/Mill2/C3/Ms4a2/Prkcq/Plcg1/Polr3f/Bcl2/Txk/C3ar1/Appl2/Hmces/Tfrc/Mndal/Polr3b/Lyn/Fcna/Clnk/Shb	32
GO:0002764	immune response-regulating signaling pathway	17/569	189/14121	0.00167015	0.00167015	0.27306	Mef2c/Fyn/Pram1/Zc3h12a/Dgkz/Ctla4/Ezr/Lck/Mill2/Ms4a2/Plcg1/Bcl2/Txk/C3ar1/Appl2/Lyn/Shb	17
GO:0006458	'de novo' protein folding	6/569	33/14121	0.00182306	0.00182306	0.275983	Hspa1b/Dnajb1/Hspa8/Hspa1a/Hspa5/Dnajc7	6
GO:0051084	'de novo' posttranslational protein folding	6/569	33/14121	0.00182306	0.00182306	0.275983	Hspa1b/Dnajb1/Hspa8/Hspa1a/Hspa5/Dnajc7	6
GO:0002429	immune response-activating cell surface receptor signaling pathway	16/569	175/14121	0.00191092	0.00191092	0.276031	Mef2c/Fyn/Pram1/Zc3h12a/Dgkz/Ctla4/Ezr/Lck/Mill2/Plcg1/Bcl2/Txk/C3ar1/Appl2/Lyn/Shb	16
GO:0002757	immune response-activating signal transduction	16/569	176/14121	0.00202598	0.00202598	0.276031	Mef2c/Fyn/Pram1/Zc3h12a/Dgkz/Ctla4/Ezr/Lck/Mill2/Plcg1/Bcl2/Txk/C3ar1/Appl2/Lyn/Shb	16
GO:2001252	positive regulation of chromosome organization	16/569	176/14121	0.00202598	0.00202598	0.276031	Jdp2/Akap8/Setdb2/Anapc5/Arrb1/Gnl3/Akap8l/Pot1a/Prkcq/Nelfa/Ruvbl2/Prdm9/Fen1/Ddx11/Hnrnpu/Kat2a	16
GO:0032728	positive regulation of interferon-beta production	6/569	34/14121	0.00213956	0.00213956	0.282102	Mavs/Tlr8/Polr3f/Ifnar1/Polr3b/Zbtb20	6
GO:0009303	rRNA transcription	5/569	25/14121	0.00283694	0.00283694	0.362363	Tcof1/Dedd/Mtor/Smarca4/Ddx11	5
GO:0016045	detection of bacterium	4/569	16/14121	0.00322362	0.00322362	0.374266	Nod2/Naip5/Cd209b/Naip6	4
GO:0051289	protein homotetramerization	7/569	49/14121	0.00328116	0.00328116	0.374266	Cryz/Pfkp/Trpm4/Gls/Appl2/Aldh9a1/Pfkl	7
GO:0042100	B cell proliferation	10/569	90/14121	0.00329361	0.00329361	0.374266	Hspd1/Mef2c/Ctla4/Il7r/Ikzf3/Irs2/Bcl2/Tfrc/Lyn/Shb	10
GO:0000380	alternative mRNA splicing, via spliceosome	9/569	76/14121	0.00338136	0.00338136	0.374266	Srsf7/Hnrnpm/Srek1/Ddx5/Rbm5/Mbnl2/Srsf10/Rbm15/Hnrnpu	9
GO:1990823	response to leukemia inhibitory factor	12/569	121/14121	0.00350958	0.00350958	0.374266	Srsf7/Pfkp/Gldc/Phc1/Mat2a/Cacybp/Ext1/Tle4/Tfrc/Mybl2/Hnrnpu/Sdad1	12
GO:0098813	nuclear chromosome segregation	18/569	221/14121	0.00367693	0.00367693	0.374266	Akap8/Naa50/Map10/Esco1/Anapc5/Chmp7/Klhdc8b/Akap8l/Actr3/Rmi1/Pds5b/Cep63/Prdm9/Prc1/Recql4/Fen1/Ddx11/Hnrnpu	18
GO:0032481	positive regulation of type I interferon production	7/569	50/14121	0.00368568	0.00368568	0.374266	Hspd1/Mavs/Tlr8/Polr3f/Ifnar1/Polr3b/Zbtb20	7
GO:0046834	lipid phosphorylation	7/569	50/14121	0.00368568	0.00368568	0.374266	Dgkd/Dgkh/Dgkz/Pik3cd/Cish/Dgka/Pik3cg	7
GO:0048675	axon extension	12/569	122/14121	0.00375423	0.00375423	0.374266	Arhgap4/Sema3f/Gdi1/Ndn/Vcl/Dvl1/Actr3/Sema6c/Map2/Cttn/Twf2/Hsp90ab1	12
GO:0098543	detection of other organism	4/569	17/14121	0.00408276	0.00408276	0.397327	Nod2/Naip5/Cd209b/Naip6	4
GO:0000381	regulation of alternative mRNA splicing, via spliceosome	8/569	65/14121	0.00441944	0.00441944	0.419246	Srsf7/Srek1/Ddx5/Rbm5/Mbnl2/Srsf10/Rbm15/Hnrnpu	8
GO:2000106	regulation of leukocyte apoptotic process	10/569	94/14121	0.00451313	0.00451313	0.419246	Tsc22d3/Mef2c/Nod2/Pik3cd/Il7r/Irs2/Prkcq/Gas6/Hcar2/Lyn	10
GO:0036037	CD8-positive, alpha-beta T cell activation	5/569	28/14121	0.00475112	0.00475112	0.431546	Cbfb/Tox/Runx3/Tnfsf8/Bcl2	5
GO:0030258	lipid modification	17/569	210/14121	0.00498082	0.00498082	0.436697	Dgkd/Dgkh/Dgkz/Abcd1/Pik3cd/Cish/St3gal2/Mtm1/Inpp5e/Irs2/Inpp5j/Dgka/Pik3cg/Appl2/Mtor/Acadm/Bdh2	17
GO:0034143	regulation of toll-like receptor 4 signaling pathway	4/569	18/14121	0.00508421	0.00508421	0.436697	Wdfy1/Appl2/Nr1d1/Lyn	4
GO:0032648	regulation of interferon-beta production	7/569	53/14121	0.00512835	0.00512835	0.436697	Mavs/Ppm1b/Tlr8/Polr3f/Ifnar1/Polr3b/Zbtb20	7
GO:0034504	protein localization to nucleus	20/569	266/14121	0.00559678	0.00559678	0.461042	Fyn/Agap3/Hnrnpm/Hdgf/Ddx5/Trim8/Atp13a2/Mavs/Hspa8/Zc3h12a/Fam53b/Sprn/Dvl1/Prkcq/Rangap1/Appl2/Pttg1ip/Tfrc/Hsp90ab1/Hnrnpu	20
GO:0032608	interferon-beta production	7/569	54/14121	0.00569254	0.00569254	0.461042	Mavs/Ppm1b/Tlr8/Polr3f/Ifnar1/Polr3b/Zbtb20	7
GO:0002694	regulation of leukocyte activation	32/569	495/14121	0.00580079	0.00580079	0.461042	Hspd1/Mef2c/Nod2/Cbfb/Efnb3/Tox/Pram1/Zc3h12a/Ctla4/D6Wsu163e/Lck/Slfn1/Il7r/Fanca/Ms4a2/Ikzf3/Irs2/Prkcq/Tcf7/Cebpb/Runx3/Bcl2/Gas6/Zfp36l2/Hmox1/Hmces/Nr1d1/Tfrc/Lyn/Clnk/Kat2a/Shb	32
GO:0051225	spindle assembly	10/569	98/14121	0.00606296	0.00606296	0.461042	Hspa1b/Map10/Hspa1a/Tubgcp6/Aspm/Mapre3/Prc1/Tubgcp4/Mybl2/Hnrnpu	10
GO:0006457	protein folding	13/569	146/14121	0.00611373	0.00611373	0.461042	Clgn/Dnaja1/Hspd1/Hspa1b/Dnajb1/Hspa8/Hspa1a/Hspa5/Fkbp4/Pdia4/Ppic/Dnajc7/Hsp90ab1	13
GO:0051249	regulation of lymphocyte activation	27/569	400/14121	0.00623212	0.00623212	0.461042	Hspd1/Mef2c/Nod2/Cbfb/Efnb3/Tox/Zc3h12a/Ctla4/Lck/Slfn1/Il7r/Fanca/Ikzf3/Irs2/Prkcq/Tcf7/Cebpb/Runx3/Bcl2/Gas6/Zfp36l2/Hmces/Tfrc/Lyn/Clnk/Kat2a/Shb	27
GO:0061620	glycolytic process through glucose-6-phosphate	3/569	10/14121	0.00631662	0.00631662	0.461042	Galk1/Pfkp/Pfkl	3
GO:1904526	regulation of microtubule binding	3/569	10/14121	0.00631662	0.00631662	0.461042	Map2/Mapre3/Hsf1	3
GO:0033032	regulation of myeloid cell apoptotic process	5/569	30/14121	0.0064485	0.0064485	0.46241	Mef2c/Nod2/Pik3cd/Bcl2/Hcar2	5
GO:0050851	antigen receptor-mediated signaling pathway	13/569	149/14121	0.00722614	0.00722614	0.509239	Mef2c/Fyn/Pram1/Zc3h12a/Dgkz/Ctla4/Ezr/Lck/Plcg1/Bcl2/Txk/Lyn/Shb	13
GO:0048730	epidermis morphogenesis	5/569	31/14121	0.00743907	0.00743907	0.514519	Runx3/Bcl2/Plod3/Foxe1/Smarca4	5
GO:1901223	negative regulation of NIK/NF-kappaB signaling	4/569	20/14121	0.00755281	0.00755281	0.514519	Hdac7/Ppm1b/Zc3h12a/Tspan6	4
GO:0019083	viral transcription	6/569	44/14121	0.00800027	0.00800027	0.536066	Trim11/Trim8/Tfap4/Ubp1/Ccnt2/Smarca4	6
GO:0032651	regulation of interleukin-1 beta production	8/569	73/14121	0.00890337	0.00890337	0.564211	Nod2/Naip5/Tlr8/Zc3h12a/Gsdmd/Ifnar1/F2r/Mndal	8
GO:1990830	cellular response to leukemia inhibitory factor	11/569	120/14121	0.0090897	0.0090897	0.564211	Srsf7/Pfkp/Gldc/Phc1/Mat2a/Cacybp/Tle4/Tfrc/Mybl2/Hnrnpu/Sdad1	11
GO:0019080	viral gene expression	7/569	59/14121	0.00923345	0.00923345	0.564211	Trim11/Trim8/Tfap4/Ubp1/Eif3b/Ccnt2/Smarca4	7
GO:0032508	DNA duplex unwinding	5/569	33/14121	0.0097287	0.0097287	0.564211	Pot1a/Recql5/Mcm7/Recql4/Ddx11	5
GO:0051168	nuclear export	12/569	138/14121	0.00989136	0.00989136	0.564211	Zc3h11a/Nemf/Rbm26/Akap8l/Nxf1/Rangap1/Gas6/Xpot/Ddx19b/Cpsf6/Xpo7/Sdad1	12
GO:0006360	transcription by RNA polymerase I	6/569	46/14121	0.00992328	0.00992328	0.564211	Tcof1/Rrn3/Dedd/Mtor/Smarca4/Ddx11	6
GO:0007062	sister chromatid cohesion	6/569	46/14121	0.00992328	0.00992328	0.564211	Naa50/Esco1/Pds5b/Recql4/Fen1/Ddx11	6
GO:0014074	response to purine-containing compound	9/569	90/14121	0.0102301	0.0102301	0.564211	Trpm4/Ezr/Mat2a/Per1/Itpr1/Pdxp/Sell/Pik3cg/Carm1	9
GO:0032652	regulation of interleukin-1 production	9/569	90/14121	0.0102301	0.0102301	0.564211	Nod2/Naip5/Tlr8/Zc3h12a/Gsdmd/Ifnar1/Gas6/F2r/Mndal	9
GO:0051262	protein tetramerization	8/569	75/14121	0.0104237	0.0104237	0.564211	Cryz/Pfkp/Trpm4/Gls/Appl2/Aldh9a1/Pfkl/Cpsf6	8
GO:0019674	NAD metabolic process	4/569	22/14121	0.0107011	0.0107011	0.564211	Pfkp/Gpd1l/Cbr2/Pfkl	4
GO:0032703	negative regulation of interleukin-2 production	4/569	22/14121	0.0107011	0.0107011	0.564211	Nod2/Hdac7/Ezr/Homer3	4
GO:0046339	diacylglycerol metabolic process	4/569	22/14121	0.0107011	0.0107011	0.564211	Dgkd/Dgkh/Dgkz/Dgka	4
GO:0071168	protein localization to chromatin	4/569	22/14121	0.0107011	0.0107011	0.564211	Chmp7/Lemd2/Ruvbl2/Carm1	4
GO:0045619	regulation of lymphocyte differentiation	14/569	174/14121	0.0107981	0.0107981	0.564211	Cbfb/Tox/Zc3h12a/Ctla4/Lck/Il7r/Fanca/Ikzf3/Tcf7/Runx3/Gas6/Zfp36l2/Kat2a/Shb	14
GO:0034244	negative regulation of transcription elongation from RNA polymerase II promoter	3/569	12/14121	0.010905	0.010905	0.564211	Recql5/Nelfa/Hnrnpu	3
GO:0044406	adhesion of symbiont to host	3/569	12/14121	0.010905	0.010905	0.564211	Gbp7/Gas6/Hsp90ab1	3
GO:0097421	liver regeneration	3/569	12/14121	0.010905	0.010905	0.564211	Itpr1/Cebpb/Hmox1	3
GO:0050830	defense response to Gram-positive bacterium	8/569	76/14121	0.0112522	0.0112522	0.574899	Nod2/Gbp8/Gsdmd/Il7r/Myo1f/Gbp7/Hck/Tnfsf8	8
GO:0050771	negative regulation of axonogenesis	7/569	62/14121	0.01201	0.01201	0.582898	Arhgap4/Sema3f/Efnb3/Gdi1/Actr3/Sema6c/Map2	7
GO:0032479	regulation of type I interferon production	8/569	77/14121	0.0121283	0.0121283	0.582898	Hspd1/Mavs/Ppm1b/Tlr8/Polr3f/Ifnar1/Polr3b/Zbtb20	8
GO:0032731	positive regulation of interleukin-1 beta production	6/569	48/14121	0.0121541	0.0121541	0.582898	Nod2/Naip5/Tlr8/Gsdmd/Ifnar1/Mndal	6
GO:0051591	response to cAMP	6/569	48/14121	0.0121541	0.0121541	0.582898	Ezr/Mat2a/Per1/Itpr1/Pik3cg/Carm1	6
GO:0033028	myeloid cell apoptotic process	5/569	35/14121	0.0124607	0.0124607	0.582898	Mef2c/Nod2/Pik3cd/Bcl2/Hcar2	5
GO:0046632	alpha-beta T cell differentiation	10/569	109/14121	0.0124914	0.0124914	0.582898	Cbfb/Tox/Zc3h12a/Tcf7/Runx3/Tnfsf8/Bcl2/Txk/Fut7/Shb	10
GO:0032897	negative regulation of viral transcription	4/569	23/14121	0.0125497	0.0125497	0.582898	Trim11/Trim8/Tfap4/Ubp1	4
GO:0098581	detection of external biotic stimulus	4/569	23/14121	0.0125497	0.0125497	0.582898	Nod2/Naip5/Cd209b/Naip6	4
GO:0006405	RNA export from nucleus	8/569	78/14121	0.0130535	0.0130535	0.59949	Zc3h11a/Rbm26/Akap8l/Nxf1/Xpot/Ddx19b/Cpsf6/Sdad1	8
GO:0061615	glycolytic process through fructose-6-phosphate	3/569	13/14121	0.0137581	0.0137581	0.61264	Galk1/Pfkp/Pfkl	3
GO:0005975	carbohydrate metabolic process	29/569	467/14121	0.0140376	0.0140376	0.61264	Man2a2/Galk1/Jmjd8/Dlat/Pfkp/Chst14/Mogs/Dhdh/St3gal2/Gpd1l/Man2b1/Inpp5e/Cbr2/Irs2/Ext1/Pdxp/Chst12/Inpp5j/Gpt/B4galt5/Uevld/Phka2/Cry1/Mtor/Acadm/Nr1d1/Pfkl/Zbtb20/Kat2a	29
GO:0002886	regulation of myeloid leukocyte mediated immunity	7/569	64/14121	0.0141671	0.0141671	0.61264	Mavs/Pram1/D6Wsu163e/C3/Ms4a2/Hmox1/Lyn	7
GO:0035914	skeletal muscle cell differentiation	7/569	64/14121	0.0141671	0.0141671	0.61264	Mef2c/Ddx5/Nr4a1/Mef2d/Lemd2/Bcl9l/Sap30	7
GO:0009749	response to glucose	12/569	145/14121	0.0142766	0.0142766	0.61264	Cdk16/Arrb1/Trpm4/Gpr27/Irs2/Rmi1/Raf1/Gas6/Nr1d1/Pfkl/Zbtb20/Smarca4	12
GO:0002444	myeloid leukocyte mediated immunity	9/569	95/14121	0.0142811	0.0142811	0.61264	Mavs/Pram1/D6Wsu163e/Myo1f/C3/Ms4a2/Hmox1/Lyn/Clnk	9
GO:0071396	cellular response to lipid	26/569	408/14121	0.0143916	0.0143916	0.61264	Dnaja1/Mef2c/Nod2/Ddx5/Akap8/Tfap4/Adcy2/Zc3h12a/Phc1/Gramd1a/Per1/Fkbp4/Ruvbl2/Mrc1/Cebpb/Safb/Zfp36l2/Twf2/Cry1/Nr1d1/Hsf1/Carm1/Lyn/Map4k1/Smarca4/Hnrnpu	26
GO:0032528	microvillus organization	4/569	24/14121	0.0145903	0.0145903	0.61264	Ezr/Rap2a/Twf2/Espn	4
GO:0016051	carbohydrate biosynthetic process	13/569	163/14121	0.0146888	0.0146888	0.61264	Chst14/St3gal2/Irs2/Ext1/Pdxp/Chst12/Gpt/B4galt5/Cry1/Mtor/Acadm/Nr1d1/Kat2a	13
GO:0015931	nucleobase-containing compound transport	14/569	181/14121	0.0148686	0.0148686	0.613873	Zc3h11a/Srsf7/Rbm26/Slc29a1/Akap8l/Nxf1/Ahctf1/Xpot/Slc25a24/Hsf1/Ddx19b/Cpsf6/Hnrnpu/Sdad1	14
GO:0000280	nuclear division	23/569	351/14121	0.015289	0.015289	0.614726	Hspa1b/Akap8/Naa50/Map10/Anapc5/Chmp7/Klhdc8b/Akap8l/Hspa1a/Fanca/Pdxp/Actr3/Rmi1/Pds5b/Aspm/Cep63/Prdm9/Nde1/Prc1/Hsf1/Mki67/Mybl2/Hnrnpu	23
GO:0034637	cellular carbohydrate biosynthetic process	7/569	65/14121	0.0153436	0.0153436	0.614726	Irs2/Ext1/Pdxp/B4galt5/Mtor/Acadm/Nr1d1	7
GO:0001782	B cell homeostasis	5/569	37/14121	0.0156699	0.0156699	0.614726	Mef2c/Pik3cd/Pirb/Bcl2/Lyn	5
GO:0050852	T cell receptor signaling pathway	10/569	113/14121	0.0157923	0.0157923	0.614726	Fyn/Pram1/Zc3h12a/Dgkz/Ctla4/Ezr/Lck/Plcg1/Txk/Shb	10
GO:0010656	negative regulation of muscle cell apoptotic process	6/569	51/14121	0.0161276	0.0161276	0.614726	Hspa8/Zc3h12a/Rgl2/Bcl2/Hmox1/Hsf1	6
GO:0032606	type I interferon production	8/569	81/14121	0.0161388	0.0161388	0.614726	Hspd1/Mavs/Ppm1b/Tlr8/Polr3f/Ifnar1/Polr3b/Zbtb20	8
GO:0009746	response to hexose	12/569	148/14121	0.0165544	0.0165544	0.614726	Cdk16/Arrb1/Trpm4/Gpr27/Irs2/Rmi1/Raf1/Gas6/Nr1d1/Pfkl/Zbtb20/Smarca4	12
GO:0050657	nucleic acid transport	12/569	148/14121	0.0165544	0.0165544	0.614726	Zc3h11a/Srsf7/Rbm26/Akap8l/Nxf1/Ahctf1/Xpot/Hsf1/Ddx19b/Cpsf6/Hnrnpu/Sdad1	12
GO:0050658	RNA transport	12/569	148/14121	0.0165544	0.0165544	0.614726	Zc3h11a/Srsf7/Rbm26/Akap8l/Nxf1/Ahctf1/Xpot/Hsf1/Ddx19b/Cpsf6/Hnrnpu/Sdad1	12
GO:0071383	cellular response to steroid hormone stimulus	11/569	131/14121	0.0167853	0.0167853	0.614726	Dnaja1/Ddx5/Tfap4/Per1/Fkbp4/Safb/Zfp36l2/Cry1/Carm1/Smarca4/Hnrnpu	11
GO:0006925	inflammatory cell apoptotic process	4/569	25/14121	0.0168291	0.0168291	0.614726	Mef2c/Nod2/Pik3cd/Hcar2	4
GO:0006268	DNA unwinding involved in DNA replication	3/569	14/14121	0.0169948	0.0169948	0.614726	Recql5/Mcm7/Recql4	3
GO:0031115	negative regulation of microtubule polymerization	3/569	14/14121	0.0169948	0.0169948	0.614726	Fkbp4/Map2/Inpp5j	3
GO:0032785	negative regulation of DNA-templated transcription, elongation	3/569	14/14121	0.0169948	0.0169948	0.614726	Recql5/Nelfa/Hnrnpu	3
GO:0034284	response to monosaccharide	12/569	149/14121	0.0173715	0.0173715	0.620232	Cdk16/Arrb1/Trpm4/Gpr27/Irs2/Rmi1/Raf1/Gas6/Nr1d1/Pfkl/Zbtb20/Smarca4	12
GO:0030217	T cell differentiation	18/569	259/14121	0.0175692	0.0175692	0.620232	Mafb/Jmjd6/Cbfb/Tox/Zc3h12a/Ctla4/Lck/Il7r/Fanca/Tcf7/Runx3/Tnfsf8/Bcl2/Txk/Fut7/Zfp36l2/Kat2a/Shb	18
GO:0000819	sister chromatid segregation	13/569	167/14121	0.017643	0.017643	0.620232	Akap8/Naa50/Map10/Esco1/Anapc5/Chmp7/Akap8l/Pds5b/Prc1/Recql4/Fen1/Ddx11/Hnrnpu	13
GO:0030888	regulation of B cell proliferation	7/569	67/14121	0.0179018	0.0179018	0.620232	Mef2c/Ctla4/Ikzf3/Irs2/Bcl2/Tfrc/Lyn	7
GO:0071407	cellular response to organic cyclic compound	24/569	376/14121	0.0179057	0.0179057	0.620232	Dnaja1/Mef2c/Ddx5/Tfap4/Adcy2/Mavs/Zc3h12a/Trpm4/Ezr/Gramd1a/Per1/Itpr1/Recql5/Pdxp/Fkbp4/Ruvbl2/Safb/Zfp36l2/Pik3cg/Cry1/Hsf1/Carm1/Smarca4/Hnrnpu	24
GO:0000910	cytokinesis	11/569	133/14121	0.0185923	0.0185923	0.624795	Map10/Uvrag/Snx18/Chmp7/Klhdc8b/Efhc1/Pdxp/Actr3/Ahctf1/Prc1/Fsd1	11
GO:0006644	phospholipid metabolic process	21/569	319/14121	0.0189827	0.0189827	0.624795	Serinc3/Nod2/Dgkd/Dgkh/Dgkz/Vav2/Pik3cd/Cish/Mtm1/Crls1/Pitpnc1/Inpp5e/Pdxp/Plcg1/Agpat2/Inpp5j/Dgka/Pik3cg/Mppe1/Sgms1/Lyn	21
GO:0051236	establishment of RNA localization	12/569	151/14121	0.0190962	0.0190962	0.624795	Zc3h11a/Srsf7/Rbm26/Akap8l/Nxf1/Ahctf1/Xpot/Hsf1/Ddx19b/Cpsf6/Hnrnpu/Sdad1	12
GO:0045589	regulation of regulatory T cell differentiation	4/569	26/14121	0.0192711	0.0192711	0.624795	Ctla4/Lck/Fanca/Kat2a	4
GO:0046365	monosaccharide catabolic process	4/569	26/14121	0.0192711	0.0192711	0.624795	Galk1/Pfkp/Dhdh/Pfkl	4
GO:0046785	microtubule polymerization	7/569	68/14121	0.0192873	0.0192873	0.624795	Fkbp4/Tubgcp6/Map2/Inpp5j/Nde1/Mapre3/Tubgcp4	7
GO:0032392	DNA geometric change	5/569	39/14121	0.0193874	0.0193874	0.624795	Pot1a/Recql5/Mcm7/Recql4/Ddx11	5
GO:1902105	regulation of leukocyte differentiation	19/569	281/14121	0.0194167	0.0194167	0.624795	Mafb/Klf10/Cbfb/Tox/Zc3h12a/Ctla4/Lck/Il7r/Fanca/Ikzf3/Tcf7/Cebpb/Runx3/Gas6/Zfp36l2/Mtor/Lyn/Kat2a/Shb	19
GO:0009408	response to heat	8/569	84/14121	0.019719	0.019719	0.624795	Dnaja1/Hspa1b/Mill2/Hspa1a/Hmox1/Hsf1/Hspa4/Hsp90ab1	8
GO:0032611	interleukin-1 beta production	8/569	84/14121	0.019719	0.019719	0.624795	Nod2/Naip5/Tlr8/Zc3h12a/Gsdmd/Ifnar1/F2r/Mndal	8
GO:1900182	positive regulation of protein localization to nucleus	8/569	84/14121	0.019719	0.019719	0.624795	Fyn/Hnrnpm/Trim8/Mavs/Zc3h12a/Prkcq/Tfrc/Hsp90ab1	8
GO:0002703	regulation of leukocyte mediated immunity	16/569	225/14121	0.0200461	0.0200461	0.630275	Hspd1/Nod2/Mavs/Hspa8/Pram1/Trpm4/D6Wsu163e/Il7r/C3/Ms4a2/Fut7/Hmox1/Hmces/Tfrc/Lyn/Clnk	16
GO:0070269	pyroptosis	3/569	15/14121	0.0206194	0.0206194	0.633844	Naip5/Gsdmd/Naip6	3
GO:0048285	organelle fission	25/569	401/14121	0.0206279	0.0206279	0.633844	Hspa1b/Akap8/Naa50/Map10/Anapc5/Dnm1/Chmp7/Klhdc8b/Akap8l/Hspa1a/Fanca/Pdxp/Actr3/Rmi1/Pds5b/Aspm/Cep63/Mtfp1/Prdm9/Nde1/Prc1/Hsf1/Mki67/Mybl2/Hnrnpu	25
GO:0043299	leukocyte degranulation	7/569	69/14121	0.0207461	0.0207461	0.633844	Pram1/D6Wsu163e/Myo1f/Ms4a2/Hmox1/Lyn/Clnk	7
GO:0071887	leukocyte apoptotic process	10/569	118/14121	0.0207799	0.0207799	0.633844	Tsc22d3/Mef2c/Nod2/Pik3cd/Il7r/Irs2/Prkcq/Gas6/Hcar2/Lyn	10
GO:0046631	alpha-beta T cell activation	12/569	153/14121	0.0209457	0.0209457	0.634169	Cbfb/Tox/Zc3h12a/Prkcq/Tcf7/Cebpb/Runx3/Tnfsf8/Bcl2/Txk/Fut7/Shb	12
GO:0038083	peptidyl-tyrosine autophosphorylation	5/569	40/14121	0.0214456	0.0214456	0.644529	Fyn/Lck/Hck/Txk/Lyn	5
GO:0032612	interleukin-1 production	9/569	102/14121	0.0217945	0.0217945	0.649272	Nod2/Naip5/Tlr8/Zc3h12a/Gsdmd/Ifnar1/Gas6/F2r/Mndal	9
GO:0032469	endoplasmic reticulum calcium ion homeostasis	4/569	27/14121	0.0219211	0.0219211	0.649272	Rap1gds1/Itpr1/Pacs2/Bcl2	4
GO:0048525	negative regulation of viral process	8/569	86/14121	0.0223993	0.0223993	0.655885	Trim11/Trim8/Tfap4/Mavs/Zc3h12a/Fam111a/Ubp1/Trim26	8
GO:2000107	negative regulation of leukocyte apoptotic process	6/569	55/14121	0.0227076	0.0227076	0.655885	Tsc22d3/Nod2/Il7r/Irs2/Prkcq/Gas6	6
GO:0032870	cellular response to hormone stimulus	25/569	405/14121	0.0229646	0.0229646	0.655885	Dnaja1/Mef2c/Ddx5/Akap8/Tfap4/Nr4a1/Ugcg/Foxo4/Per1/Irs2/Prkcq/Fkbp4/Rangap1/Safb/Fut7/Eprs/Zfp36l2/Appl2/Cry1/Naip6/Nr1d1/Hsf1/Carm1/Smarca4/Hnrnpu	25
GO:0006650	glycerophospholipid metabolic process	16/569	229/14121	0.0232025	0.0232025	0.655885	Serinc3/Dgkd/Dgkh/Dgkz/Pik3cd/Cish/Mtm1/Crls1/Pitpnc1/Inpp5e/Pdxp/Agpat2/Inpp5j/Dgka/Pik3cg/Mppe1	16
GO:0046782	regulation of viral transcription	5/569	41/14121	0.0236408	0.0236408	0.655885	Trim11/Trim8/Tfap4/Ubp1/Smarca4	5
GO:0046824	positive regulation of nucleocytoplasmic transport	7/569	71/14121	0.0238905	0.0238905	0.655885	Rbm26/Mavs/Zc3h12a/Prkcq/Gas6/Hsp90ab1/Cpsf6	7
GO:0032732	positive regulation of interleukin-1 production	6/569	56/14121	0.0245975	0.0245975	0.655885	Nod2/Naip5/Tlr8/Gsdmd/Ifnar1/Mndal	6
GO:0033692	cellular polysaccharide biosynthetic process	6/569	56/14121	0.0245975	0.0245975	0.655885	Irs2/Ext1/B4galt5/Mtor/Acadm/Nr1d1	6
GO:0045475	locomotor rhythm	3/569	16/14121	0.0246338	0.0246338	0.655885	Naglu/Ciart/Mtor	3
GO:0046831	regulation of RNA export from nucleus	3/569	16/14121	0.0246338	0.0246338	0.655885	Rbm26/Akap8l/Cpsf6	3
GO:0071243	cellular response to arsenic-containing substance	3/569	16/14121	0.0246338	0.0246338	0.655885	Zc3h12a/Hmox1/Hsf1	3
GO:1900016	negative regulation of cytokine production involved in inflammatory response	3/569	16/14121	0.0246338	0.0246338	0.655885	Zc3h12a/Abcd1/Appl2	3
GO:1902187	negative regulation of viral release from host cell	3/569	16/14121	0.0246338	0.0246338	0.655885	Trim11/Trim8/Trim26	3
GO:0051984	positive regulation of chromosome segregation	4/569	28/14121	0.0247827	0.0247827	0.655885	Anapc5/Fen1/Ddx11/Hnrnpu	4
GO:0090312	positive regulation of protein deacetylation	4/569	28/14121	0.0247827	0.0247827	0.655885	Jdp2/Akap8/Ndn/Akap8l	4
GO:0009615	response to virus	17/569	250/14121	0.0248542	0.0248542	0.655885	Serinc3/Trim11/Mavs/Ivns1abp/Ppm1b/Tlr8/Zc3h12a/Crebzf/Mill2/Ext1/Tagap/Polr3f/Bcl2/Ifnar1/Ifngr1/Polr3b/Tspan6	17
GO:0030705	cytoskeleton-dependent intracellular transport	13/569	175/14121	0.0248723	0.0248723	0.655885	Mapk8ip3/Hspa8/Madd/Myo7a/Arl8a/Klc1/Myo1f/Actn4/Hook2/Ccdc88c/Map2/Nde1/Hnrnpu	13
GO:0007052	mitotic spindle organization	9/569	105/14121	0.0257554	0.0257554	0.667756	Hspa1b/Map10/Tacc2/Efhc1/Hspa1a/Prc1/Fsd1/Mybl2/Hnrnpu	9
GO:0031109	microtubule polymerization or depolymerization	9/569	105/14121	0.0257554	0.0257554	0.667756	Eml4/Fkbp4/Tubgcp6/Map2/Inpp5j/Kif19a/Nde1/Mapre3/Tubgcp4	9
GO:0030517	negative regulation of axon extension	5/569	42/14121	0.0259759	0.0259759	0.667756	Arhgap4/Sema3f/Actr3/Sema6c/Map2	5
GO:0098781	ncRNA transcription	5/569	42/14121	0.0259759	0.0259759	0.667756	Tcof1/Dedd/Mtor/Smarca4/Ddx11	5
GO:0042110	T cell activation	27/569	451/14121	0.0263102	0.0263102	0.672123	Mafb/Hspd1/Fyn/Jmjd6/Cbfb/Efnb3/Tox/Zc3h12a/Ctla4/Lck/Slfn1/Il7r/Mill2/Fanca/Prkcq/Tcf7/Cebpb/Runx3/Tnfsf8/Bcl2/Txk/Ifnar1/Fut7/Zfp36l2/Tfrc/Kat2a/Shb	27
GO:0017038	protein import	14/569	196/14121	0.0274633	0.0274633	0.678213	Hspd1/Agap3/Hnrnpm/Ddx5/Mavs/Hspa8/Zc3h12a/Fam53b/Sprn/Prkcq/Appl2/Pttg1ip/Hspa4/Hsp90ab1	14
GO:0006356	regulation of transcription by RNA polymerase I	4/569	29/14121	0.0278593	0.0278593	0.678213	Dedd/Mtor/Smarca4/Ddx11	4
GO:0006734	NADH metabolic process	4/569	29/14121	0.0278593	0.0278593	0.678213	Pfkp/Gpd1l/Cbr2/Pfkl	4
GO:0030098	lymphocyte differentiation	22/569	352/14121	0.0279672	0.0279672	0.678213	Mafb/Hdac7/Jmjd6/Cbfb/Tox/Zc3h12a/Ctla4/Lck/Nfatc1/Il7r/Fanca/Ikzf3/Tcf7/Runx3/Tnfsf8/Bcl2/Txk/Fut7/Gas6/Zfp36l2/Kat2a/Shb	22
GO:0006874	cellular calcium ion homeostasis	23/569	373/14121	0.0286548	0.0286548	0.678213	Atp13a1/Fyn/Atp13a2/Atp13a3/Trpm4/Atp2c1/Lck/Rap1gds1/Efhc1/Ms4a2/Itpr1/Slc30a1/Tnni3/Ptgir/Ccr4/Plcg1/Pacs2/Bcl2/C3ar1/Pik3cg/Afg3l2/F2r/Lyn	23
GO:1905269	positive regulation of chromatin organization	9/569	107/14121	0.0286635	0.0286635	0.678213	Jdp2/Akap8/Setdb2/Arrb1/Akap8l/Nelfa/Ruvbl2/Prdm9/Kat2a	9
GO:0008380	RNA splicing	22/569	353/14121	0.0287462	0.0287462	0.678213	Rbm39/Srsf7/Hnrnpm/Prpf38b/Srek1/Ddx5/Rbm5/Ivns1abp/Jmjd6/Hspa8/Tsen2/Scaf1/Mbnl2/Srsf10/Pnn/Rbm15/Acin1/Tra2a/Dhx15/Gemin2/Mettl4/Hnrnpu	22
GO:0009617	response to bacterium	29/569	496/14121	0.0287592	0.0287592	0.678213	Mef2c/Nod2/Naip5/Gbp8/Cd209b/Akap8/Mavs/Zc3h12a/Gsdmd/Il7r/Myo1f/C3/S100a9/Gbp7/Ikzf3/Slfn2/Ptgir/Mrc1/Cebpb/Hck/Tnfsf8/Ifnar1/Macrod2/Naip6/Nr1d1/F2r/Hsf1/Mndal/Lyn	29
GO:0007063	regulation of sister chromatid cohesion	3/569	17/14121	0.0290376	0.0290376	0.678213	Recql4/Fen1/Ddx11	3
GO:0007549	dosage compensation	3/569	17/14121	0.0290376	0.0290376	0.678213	Pcgf3/Rbm15/Hnrnpu	3
GO:0009048	dosage compensation by inactivation of X chromosome	3/569	17/14121	0.0290376	0.0290376	0.678213	Pcgf3/Rbm15/Hnrnpu	3
GO:0016973	poly(A)+ mRNA export from nucleus	3/569	17/14121	0.0290376	0.0290376	0.678213	Zc3h11a/Nxf1/Ddx19b	3
GO:0098760	response to interleukin-7	3/569	17/14121	0.0290376	0.0290376	0.678213	Hspd1/Hdgf/Stip1	3
GO:0098761	cellular response to interleukin-7	3/569	17/14121	0.0290376	0.0290376	0.678213	Hspd1/Hdgf/Stip1	3
GO:1901673	regulation of mitotic spindle assembly	3/569	17/14121	0.0290376	0.0290376	0.678213	Hspa1b/Hspa1a/Hnrnpu	3
GO:0051345	positive regulation of hydrolase activity	28/569	477/14121	0.0299252	0.0299252	0.694974	Hspd1/Tbc1d10b/Mef2c/Fyn/Dnajb1/Arhgap42/Tfap4/Xdh/Snx18/Arrb1/Ccl8/Lck/Rap1gds1/Dennd1a/Rgs14/S100a9/Ms4a2/Pot1a/Rangap1/Txk/Arhgap25/Sgsm3/F2r/Hsf1/Hsp90ab1/Lyn/Ddx11/Hnrnpu	28
GO:0010771	negative regulation of cell morphogenesis involved in differentiation	8/569	91/14121	0.0302028	0.0302028	0.697458	Arhgap4/Sema3f/Efnb3/Gdi1/Actn4/Actr3/Sema6c/Map2	8
GO:0042113	B cell activation	16/569	237/14121	0.0306228	0.0306228	0.699327	Hspd1/Mef2c/Nod2/Hdac7/Ctla4/Pik3cd/Nfatc1/Il7r/Ikzf3/Irs2/Bcl2/Zfp36l2/Hmces/Tfrc/Lyn/Shb	16
GO:0051640	organelle localization	28/569	478/14121	0.030626	0.030626	0.699327	Uvrag/Cluh/Dnm1/Madd/Myo7a/Ezr/Chmp7/D6Wsu163e/Tacc2/Mtm1/Myo1f/Ms4a2/Actn4/Actr3/Pacs2/Map2/Aspm/Cep63/Stard3/Pik3cg/Mtor/Hmox1/Nde1/Lyn/Clnk/Hnrnpu/Kat2a/Sdad1	28
GO:0009743	response to carbohydrate	12/569	162/14121	0.0309439	0.0309439	0.70062	Cdk16/Arrb1/Trpm4/Gpr27/Irs2/Rmi1/Raf1/Gas6/Nr1d1/Pfkl/Zbtb20/Smarca4	12
GO:0043550	regulation of lipid kinase activity	5/569	44/14121	0.0310757	0.0310757	0.70062	Nod2/Dgkz/Vav2/Ppp2r5a/Lyn	5
GO:0045580	regulation of T cell differentiation	11/569	144/14121	0.0311968	0.0311968	0.70062	Cbfb/Tox/Zc3h12a/Ctla4/Lck/Il7r/Fanca/Tcf7/Runx3/Kat2a/Shb	11
GO:0032092	positive regulation of protein binding	8/569	92/14121	0.0319621	0.0319621	0.712312	Arrb1/Plxnd1/Actr3/Mapre3/Hsf1/Pacs1/Hspa4/Hsp90ab1	8
GO:0050864	regulation of B cell activation	10/569	127/14121	0.0325007	0.0325007	0.712312	Mef2c/Nod2/Ctla4/Ikzf3/Irs2/Bcl2/Zfp36l2/Hmces/Tfrc/Lyn	10
GO:0008088	axo-dendritic transport	7/569	76/14121	0.0331472	0.0331472	0.712312	Mapk8ip3/Hspa8/Madd/Arl8a/Klc1/Map2/Hnrnpu	7
GO:0090307	mitotic spindle assembly	6/569	60/14121	0.0331978	0.0331978	0.712312	Hspa1b/Map10/Hspa1a/Prc1/Mybl2/Hnrnpu	6
GO:0071333	cellular response to glucose stimulus	9/569	110/14121	0.0334459	0.0334459	0.712312	Cdk16/Arrb1/Trpm4/Gpr27/Raf1/Gas6/Nr1d1/Zbtb20/Smarca4	9
GO:0000188	inactivation of MAPK activity	3/569	18/14121	0.0338283	0.0338283	0.712312	Dusp4/Spred2/Dusp7	3
GO:0030050	vesicle transport along actin filament	3/569	18/14121	0.0338283	0.0338283	0.712312	Myo7a/Myo1f/Actn4	3
GO:0035372	protein localization to microtubule	3/569	18/14121	0.0338283	0.0338283	0.712312	Dvl1/Mapre3/Hnrnpu	3
GO:0046597	negative regulation of viral entry into host cell	3/569	18/14121	0.0338283	0.0338283	0.712312	Trim11/Trim8/Trim26	3
GO:0046629	gamma-delta T cell activation	3/569	18/14121	0.0338283	0.0338283	0.712312	Lck/Mill2/Tcf7	3
GO:0032984	protein-containing complex disassembly	13/569	183/14121	0.0340854	0.0340854	0.712312	Napb/Eml4/Uvrag/Hspa8/Add3/Klc1/Pdxp/Map2/Kif19a/Snx14/Twf2/Tecpr1/Smarca4	13
GO:1902275	regulation of chromatin organization	13/569	183/14121	0.0340854	0.0340854	0.712312	Jdp2/Akap8/Setdb2/Arrb1/Akap8l/Nelfa/Ruvbl2/Prdm9/Tlk2/Mki67/Mettl4/Hnrnpu/Kat2a	13
GO:0006397	mRNA processing	25/569	421/14121	0.0344226	0.0344226	0.712312	Rbm39/Srsf7/Hnrnpm/Prpf38b/Srek1/Ddx5/Rbm5/Rbm26/Jmjd6/Hspa8/Tsen2/Scaf1/Mbnl2/Srsf10/Pnn/Akap8l/Rbm15/Acin1/Tra2a/Safb/Dhx15/Gemin2/Hsf1/Cpsf6/Hnrnpu	25
GO:0010667	negative regulation of cardiac muscle cell apoptotic process	4/569	31/14121	0.0346665	0.0346665	0.712312	Hspa8/Rgl2/Bcl2/Hsf1	4
GO:0072576	liver morphogenesis	4/569	31/14121	0.0346665	0.0346665	0.712312	Tet2/Itpr1/Cebpb/Mki67	4
GO:0090218	positive regulation of lipid kinase activity	4/569	31/14121	0.0346665	0.0346665	0.712312	Nod2/Dgkz/Vav2/Lyn	4
GO:0140014	mitotic nuclear division	16/569	241/14121	0.0349308	0.0349308	0.712312	Hspa1b/Akap8/Naa50/Map10/Anapc5/Chmp7/Klhdc8b/Akap8l/Hspa1a/Pdxp/Pds5b/Nde1/Prc1/Mki67/Mybl2/Hnrnpu	16
GO:0006606	protein import into nucleus	11/569	147/14121	0.0354943	0.0354943	0.712312	Agap3/Ddx5/Mavs/Hspa8/Zc3h12a/Fam53b/Sprn/Prkcq/Appl2/Pttg1ip/Hsp90ab1	11
GO:0009755	hormone-mediated signaling pathway	10/569	129/14121	0.0356316	0.0356316	0.712312	Dnaja1/Ddx5/Per1/Fkbp4/Safb/Appl2/Cry1/Nr1d1/Carm1/Smarca4	10
GO:0030518	intracellular steroid hormone receptor signaling pathway	8/569	94/14121	0.0356879	0.0356879	0.712312	Dnaja1/Ddx5/Per1/Fkbp4/Safb/Cry1/Carm1/Smarca4	8
GO:0031058	positive regulation of histone modification	8/569	94/14121	0.0356879	0.0356879	0.712312	Jdp2/Akap8/Arrb1/Akap8l/Nelfa/Ruvbl2/Prdm9/Kat2a	8
GO:1900015	regulation of cytokine production involved in inflammatory response	5/569	46/14121	0.0367618	0.0367618	0.712312	Nod2/Zc3h12a/Abcd1/Per1/Appl2	5
GO:0046474	glycerophospholipid biosynthetic process	9/569	112/14121	0.0369244	0.0369244	0.712312	Dgkd/Dgkh/Dgkz/Pik3cd/Crls1/Agpat2/Dgka/Pik3cg/Mppe1	9
GO:0071331	cellular response to hexose stimulus	9/569	112/14121	0.0369244	0.0369244	0.712312	Cdk16/Arrb1/Trpm4/Gpr27/Raf1/Gas6/Nr1d1/Zbtb20/Smarca4	9
GO:1902850	microtubule cytoskeleton organization involved in mitosis	10/569	130/14121	0.0372732	0.0372732	0.712312	Hspa1b/Map10/Tacc2/Efhc1/Hspa1a/Nde1/Prc1/Fsd1/Mybl2/Hnrnpu	10
GO:0044403	symbiotic process	20/569	323/14121	0.0379645	0.0379645	0.712312	Hspd1/Naip5/Ddx5/Trim11/Trim8/Tfap4/Mavs/Uvrag/Hspa8/Zc3h12a/Fam111a/Ubp1/Eif3b/Gbp7/Ccnt2/Bcl2/Trim26/Gas6/Hsp90ab1/Smarca4	20
GO:0043281	regulation of cysteine-type endopeptidase activity involved in apoptotic process	13/569	186/14121	0.0381028	0.0381028	0.712312	Hspd1/Naip5/Hspa1b/Tfap4/Xdh/Arrb1/Nr4a1/Lck/S100a9/Gas6/Naip6/F2r/Hsf1	13
GO:0009595	detection of biotic stimulus	4/569	32/14121	0.0384001	0.0384001	0.712312	Nod2/Naip5/Cd209b/Naip6	4
GO:1903427	negative regulation of reactive oxygen species biosynthetic process	4/569	32/14121	0.0384001	0.0384001	0.712312	Hspd1/Fyn/Zc3h12a/Abcd1	4
GO:0071326	cellular response to monosaccharide stimulus	9/569	113/14121	0.0387532	0.0387532	0.712312	Cdk16/Arrb1/Trpm4/Gpr27/Raf1/Gas6/Nr1d1/Zbtb20/Smarca4	9
GO:0009266	response to temperature stimulus	10/569	131/14121	0.0389664	0.0389664	0.712312	Dnaja1/Hspa1b/Mill2/Hspa1a/Appl2/Hmox1/Acadm/Hsf1/Hspa4/Hsp90ab1	10
GO:0055074	calcium ion homeostasis	23/569	385/14121	0.0389698	0.0389698	0.712312	Atp13a1/Fyn/Atp13a2/Atp13a3/Trpm4/Atp2c1/Lck/Rap1gds1/Efhc1/Ms4a2/Itpr1/Slc30a1/Tnni3/Ptgir/Ccr4/Plcg1/Pacs2/Bcl2/C3ar1/Pik3cg/Afg3l2/F2r/Lyn	23
GO:0010039	response to iron ion	3/569	19/14121	0.0390015	0.0390015	0.712312	Bcl2/Hmox1/Tfrc	3
GO:0032239	regulation of nucleobase-containing compound transport	3/569	19/14121	0.0390015	0.0390015	0.712312	Rbm26/Akap8l/Cpsf6	3
GO:0045652	regulation of megakaryocyte differentiation	3/569	19/14121	0.0390015	0.0390015	0.712312	Mef2c/Mturn/Rbm15	3
GO:0048311	mitochondrion distribution	3/569	19/14121	0.0390015	0.0390015	0.712312	Cluh/Mtm1/Kat2a	3
GO:1902254	negative regulation of intrinsic apoptotic signaling pathway by p53 class mediator	3/569	19/14121	0.0390015	0.0390015	0.712312	Rrn3/Cep63/Pttg1ip	3
GO:0051607	defense response to virus	14/569	206/14121	0.0393996	0.0393996	0.712312	Serinc3/Trim11/Mavs/Ppm1b/Tlr8/Zc3h12a/Mill2/Tagap/Polr3f/Bcl2/Ifnar1/Ifngr1/Polr3b/Tspan6	14
GO:0007585	respiratory gaseous exchange by respiratory system	5/569	47/14121	0.0398288	0.0398288	0.712312	Mafb/Mapk8ip3/Ndn/Gls/Man1a2	5
GO:0048641	regulation of skeletal muscle tissue development	5/569	47/14121	0.0398288	0.0398288	0.712312	Tsc22d3/Mef2c/Ddx5/Mtm1/Bcl2	5
GO:0002822	regulation of adaptive immune response based on somatic recombination of immune receptors built from immunoglobulin superfamily domains	12/569	169/14121	0.0408066	0.0408066	0.712312	Hspd1/Mef2c/Nod2/Hspa8/Zc3h12a/Trpm4/Il7r/C3/Prkcq/Fut7/Hmces/Tfrc	12
GO:0008361	regulation of cell size	13/569	188/14121	0.0409612	0.0409612	0.712312	Arhgap4/Slc12a4/Sema3f/Gdi1/Il7r/Slc12a7/Actr3/Sema6c/Map2/Cttn/Twf2/Mtor/Hsp90ab1	13
GO:0006476	protein deacetylation	8/569	97/14121	0.0418088	0.0418088	0.712312	Jdp2/Spred2/Akap8/Hdac7/Ndn/Akap8l/Per1/Rcor2	8
GO:0051170	import into nucleus	11/569	151/14121	0.0418498	0.0418498	0.712312	Agap3/Ddx5/Mavs/Hspa8/Zc3h12a/Fam53b/Sprn/Prkcq/Appl2/Pttg1ip/Hsp90ab1	11
GO:0034142	toll-like receptor 4 signaling pathway	4/569	33/14121	0.0423548	0.0423548	0.712312	Wdfy1/Appl2/Nr1d1/Lyn	4
GO:1990138	neuron projection extension	12/569	170/14121	0.0423764	0.0423764	0.712312	Arhgap4/Sema3f/Gdi1/Ndn/Vcl/Dvl1/Actr3/Sema6c/Map2/Cttn/Twf2/Hsp90ab1	12
GO:0002448	mast cell mediated immunity	5/569	48/14121	0.0430468	0.0430468	0.712312	D6Wsu163e/Ms4a2/Hmox1/Lyn/Clnk	5
GO:0032720	negative regulation of tumor necrosis factor production	5/569	48/14121	0.0430468	0.0430468	0.712312	Nod2/Akap8/Zc3h12a/Gas6/Hsf1	5
GO:0043303	mast cell degranulation	5/569	48/14121	0.0430468	0.0430468	0.712312	D6Wsu163e/Ms4a2/Hmox1/Lyn/Clnk	5
GO:0043620	regulation of DNA-templated transcription in response to stress	5/569	48/14121	0.0430468	0.0430468	0.712312	Dnajb1/Rgs14/Cebpb/Hmox1/Hsf1	5
GO:0050853	B cell receptor signaling pathway	5/569	48/14121	0.0430468	0.0430468	0.712312	Mef2c/Ctla4/Lck/Bcl2/Lyn	5
GO:0000271	polysaccharide biosynthetic process	6/569	64/14121	0.0435406	0.0435406	0.712312	Irs2/Ext1/B4galt5/Mtor/Acadm/Nr1d1	6
GO:0042509	regulation of tyrosine phosphorylation of STAT protein	6/569	64/14121	0.0435406	0.0435406	0.712312	Fyn/Il22/Lck/Il22ra2/Hsf1/Lyn	6
GO:0071426	ribonucleoprotein complex export from nucleus	6/569	64/14121	0.0435406	0.0435406	0.712312	Zc3h11a/Akap8l/Nxf1/Xpot/Ddx19b/Sdad1	6
GO:0099518	vesicle cytoskeletal trafficking	6/569	64/14121	0.0435406	0.0435406	0.712312	Madd/Myo7a/Myo1f/Actn4/Map2/Nde1	6
GO:0007519	skeletal muscle tissue development	11/569	152/14121	0.043554	0.043554	0.712312	Tsc22d3/Mef2c/Ddx5/Nr4a1/Mtm1/Ccnt2/Mef2d/Lemd2/Bcl2/Bcl9l/Sap30	11
GO:0051259	protein complex oligomerization	13/569	190/14121	0.0439676	0.0439676	0.712312	Cryz/Pfkp/Jmjd6/Slc1a5/Zc3h12a/Gsdmd/Trpm4/Mat2a/Gls/Appl2/Aldh9a1/Pfkl/Cpsf6	13
GO:0050792	regulation of viral process	12/569	171/14121	0.0439877	0.0439877	0.712312	Ddx5/Trim11/Trim8/Tfap4/Mavs/Hspa8/Zc3h12a/Fam111a/Ubp1/Bcl2/Trim26/Smarca4	12
GO:0045089	positive regulation of innate immune response	8/569	98/14121	0.0439945	0.0439945	0.712312	Nod2/Mavs/Tlr8/Polr3f/Txk/Mndal/Polr3b/Clnk	8
GO:1901222	regulation of NIK/NF-kappaB signaling	8/569	98/14121	0.0439945	0.0439945	0.712312	Nod2/Hdac7/Ppm1b/Zc3h12a/Rtkn2/Actn4/Tspan6/Nfat5	8
GO:0032675	regulation of interleukin-6 production	10/569	134/14121	0.044362	0.044362	0.712312	Hspd1/Nod2/Mavs/Tlr8/Zc3h12a/Arrb1/Cebpb/Gas6/F2r/Zbtb20	10
GO:0003094	glomerular filtration	3/569	20/14121	0.0445512	0.0445512	0.712312	Sulf1/Gas6/F2r	3
GO:0031065	positive regulation of histone deacetylation	3/569	20/14121	0.0445512	0.0445512	0.712312	Jdp2/Akap8/Akap8l	3
GO:0031998	regulation of fatty acid beta-oxidation	3/569	20/14121	0.0445512	0.0445512	0.712312	Abcd1/Irs2/Mtor	3
GO:0035970	peptidyl-threonine dephosphorylation	3/569	20/14121	0.0445512	0.0445512	0.712312	Dusp4/Ppm1b/Dusp7	3
GO:0099515	actin filament-based transport	3/569	20/14121	0.0445512	0.0445512	0.712312	Myo7a/Myo1f/Actn4	3
GO:1904892	regulation of receptor signaling pathway via STAT	9/569	116/14121	0.0446061	0.0446061	0.712312	Fyn/Il22/Crlf3/Lck/Il7r/Il22ra2/Hsf1/Lyn/Dot1l	9
GO:2000116	regulation of cysteine-type endopeptidase activity	14/569	210/14121	0.0450797	0.0450797	0.712312	Hspd1/Fyn/Naip5/Hspa1b/Tfap4/Xdh/Arrb1/Nr4a1/Lck/S100a9/Gas6/Naip6/F2r/Hsf1	14
GO:0006403	RNA localization	12/569	172/14121	0.0456411	0.0456411	0.712312	Zc3h11a/Srsf7/Rbm26/Akap8l/Nxf1/Ahctf1/Xpot/Hsf1/Ddx19b/Cpsf6/Hnrnpu/Sdad1	12
GO:0032388	positive regulation of intracellular transport	12/569	172/14121	0.0456411	0.0456411	0.712312	Fyn/Rbm26/Mavs/Zc3h12a/Ezr/Slc35d3/Prkcq/Actr3/Map2/Gas6/Hsp90ab1/Cpsf6	12
GO:0016032	viral process	17/569	270/14121	0.0463644	0.0463644	0.712312	Ddx5/Trim11/Trim8/Tfap4/Mavs/Uvrag/Hspa8/Zc3h12a/Fam111a/Ubp1/Eif3b/Ccnt2/Bcl2/Trim26/Gas6/Hsp90ab1/Smarca4	17
GO:0007040	lysosome organization	6/569	65/14121	0.0464081	0.0464081	0.712312	Zkscan3/Hspa8/Myo7a/Naglu/Hook2/Mtor	6
GO:0071166	ribonucleoprotein complex localization	6/569	65/14121	0.0464081	0.0464081	0.712312	Zc3h11a/Akap8l/Nxf1/Xpot/Ddx19b/Sdad1	6
GO:0080171	lytic vacuole organization	6/569	65/14121	0.0464081	0.0464081	0.712312	Zkscan3/Hspa8/Myo7a/Naglu/Hook2/Mtor	6
GO:0099024	plasma membrane invagination	6/569	65/14121	0.0464081	0.0464081	0.712312	Snx18/Bin2/C3/Arhgap25/Appl2/Rhobtb1	6
GO:0002279	mast cell activation involved in immune response	5/569	49/14121	0.0464166	0.0464166	0.712312	D6Wsu163e/Ms4a2/Hmox1/Lyn/Clnk	5
GO:0002534	cytokine production involved in inflammatory response	5/569	49/14121	0.0464166	0.0464166	0.712312	Nod2/Zc3h12a/Abcd1/Per1/Appl2	5
GO:0035690	cellular response to drug	5/569	49/14121	0.0464166	0.0464166	0.712312	Mef2c/Recql5/Rap2a/Gas6/Tfrc	5
GO:0043300	regulation of leukocyte degranulation	5/569	49/14121	0.0464166	0.0464166	0.712312	Pram1/D6Wsu163e/Ms4a2/Hmox1/Lyn	5
GO:0090311	regulation of protein deacetylation	5/569	49/14121	0.0464166	0.0464166	0.712312	Jdp2/Spred2/Akap8/Ndn/Akap8l	5
GO:1903556	negative regulation of tumor necrosis factor superfamily cytokine production	5/569	49/14121	0.0464166	0.0464166	0.712312	Nod2/Akap8/Zc3h12a/Gas6/Hsf1	5
GO:0010664	negative regulation of striated muscle cell apoptotic process	4/569	34/14121	0.0465305	0.0465305	0.712312	Hspa8/Rgl2/Bcl2/Hsf1	4
GO:0046320	regulation of fatty acid oxidation	4/569	34/14121	0.0465305	0.0465305	0.712312	Abcd1/Irs2/Appl2/Mtor	4
GO:0060236	regulation of mitotic spindle organization	4/569	34/14121	0.0465305	0.0465305	0.712312	Hspa1b/Hspa1a/Fsd1/Hnrnpu	4
GO:2000108	positive regulation of leukocyte apoptotic process	4/569	34/14121	0.0465305	0.0465305	0.712312	Mef2c/Pik3cd/Hcar2/Lyn	4
GO:1903706	regulation of hemopoiesis	22/569	373/14121	0.0480152	0.0480152	0.731119	Mafb/Mef2c/Klf10/Cbfb/Tox/Zc3h12a/Mturn/Ctla4/Lck/Il7r/Fanca/Rbm15/Ikzf3/Tcf7/Cebpb/Runx3/Gas6/Zfp36l2/Mtor/Lyn/Kat2a/Shb	22
GO:0033044	regulation of chromosome organization	20/569	332/14121	0.0481168	0.0481168	0.731119	Jdp2/Akap8/Setdb2/Anapc5/Arrb1/Gnl3/Akap8l/Pot1a/Prkcq/Nelfa/Ruvbl2/Prdm9/Tlk2/Mki67/Mettl4/Recql4/Fen1/Ddx11/Hnrnpu/Kat2a	20
GO:0035710	CD4-positive, alpha-beta T cell activation	8/569	100/14121	0.0485884	0.0485884	0.732079	Cbfb/Tox/Zc3h12a/Prkcq/Cebpb/Runx3/Fut7/Shb	8
GO:0043401	steroid hormone mediated signaling pathway	8/569	100/14121	0.0485884	0.0485884	0.732079	Dnaja1/Ddx5/Per1/Fkbp4/Safb/Cry1/Carm1/Smarca4	8
GO:0001818	negative regulation of cytokine production	15/569	232/14121	0.048737	0.048737	0.732079	Nod2/Akap8/Hdac7/Ppm1b/Tlr8/Zc3h12a/Abcd1/Arrb1/Ezr/Homer3/Gas6/Appl2/Hmox1/Hsf1/Hsp90ab1	15
GO:0051251	positive regulation of lymphocyte activation	16/569	252/14121	0.0490345	0.0490345	0.732079	Hspd1/Mef2c/Nod2/Cbfb/Efnb3/Tox/Lck/Il7r/Irs2/Prkcq/Runx3/Bcl2/Gas6/Hmces/Tfrc/Shb	16
GO:0048545	response to steroid hormone	12/569	174/14121	0.0490755	0.0490755	0.732079	Dnaja1/Ddx5/Tfap4/Per1/Fkbp4/Safb/Bcl2/Zfp36l2/Cry1/Carm1/Smarca4/Hnrnpu	12
GO:0072503	cellular divalent inorganic cation homeostasis	23/569	395/14121	0.0494835	0.0494835	0.734128	Atp13a1/Fyn/Atp13a2/Atp13a3/Trpm4/Atp2c1/Lck/Rap1gds1/Efhc1/Ms4a2/Itpr1/Slc30a1/Tnni3/Ptgir/Ccr4/Plcg1/Pacs2/Bcl2/C3ar1/Pik3cg/Afg3l2/F2r/Lyn	23
