# Supplementary material for: Dendritic cells direct circadian anti-tumour immune responses
Source: Nature. 2022 Dec 5;614(7946):136–43. doi: 10.1038/s41586-022-05605-0 (PMC9891997; doi:10.1038/s41586-022-05605-0)
Supplement: Supplementary file 5 — Full lists of genes significantly (P < 0.05) oscillating in CD11c+MHCIIhigh cells collected from WT mice in the dLN collected 24 h after subcutaneous sham injection (PBS) in the skin at ZT9 or ZT21 in the PC1 compartment (acrophase < 12), and the PC2 compartment (acrophase > 12). Reactome pathways significantly enriched in PC1 genes, GO biological process pathways in PC2 genes (P < 0.05). [file 41586_2022_5605_MOESM5_ESM.xlsx]

## Sheet: acrophase_PC1_genes
Supplementary Information Table 3. Gene list of PC1 and PC2 genes and associated signaling pathways in PBS sham conditions
Symbol	Description	acrophase	amplitude	pvalue	qvalue	Rsq	mesor	sincoef	coscoef
F2rl3	coagulation factor II (thrombin) receptor-like 3	10.8349	3.44321	0.00036109	0.608589	0.828199	-2.23006	1.03402	-3.28428
H1f0	H1.0 linker histone	1.70459	0.259542	0.000516923	0.651149	0.813941	8.27582	0.112017	0.234125
Snx4	sorting nexin 4	6.41926	0.359767	0.000600205	0.651149	0.807661	6.29333	0.357602	-0.0394093
Nfia	nuclear factor I/A	4.07328	0.867776	0.000718791	0.651149	0.799799	1.05069	0.759701	0.419392
Krt14	keratin 14	11.3063	2.845	0.000773943	0.651149	0.796482	-4.31477	0.513818	-2.79822
Tmcc2	transmembrane and coiled-coil domains 2	1.35956	0.208632	0.000869176	0.651149	0.791166	5.58708	0.0727006	0.195555
Grm8	glutamate receptor, metabotropic 8	8.22753	2.78238	0.000913896	0.651149	0.788824	-1.97663	2.32252	-1.53217
Ikzf5	IKAROS family zinc finger 5	5.42462	0.528963	0.000962362	0.651149	0.786385	4.35312	0.522973	0.0793792
Wscd2	WSC domain containing 2	0.600744	2.23283	0.00101229	0.651149	0.783971	-3.80288	0.349721	2.20527
Ptbp1	polypyrimidine tract binding protein 1	7.2558	0.191928	0.00122593	0.651149	0.77458	7.31072	0.181648	-0.061969
Nadsyn1	NAD synthetase 1	4.92684	0.41514	0.00167773	0.651149	0.758303	3.27548	0.398863	0.115106
Mycl	v-myc avian myelocytomatosis viral oncogene lung carcinoma derived	6.01212	0.607943	0.00169416	0.651149	0.757779	3.42998	0.60794	-0.00192845
Hoxc4	homeobox C4	6.40346	2.79743	0.00180172	0.651149	0.754443	-3.6718	2.78184	-0.294934
Eif2ak3	eukaryotic translation initiation factor 2 alpha kinase 3	3.43716	0.659835	0.00196556	0.651149	0.749647	4.72497	0.516803	0.410239
Mmp7	matrix metallopeptidase 7	7.41473	0.56929	0.00201529	0.651149	0.748253	3.30046	0.530687	-0.206063
Osbpl10	oxysterol binding protein-like 10	10.7889	2.83487	0.00227468	0.651149	0.741388	-4.38876	0.883832	-2.69357
Abhd13	abhydrolase domain containing 13	5.3417	0.51195	0.0024149	0.651149	0.737927	4.82144	0.504366	0.0877948
Sf3b1	splicing factor 3b, subunit 1	5.80997	0.182536	0.00245156	0.651149	0.737048	8.07462	0.18231	0.00907759
Xrn2	5'-3' exoribonuclease 2	6.35549	0.262844	0.00248265	0.651149	0.736311	6.91561	0.261707	-0.0244271
Taf1b	TATA-box binding protein associated factor, RNA polymerase I, B	5.63415	0.247284	0.00260573	0.651149	0.73346	4.85154	0.24615	0.0236485
Trem2	triggering receptor expressed on myeloid cells 2	9.09665	2.71751	0.00265932	0.651149	0.732252	-2.39651	1.87234	-1.96958
Chmp2b	charged multivesicular body protein 2B	11.4269	0.212456	0.00279649	0.651149	0.729242	6.05695	0.0317545	-0.21007
Ccr9	chemokine (C-C motif) receptor 9	5.65578	0.525983	0.00286651	0.651149	0.72775	4.10039	0.523848	0.0473356
Fam83d	family with sequence similarity 83, member D	9.83409	1.1233	0.00295014	0.651149	0.726005	0.0786872	0.603359	-0.947498
Rccd1	RCC1 domain containing 1	3.51326	0.59738	0.0029682	0.651149	0.725633	2.28662	0.475193	0.362014
Rpa1	replication protein A1	5.9907	0.291438	0.00314917	0.651149	0.722001	6.02129	0.291437	0.000709504
Pim3	proviral integration site 3	4.39446	0.343781	0.00317973	0.651149	0.721404	5.23619	0.313857	0.140284
Gck	glucokinase	5.91067	3.50698	0.00325206	0.651149	0.720008	-1.73117	3.50602	0.0820114
Acbd3	acyl-Coenzyme A binding domain containing 3	7.95763	0.215591	0.00336275	0.651149	0.717917	5.90983	0.187892	-0.105718
Trim24	tripartite motif-containing 24	1.14133	0.218031	0.00356614	0.651149	0.714212	5.63143	0.0641823	0.20837
Zdhhc20	zinc finger, DHHC domain containing 20	4.14854	0.338995	0.00374761	0.651149	0.711042	5.79578	0.299946	0.157956
Myo15	myosin XV	7.52383	3.12139	0.00377966	0.651149	0.710495	-0.97546	2.87628	-1.21247
Jun	jun proto-oncogene	7.906	0.452786	0.00395571	0.651149	0.707551	7.91702	0.397576	-0.216676
Actr8	ARP8 actin-related protein 8	5.62252	0.143861	0.00403059	0.651149	0.70633	5.97946	0.143159	0.0141939
Ahcyl1	S-adenosylhomocysteine hydrolase-like 1	4.25023	0.366751	0.00407787	0.651149	0.705568	6.6424	0.328939	0.16219
Zfp398	zinc finger protein 398	10.3216	0.303215	0.00408284	0.651149	0.705488	3.27782	0.128985	-0.274413
U2surp	U2 snRNP-associated SURP domain containing	7.58565	0.236851	0.00415949	0.651149	0.704268	6.822	0.216734	-0.095522
Wdr54	WD repeat domain 54	1.96707	1.12426	0.00420116	0.651149	0.703613	0.549372	0.553718	0.978449
Btbd1	BTB (POZ) domain containing 1	1.88375	0.349768	0.00425754	0.651149	0.702733	6.09369	0.165586	0.30809
Gtf2i	general transcription factor II I	8.42801	0.208668	0.00428443	0.651149	0.702317	4.75472	0.167912	-0.123887
Zfp948	zinc finger protein 948	7.88398	0.542689	0.00439344	0.651149	0.70065	3.20992	0.478006	-0.256947
Pick1	protein interacting with C kinase 1	7.54642	0.515604	0.0045211	0.651149	0.698739	3.77273	0.473923	-0.203088
Gatad2b	GATA zinc finger domain containing 2B	10.9632	0.572202	0.00478936	0.651149	0.694855	2.38972	0.153419	-0.551252
Rhbdd3	rhomboid domain containing 3	1.46832	0.359408	0.00480896	0.651149	0.694578	2.669	0.134781	0.333179
Asphd2	aspartate beta-hydroxylase domain containing 2	3.04936	2.97763	0.00487017	0.651149	0.693718	-4.74766	2.13254	2.07812
Rnase12	ribonuclease, RNase A family, 12 (non-active)	3.07646	1.92235	0.00491203	0.651149	0.693135	-5.27537	1.38624	1.33183
Wsb1	WD repeat and SOCS box-containing 1	5.53881	0.232382	0.00500882	0.651149	0.691802	6.59711	0.23069	0.0279896
Araf	Araf proto-oncogene, serine/threonine kinase	1.42397	0.15046	0.00520891	0.651149	0.689107	6.76575	0.0548003	0.140125
Ermap	erythroblast membrane-associated protein	4.95658	3.08734	0.00525114	0.651149	0.688549	-2.95681	2.97286	0.832911
Hook1	hook microtubule tethering protein 1	6.31721	0.574835	0.00528315	0.651149	0.688128	2.8119	0.572854	-0.0476818
Gad1	glutamate decarboxylase 1	10.6076	2.72094	0.00529183	0.651149	0.688014	-4.49584	0.970059	-2.54214
Trf	transferrin	6.00771	0.199452	0.00552269	0.651149	0.68504	7.08009	0.199452	-0.000402418
Tub	tubby bipartite transcription factor	3.37283	3.10553	0.00565364	0.651149	0.683395	-4.03058	2.39949	1.97149
Cd80	CD80 antigen	7.60947	0.521314	0.00571282	0.651149	0.682662	3.49582	0.475717	-0.213217
Fxr2	fragile X mental retardation, autosomal homolog 2	1.48155	0.195192	0.00573724	0.651149	0.682361	5.32691	0.0738247	0.180692
Eif5a2	eukaryotic translation initiation factor 5A2	7.49442	0.411349	0.00575435	0.651149	0.682151	4.04845	0.380266	-0.156861
Fmod	fibromodulin	5.22951	1.73069	0.00594687	0.651149	0.679818	-5.05662	1.6956	0.346744
Acsf3	acyl-CoA synthetase family member 3	5.67134	0.498872	0.0059727	0.651149	0.679509	4.15492	0.497027	0.0428713
Ifrd1	interferon-related developmental regulator 1	6.80645	0.233601	0.00605462	0.651149	0.678537	6.65236	0.228414	-0.0489542
9130230L23Rik	RIKEN cDNA 9130230L23 gene	1.24596	2.64212	0.00607078	0.651149	0.678347	-4.44737	0.846633	2.5028
Cyp20a1	cytochrome P450, family 20, subfamily a, polypeptide 1	2.4132	0.868291	0.00613214	0.651149	0.677627	2.54674	0.512793	0.700695
Hspb6	heat shock protein, alpha-crystallin-related, B6	11.0819	0.189004	0.00618749	0.651149	0.676983	5.74081	0.0449926	-0.183571
Dlg3	discs large MAGUK scaffold protein 3	9.90948	0.806159	0.00624048	0.651149	0.67637	1.95587	0.419509	-0.688407
Trappc6b	trafficking protein particle complex 6B	11.5942	0.181163	0.00652845	0.651149	0.67311	6.54975	0.0192101	-0.180142
F9	coagulation factor IX	0.639242	0.790358	0.00660324	0.651149	0.672281	1.71058	0.131652	0.779316
Herc1	HECT and RLD domain containing E3 ubiquitin protein ligase family member 1	7.31824	0.273969	0.00676221	0.651149	0.670544	5.29752	0.257815	-0.0926846
Alpl	alkaline phosphatase, liver/bone/kidney	2.05573	1.11905	0.00677502	0.651149	0.670405	0.471955	0.573605	0.96086
Robo2	roundabout guidance receptor 2	6.62696	2.27584	0.00706634	0.651149	0.667307	-4.66796	2.24525	-0.371875
Hnrnpr	heterogeneous nuclear ribonucleoprotein R	4.19278	0.178195	0.00706996	0.651149	0.667269	6.4584	0.15862	0.0811988
Appl2	adaptor protein, phosphotyrosine interaction, PH domain and leucine zipper containing 2	1.64879	0.233797	0.00708509	0.651149	0.667111	4.69728	0.097814	0.212353
Camk1d	calcium/calmodulin-dependent protein kinase ID	6.14852	0.415218	0.00720295	0.657301	0.665889	4.87324	0.414904	-0.0161403
Tmem181a	transmembrane protein 181A	3.70292	0.282529	0.00738484	0.657808	0.664032	4.89412	0.232962	0.159848
Alg6	asparagine-linked glycosylation 6 (alpha-1,3,-glucosyltransferase)	4.41023	0.832713	0.00751432	0.657808	0.662732	2.23896	0.761626	0.336657
Egr1	early growth response 1	7.82046	0.441611	0.00754391	0.657808	0.662437	8.83661	0.392399	-0.202591
Bhlhe40	basic helix-loop-helix family, member e40	5.48644	0.305723	0.00760146	0.657808	0.661867	8.26887	0.302963	0.0409808
Wdr36	WD repeat domain 36	5.37747	0.344779	0.00762296	0.657808	0.661654	4.79282	0.34021	0.055943
Dusp14	dual specificity phosphatase 14	6.71698	0.587052	0.00798012	0.657808	0.658194	3.88105	0.576741	-0.109546
Mthfd1l	methylenetetrahydrofolate dehydrogenase (NADP+ dependent) 1-like	6.93088	0.757135	0.00810049	0.657808	0.657055	2.95878	0.734762	-0.182696
Ccl20	chemokine (C-C motif) ligand 20	8.60275	3.24375	0.00814128	0.657808	0.656672	-2.5019	2.51939	-2.04317
Zfp37	zinc finger protein 37	7.10825	1.03229	0.00817704	0.657808	0.656337	1.11395	0.989148	-0.295324
Arhgap20	Rho GTPase activating protein 20	9.2191	2.41428	0.00818056	0.657808	0.656304	-3.97458	1.60648	-1.80221
Slc5a6	solute carrier family 5 (sodium-dependent vitamin transporter), member 6	1.49861	0.466843	0.00832352	0.657808	0.654979	4.76864	0.178496	0.431372
Rnf187	ring finger protein 187	2.81528	0.2388	0.0084827	0.657808	0.653523	8.11761	0.160497	0.176822
Zfp300	zinc finger protein 300	6.78296	3.51318	0.00850286	0.657808	0.65334	-1.2567	3.43963	-0.715097
Prnd	prion like protein doppel	0.442532	3.67995	0.00855171	0.658123	0.652899	-3.63244	0.425386	3.65528
Upf1	UPF1 regulator of nonsense transcripts homolog (yeast)	1.90027	0.409893	0.00885206	0.658261	0.650226	5.52202	0.195609	0.360208
Arhgap24	Rho GTPase activating protein 24	0.748916	1.2608	0.00893252	0.658261	0.649522	0.357521	0.245618	1.23664
Suds3	suppressor of defective silencing 3 homolog (S. cerevisiae)	1.36702	0.287455	0.00903588	0.658261	0.648625	6.57701	0.100694	0.269241
Tnfsf9	tumor necrosis factor (ligand) superfamily, member 9	7.64956	0.517607	0.00913152	0.658261	0.647802	5.99433	0.470087	-0.216647
Zfp808	zinc finger protein 808	10.8922	0.489672	0.00916586	0.658261	0.647508	2.13671	0.140027	-0.469224
Gdi1	guanosine diphosphate (GDP) dissociation inhibitor 1	2.87493	0.230281	0.00916677	0.658261	0.6475	7.66569	0.157415	0.168076
Slc7a5	solute carrier family 7 (cationic amino acid transporter, y+ system), member 5	1.62763	0.368385	0.0092092	0.658261	0.647138	4.38569	0.152266	0.335444
Mlph	melanophilin	10.3903	2.5292	0.00945672	0.658261	0.645052	-4.19356	1.03455	-2.30793
Tcirg1	T cell, immune regulator 1, ATPase, H+ transporting, lysosomal V0 protein A3	1.65577	0.296553	0.00950358	0.658261	0.644662	4.76352	0.124562	0.269125
Ubxn6	UBX domain protein 6	6.61156	0.190474	0.00952467	0.658261	0.644487	5.55591	0.188038	-0.0303659
Wdr46	WD repeat domain 46	9.67023	0.214958	0.00968372	0.658261	0.643176	4.37736	0.123131	-0.176198
Tcea2	transcription elongation factor A (SII), 2	4.01185	0.911628	0.00988335	0.658261	0.641555	1.87254	0.790903	0.453364
Cdca7l	cell division cycle associated 7 like	11.9132	0.550472	0.0102166	0.658261	0.638903	3.75901	0.0125095	-0.55033
Zswim4	zinc finger SWIM-type containing 4	3.23336	0.403698	0.0102199	0.658261	0.638877	5.00521	0.302354	0.267497
Uspl1	ubiquitin specific peptidase like 1	9.12604	0.552072	0.0103702	0.658261	0.637704	4.35519	0.377282	-0.403041
Rnf170	ring finger protein 170	8.01292	0.415883	0.0104841	0.658261	0.636823	4.22511	0.35946	-0.209159
Tnni3	troponin I, cardiac 3	1.46921	0.375982	0.0105249	0.658261	0.636509	1.97415	0.141078	0.348511
Srsf5	serine and arginine-rich splicing factor 5	3.84088	0.288718	0.0105353	0.658261	0.63643	8.42772	0.243808	0.154647
Pus7	pseudouridylate synthase 7	3.26979	0.956359	0.0105556	0.658261	0.636274	2.56269	0.722286	0.626837
Adrb2	adrenergic receptor, beta 2	7.96193	0.302636	0.0108958	0.664418	0.633701	4.55868	0.263586	-0.148699
Gpr85	G protein-coupled receptor 85	0.35796	0.563861	0.0109659	0.664418	0.633179	2.04601	0.0527643	0.561387
Cep192	centrosomal protein 192	4.61407	0.453809	0.011012	0.664418	0.632837	3.97314	0.424263	0.161069
Dscc1	DNA replication and sister chromatid cohesion 1	4.14926	0.495265	0.011371	0.676101	0.63021	1.64008	0.438259	0.230687
Ifit3	interferon-induced protein with tetratricopeptide repeats 3	0.860386	1.68935	0.011434	0.676101	0.629755	3.17499	0.377314	1.64667
Gpr37l1	G protein-coupled receptor 37-like 1	1.89151	2.63504	0.0114964	0.676101	0.629307	-4.57769	1.25219	2.31851
Tmtc2	transmembrane and tetratricopeptide repeat containing 2	0.579509	0.679476	0.0115186	0.676101	0.629148	3.38399	0.102692	0.671671
Cirbp	cold inducible RNA binding protein	4.59559	0.529796	0.0115229	0.676101	0.629118	7.33543	0.494388	0.190433
Sh3d19	SH3 domain protein D19	2.17566	0.725761	0.0116109	0.676101	0.62849	2.57529	0.391391	0.611181
Ctso	cathepsin O	6.17638	0.319713	0.0116696	0.676101	0.628074	5.89482	0.319372	-0.014758
Slc35a4	solute carrier family 35, member A4	4.90832	0.190783	0.0118284	0.676101	0.626955	6.6637	0.183044	0.0537866
Ublcp1	ubiquitin-like domain containing CTD phosphatase 1	10.3598	0.235886	0.0119823	0.676101	0.625882	4.99679	0.0982041	-0.214472
Cnot2	CCR4-NOT transcription complex, subunit 2	4.10529	0.16518	0.0121737	0.676101	0.624562	6.66867	0.145272	0.0786159
Hap1	huntingtin-associated protein 1	5.15974	0.457386	0.0123282	0.676101	0.623508	4.02202	0.446364	0.0998057
Cnr1	cannabinoid receptor 1 (brain)	4.08155	2.02877	0.0123578	0.676101	0.623307	-4.9982	1.77822	0.976647
Syt13	synaptotagmin XIII	3.06062	2.42463	0.0127243	0.676101	0.620853	-5.0242	1.74146	1.68705
Cybb	cytochrome b-245, beta polypeptide	7.07833	0.308434	0.0129664	0.676101	0.619262	5.89503	0.296225	-0.0859211
Itpkb	inositol 1,4,5-trisphosphate 3-kinase B	0.996552	0.512146	0.0129946	0.676101	0.619078	2.06612	0.132106	0.494814
Fap	fibroblast activation protein	7.11473	0.864715	0.0131308	0.676101	0.618194	1.98664	0.828153	-0.248788
Bckdk	branched chain ketoacid dehydrogenase kinase	4.62141	0.162749	0.0132269	0.676101	0.617575	6.02806	0.152263	0.0574714
Mtpap	mitochondrial poly(A) polymerase	2.8952	0.253666	0.0132294	0.676101	0.617559	5.37109	0.174381	0.184222
Tmem209	transmembrane protein 209	4.75415	0.281284	0.0132776	0.676101	0.61725	4.73917	0.266454	0.0901264
Tapt1	transmembrane anterior posterior transformation 1	3.01137	0.46816	0.0133786	0.676101	0.616605	4.08593	0.332023	0.330052
Scarb1	scavenger receptor class B, member 1	6.00507	0.449163	0.0136923	0.676101	0.614625	4.0616	0.449162	-0.0005965
Zfand5	zinc finger, AN1-type domain 5	1.57727	0.260618	0.0137351	0.676101	0.614357	6.97493	0.104584	0.238713
Topors	topoisomerase I binding, arginine/serine-rich	5.61883	0.21417	0.0137608	0.676101	0.614197	5.73194	0.213105	0.0213365
Kit	KIT proto-oncogene receptor tyrosine kinase	4.76373	0.328804	0.013788	0.676101	0.614028	4.49861	0.311732	0.104571
Cldn1	claudin 1	10.5039	0.256852	0.0138264	0.676101	0.613789	5.61237	0.0980497	-0.237401
Spata2l	spermatogenesis associated 2-like	7.44494	0.409468	0.0138502	0.676101	0.613642	3.00795	0.380518	-0.151228
Zfp26	zinc finger protein 26	3.17572	0.415762	0.0138647	0.676101	0.613552	4.08211	0.307197	0.280157
Cyb5d2	cytochrome b5 domain containing 2	7.21689	0.303879	0.0138818	0.676101	0.613446	3.55277	0.288588	-0.0951805
Mafk	v-maf musculoaponeurotic fibrosarcoma oncogene family, protein K (avian)	5.49522	0.304028	0.0138869	0.676101	0.613414	5.18058	0.301377	0.0400611
Zc3hc1	zinc finger, C3HC type 1	8.188	0.265556	0.0139346	0.676101	0.61312	4.42615	0.223167	-0.143932
1110051M20Rik	RIKEN cDNA 1110051M20 gene	7.5296	0.503364	0.0140827	0.676101	0.612209	3.51663	0.463541	-0.196227
Nsmf	NMDA receptor synaptonuclear signaling and neuronal migration factor	3.59565	0.592871	0.014174	0.676101	0.611653	3.6066	0.479246	0.349026
Ipmk	inositol polyphosphate multikinase	1.51211	0.403131	0.0141828	0.676101	0.611599	4.86852	0.155452	0.371954
Shc1	src homology 2 domain-containing transforming protein C1	6.52695	0.188824	0.0142716	0.676101	0.61106	6.46496	0.18703	-0.0259665
Phc1	polyhomeotic 1	3.20388	0.351317	0.0143266	0.676101	0.610727	3.70614	0.261318	0.234812
Eml2	echinoderm microtubule associated protein like 2	0.27995	0.187892	0.0143873	0.676101	0.610361	4.87296	0.0137584	0.187387
Cntln	centlein, centrosomal protein	0.266029	0.352804	0.0145801	0.676101	0.609207	3.82802	0.0245516	0.351949
Epha1	Eph receptor A1	1.68472	1.27963	0.0146433	0.676101	0.608831	-1.90229	0.54627	1.15717
Mlxip	MLX interacting protein	3.49872	0.204758	0.0147192	0.676101	0.608382	5.80377	0.162404	0.124703
Stt3a	STT3, subunit of the oligosaccharyltransferase complex, homolog A (S. cerevisiae)	4.83259	0.178001	0.014803	0.676101	0.607887	7.31431	0.169752	0.0535592
Zfand1	zinc finger, AN1-type domain 1	5.88143	0.42253	0.0148914	0.676101	0.607368	4.52057	0.422327	0.0131137
4921517D22Rik	RIKEN cDNA 4921517D22 gene	0.634894	2.06391	0.0150483	0.676101	0.606452	-4.24951	0.341475	2.03547
Trp53bp2	transformation related protein 53 binding protein 2	5.46882	0.321207	0.0151162	0.676101	0.606059	4.1636	0.318107	0.0445239
Vwf	Von Willebrand factor	3.39013	1.03813	0.015183	0.676101	0.605672	1.29295	0.805086	0.655396
Depdc1a	DEP domain containing 1a	4.21899	3.08299	0.0152867	0.676101	0.605075	-0.961691	2.75389	1.38597
Pnck	pregnancy upregulated non-ubiquitously expressed CaM kinase	0.134972	3.3852	0.0153499	0.676101	0.604713	-2.11087	0.119593	3.38309
Rusc2	RUN and SH3 domain containing 2	5.97379	2.92507	0.0154213	0.676101	0.604305	-3.53616	2.92501	0.0200678
Kpna6	karyopherin (importin) alpha 6	6.42431	0.198182	0.0157739	0.683956	0.602312	4.03436	0.196961	-0.0219696
Zfp169	zinc finger protein 169	10.0802	0.979475	0.0158541	0.68541	0.601864	2.00889	0.471822	-0.858345
Ptprc	protein tyrosine phosphatase, receptor type, C	5.98894	0.187003	0.0159661	0.688227	0.601241	8.49581	0.187002	0.000541323
Trib2	tribbles pseudokinase 2	7.20093	0.644767	0.0160538	0.689356	0.600755	3.03299	0.613162	-0.199393
Rem2	rad and gem related GTP binding protein 2	2.34323	2.75482	0.0161937	0.689356	0.599984	-4.36019	1.58594	2.25251
Mbtd1	mbt domain containing 1	3.91597	0.190534	0.0163666	0.689356	0.599039	4.16287	0.162871	0.0988735
Nat2	N-acetyltransferase 2 (arylamine N-acetyltransferase)	3.38544	0.543413	0.016457	0.689356	0.598548	2.22498	0.421005	0.343588
Rassf5	Ras association (RalGDS/AF-6) domain family member 5	7.42971	0.202983	0.0164696	0.689356	0.59848	7.01335	0.18893	-0.0742144
Sdc4	syndecan 4	6.70473	0.164722	0.0166855	0.689356	0.597316	6.59186	0.161927	-0.0302186
Adsl	adenylosuccinate lyase	9.52258	0.267025	0.0166957	0.689356	0.597261	5.79435	0.161299	-0.212802
Dusp5	dual specificity phosphatase 5	3.29489	0.363767	0.0168726	0.692765	0.596317	7.72429	0.276294	0.236618
4930447C04Rik	RIKEN cDNA 4930447C04 gene	4.21496	1.81236	0.0171095	0.697181	0.595064	-5.11147	1.61803	0.816462
Hmgcs1	3-hydroxy-3-methylglutaryl-Coenzyme A synthase 1	6.06185	0.336421	0.0176167	0.701268	0.592427	7.0162	0.336377	-0.00544706
Slc29a1	solute carrier family 29 (nucleoside transporters), member 1	7.6552	0.34817	0.0176499	0.701268	0.592257	4.98716	0.31599	-0.146195
Ptgs2	prostaglandin-endoperoxide synthase 2	7.94421	0.704091	0.0179805	0.701268	0.590572	5.6938	0.614838	-0.343102
Psap	prosaposin	0.576751	0.230239	0.0180764	0.701268	0.590087	10.9302	0.0346325	0.227619
Lsm14b	LSM family member 14B	0.279789	0.362759	0.0182929	0.701268	0.589001	3.43618	0.0265478	0.361786
Oxr1	oxidation resistance 1	6.33452	0.220982	0.0183156	0.701268	0.588888	5.27239	0.220135	-0.019328
Rfwd3	ring finger and WD repeat domain 3	4.77	0.3961	0.0183201	0.701268	0.588866	5.349	0.375741	0.125356
Tlr8	toll-like receptor 8	8.47556	2.66679	0.0184388	0.702197	0.588275	-1.70114	2.12606	-1.60987
Erich6	glutamate rich 6	2.51128	1.76871	0.018769	0.704114	0.586648	-4.96299	1.08086	1.40003
Msantd3	Myb/SANT-like DNA-binding domain containing 3	3.15254	2.43051	0.0188095	0.704114	0.58645	-1.80158	1.78587	1.64864
Wdyhv1	WDYHV motif containing 1	8.64557	0.373993	0.0189475	0.704114	0.585778	3.60264	0.287818	-0.238812
Tnf	tumor necrosis factor	8.70216	0.457603	0.0189968	0.704114	0.585538	6.49791	0.347796	-0.297386
Micall2	MICAL-like 2	10.6299	1.30668	0.0193656	0.704114	0.583764	0.514014	0.458718	-1.22351
Zscan12	zinc finger and SCAN domain containing 12	3.848	0.561746	0.019374	0.704114	0.583724	3.03712	0.474927	0.300005
Xndc1	Xrcc1 N-terminal domain containing 1	1.36656	0.480245	0.019374	0.704114	0.583723	2.92671	0.168172	0.449837
Tmsb15b1	thymosin beta 15b1	10.5661	0.372604	0.0193907	0.704114	0.583644	2.52946	0.136616	-0.346656
Ccr5	chemokine (C-C motif) receptor 5	4.50978	0.487209	0.0193997	0.704114	0.583601	3.37487	0.450598	0.185294
Clp1	CLP1, cleavage and polyadenylation factor I subunit	4.21094	0.135369	0.0194423	0.704114	0.583398	5.5934	0.12079	0.0611108
Rasd1	RAS, dexamethasone-induced 1	11.8588	0.892991	0.0195274	0.704114	0.582993	2.13528	0.0329922	-0.892382
Nfkbiz	nuclear factor of kappa light polypeptide gene enhancer in B cells inhibitor, zeta	8.14316	0.432469	0.0197063	0.704114	0.582147	7.14651	0.366164	-0.230116
Sprr2a1	small proline-rich protein 2A1	1.79725	2.84521	0.0197518	0.704114	0.581933	-3.62758	1.28987	2.53603
Arhgap1	Rho GTPase activating protein 1	3.99591	0.196917	0.0197693	0.704114	0.581851	7.77384	0.17043	0.0986413
Setd2	SET domain containing 2	9.0135	0.153829	0.0197994	0.704114	0.581709	5.47759	0.108389	-0.109158
Nfe2l2	nuclear factor, erythroid derived 2, like 2	5.49678	0.169504	0.0198315	0.704114	0.581559	6.53978	0.168035	0.0222664
Ralgapa1	Ral GTPase activating protein, alpha subunit 1	1.80063	0.275081	0.0199296	0.704196	0.5811	5.4653	0.124924	0.245078
Mysm1	myb-like, SWIRM and MPN domains 1	4.04355	0.191539	0.0200216	0.704196	0.580671	5.08284	0.166959	0.093872
Leng8	leukocyte receptor cluster (LRC) member 8	0.311221	0.414081	0.0202035	0.705395	0.579827	5.21961	0.0337009	0.412707
Fam8a1	family with sequence similarity 8, member A1	2.74864	0.578762	0.0203263	0.70541	0.579261	0.752039	0.38145	0.435272
Arnt	aryl hydrocarbon receptor nuclear translocator	1.72986	0.323621	0.0204623	0.70541	0.578637	4.92293	0.141602	0.290997
Cul4a	cullin 4A	2.69773	0.379415	0.0204705	0.70541	0.578599	5.21532	0.246239	0.288655
Camkk2	calcium/calmodulin-dependent protein kinase kinase 2, beta	1.39424	0.259977	0.0206261	0.70541	0.57789	4.84025	0.0928014	0.242849
Usp14	ubiquitin specific peptidase 14	9.34794	0.182025	0.0207071	0.70541	0.577522	6.66847	0.116469	-0.139886
Tac4	tachykinin 4	3.09473	1.55156	0.0208586	0.70541	0.576837	-5.46082	1.12399	1.06957
Zfp292	zinc finger protein 292	1.11585	0.343585	0.020893	0.70541	0.576682	5.40293	0.0989493	0.329029
2200002J24Rik	RIKEN cDNA 2200002J24 gene	0.844829	1.21148	0.0209435	0.70541	0.576455	-0.799539	0.265771	1.18197
1810009J06Rik	RIKEN cDNA 1810009J06 gene	10.504	3.25879	0.0209697	0.70541	0.576337	-3.3087	1.24397	-3.01202
Arhgap5	Rho GTPase activating protein 5	2.2732	0.231638	0.0209833	0.70541	0.576276	6.22783	0.129858	0.191814
Eif2d	eukaryotic translation initiation factor 2D	6.53644	0.253563	0.0210511	0.70541	0.575972	5.1749	0.251067	-0.0354931
Paqr5	progestin and adipoQ receptor family member V	3.72921	2.33704	0.0211302	0.70541	0.575619	-0.315381	1.93608	1.30894
Sfmbt1	Scm-like with four mbt domains 1	6.58695	0.214431	0.0213973	0.70541	0.574432	5.8073	0.211904	-0.0328206
Rbpms2	RNA binding protein with multiple splicing 2	8.55939	1.32458	0.0214014	0.70541	0.574414	0.966011	1.0382	-0.822595
Ctps2	cytidine 5'-triphosphate synthase 2	9.79313	0.145511	0.0214932	0.70541	0.574009	5.75967	0.0794702	-0.121893
Ifit1bl2	interferon induced protein with tetratricopeptide repeats 1B like 2	3.56089	2.09801	0.0214997	0.70541	0.573981	-3.66475	1.68461	1.25049
Cbl	Casitas B-lineage lymphoma	3.2518	0.33649	0.022188	0.712993	0.570987	4.13096	0.253091	0.221744
Pcdhgb2	protocadherin gamma subfamily B, 2	9.61819	3.59057	0.022646	0.712993	0.569034	-1.61251	2.09662	-2.91485
Faf1	Fas-associated factor 1	1.70535	0.395838	0.0227511	0.712993	0.568591	6.10088	0.170913	0.357039
Def8	differentially expressed in FDCP 8	7.49988	0.381753	0.0228007	0.712993	0.568382	3.75723	0.352698	-0.14608
Gimap8	GTPase, IMAP family member 8	8.92432	0.894439	0.0228109	0.712993	0.568339	1.83356	0.64487	-0.619809
1700030K09Rik	RIKEN cDNA 1700030K09 gene	9.94579	0.375254	0.0228651	0.712993	0.568111	3.13322	0.19222	-0.322284
Rabep2	rabaptin, RAB GTPase binding effector protein 2	0.911581	0.319119	0.0229037	0.712993	0.567949	5.42261	0.0754373	0.310074
Nlrp3	NLR family, pyrin domain containing 3	0.55076	1.96668	0.0233778	0.712993	0.565978	-0.485497	0.282591	1.94627
Ralgds	ral guanine nucleotide dissociation stimulator	3.1885	0.663923	0.0234473	0.712993	0.565691	3.50115	0.492051	0.445735
Dnaaf3	dynein, axonemal assembly factor 3	1.61966	0.203919	0.0235743	0.712993	0.56517	6.18192	0.0838989	0.18586
Plxna2	plexin A2	11.614	3.17337	0.0235763	0.712993	0.565161	-3.14563	0.320151	-3.15718
Snrnp40	small nuclear ribonucleoprotein 40 (U5)	11.0201	0.182903	0.0236729	0.712993	0.564766	6.28129	0.0464103	-0.176917
1700034I23Rik	RIKEN cDNA 1700034I23 gene	1.8523	2.17176	0.0237788	0.712993	0.564334	-4.8585	1.01236	1.92137
Prkacb	protein kinase, cAMP dependent, catalytic, beta	5.93499	0.359854	0.0238659	0.712993	0.56398	5.89837	0.359802	0.00612413
Ly6h	lymphocyte antigen 6 complex, locus H	4.8593	1.31486	0.023895	0.712993	0.563862	-5.367	1.25666	0.38685
Ccno	cyclin O	5.82303	2.24918	0.0241431	0.712993	0.56286	-2.37861	2.24676	0.104171
Aif1l	allograft inflammatory factor 1-like	6.63397	0.442165	0.0242281	0.712993	0.562518	3.79732	0.436089	-0.0730512
Dhx36	DEAH (Asp-Glu-Ala-His) box polypeptide 36	3.04488	0.159549	0.0244027	0.712993	0.56182	5.69127	0.114136	0.111485
Cdc6	cell division cycle 6	3.6095	0.770218	0.0244404	0.712993	0.561669	1.55705	0.624243	0.451172
Klhl5	kelch-like 5	1.9952	0.425792	0.0244495	0.712993	0.561633	6.22126	0.212433	0.369014
Slfn8	schlafen 8	5.39161	0.381406	0.0244548	0.712993	0.561612	3.83039	0.376579	0.0604928
Elovl6	ELOVL family member 6, elongation of long chain fatty acids (yeast)	4.96919	0.670057	0.0248675	0.712993	0.559978	1.59499	0.645805	0.178639
Klhdc1	kelch domain containing 1	11.53	0.820699	0.0251957	0.712993	0.558695	1.92107	0.100731	-0.814493
Smarcal1	SWI/SNF related matrix associated, actin dependent regulator of chromatin, subfamily a-like 1	3.87912	0.323734	0.0252988	0.712993	0.558294	4.44082	0.2751	0.170657
Sumf2	sulfatase modifying factor 2	11.8572	0.313848	0.0254048	0.712993	0.557883	3.79417	0.0117296	-0.313628
Hbp1	high mobility group box transcription factor 1	2.39837	0.252863	0.0255859	0.712993	0.557185	8.025	0.148542	0.204634
Lin9	lin-9 DREAM MuvB core complex component	6.77699	0.346268	0.0256926	0.712993	0.556775	2.96362	0.339129	-0.0699511
Evi2a	ecotropic viral integration site 2a	0.124169	0.155591	0.0257298	0.712993	0.556633	7.64053	0.00505698	0.155509
Wdr91	WD repeat domain 91	0.501939	0.192511	0.0257577	0.712993	0.556526	6.46515	0.0252247	0.190852
Dgcr2	DiGeorge syndrome critical region gene 2	2.73123	0.207572	0.0258488	0.712993	0.556178	5.41509	0.136094	0.156732
Arrdc3	arrestin domain containing 3	4.24221	0.429687	0.0259969	0.712993	0.555614	5.56948	0.384986	0.190831
Tagap	T cell activation Rho GTPase activating protein	9.00457	0.479527	0.0261409	0.712993	0.555068	5.87753	0.338671	-0.339482
Wnk4	WNK lysine deficient protein kinase 4	10.052	1.8648	0.026252	0.712993	0.554649	-2.93368	0.910324	-1.62751
Fbxl2	F-box and leucine-rich repeat protein 2	3.8961	0.950555	0.0265148	0.712993	0.553662	0.531108	0.809974	0.497491
Fam214a	family with sequence similarity 214, member A	5.8972	0.48917	0.0265571	0.712993	0.553504	3.41817	0.488993	0.0131634
Tpp2	tripeptidyl peptidase II	4.64073	0.286682	0.0268774	0.712993	0.552313	5.62377	0.268721	0.0998782
Plekho1	pleckstrin homology domain containing, family O member 1	0.280285	0.185454	0.0268795	0.712993	0.552305	5.43244	0.0135962	0.184955
Insig1	insulin induced gene 1	5.8109	0.476181	0.0269334	0.712993	0.552105	5.03782	0.475598	0.0235638
Tcf25	transcription factor 25 (basic helix-loop-helix)	2.42181	0.153781	0.0270335	0.712993	0.551736	7.61504	0.0910991	0.123894
Ccnj	cyclin J	11.749	1.16742	0.0270427	0.712993	0.551702	1.21557	0.0766661	-1.1649
Mtmr10	myotubularin related protein 10	7.86311	0.732829	0.0274147	0.712993	0.550339	2.76793	0.64737	-0.343439
Arnt2	aryl hydrocarbon receptor nuclear translocator 2	7.91183	0.815106	0.0275229	0.712993	0.549945	1.84747	0.715121	-0.391152
Prdm8	PR domain containing 8	2.11014	0.807434	0.0275728	0.712993	0.549764	2.80499	0.42371	0.687328
Dnmt3l	DNA (cytosine-5-)-methyltransferase 3-like	6.52517	2.49579	0.0276918	0.712993	0.549333	-3.97913	2.47224	-0.342062
Fus	fused in sarcoma	2.88105	0.240507	0.0279906	0.712993	0.548257	6.15836	0.164687	0.175277
Pgbd1	piggyBac transposable element derived 1	6.78582	2.77223	0.0281176	0.712993	0.547802	-2.75303	2.71377	-0.566308
Rab35	RAB35, member RAS oncogene family	1.30574	0.304384	0.0282897	0.712993	0.547189	4.19797	0.102036	0.286772
Dnaja2	DnaJ heat shock protein family (Hsp40) member A2	6.54943	0.15006	0.0282942	0.712993	0.547173	7.91981	0.148511	-0.0215105
Pcmtd1	protein-L-isoaspartate (D-aspartate) O-methyltransferase domain containing 1	6.03003	0.284373	0.0286066	0.712993	0.546066	5.94917	0.284364	-0.00223586
Atf3	activating transcription factor 3	6.11848	0.275579	0.0287796	0.712993	0.545458	7.51263	0.275447	-0.00854626
Bmi1	Bmi1 polycomb ring finger oncogene	1.71474	0.28238	0.0288475	0.712993	0.54522	5.77454	0.12255	0.254401
Tsga10	testis specific 10	4.19754	0.842808	0.0289578	0.712993	0.544834	0.426464	0.750701	0.383111
Ly6g6e	lymphocyte antigen 6 complex, locus G6E	8.58604	1.7746	0.0290234	0.712993	0.544605	-4.89054	1.38319	-1.11174
Tmem132b	transmembrane protein 132B	9.09097	1.58765	0.0290458	0.712993	0.544527	-5.4809	1.09558	-1.14905
Tmem183a	transmembrane protein 183A	6.14515	0.146698	0.0291288	0.712993	0.544238	5.66693	0.146592	-0.00557333
Srpk1	serine/arginine-rich protein specific kinase 1	10.0501	0.206704	0.0292102	0.712993	0.543955	5.45417	0.100996	-0.180351
Ankrd61	ankyrin repeat domain 61	5.41797	1.37335	0.0292934	0.712993	0.543667	-5.29574	1.35744	0.208455
Ctbp1	C-terminal binding protein 1	1.29287	0.313788	0.0294243	0.712993	0.543214	6.70073	0.104193	0.295985
Prkar2a	protein kinase, cAMP dependent regulatory, type II alpha	3.92486	0.432887	0.0298368	0.712993	0.541799	4.0892	0.37056	0.223776
Pmpca	peptidase (mitochondrial processing) alpha	7.81227	0.141929	0.029871	0.712993	0.541682	6.2148	0.126252	-0.0648405
Eml5	echinoderm microtubule associated protein like 5	2.20327	0.479294	0.0300877	0.712993	0.540945	3.22775	0.261387	0.401746
Mapk1ip1l	mitogen-activated protein kinase 1 interacting protein 1-like	5.52163	0.196245	0.0301313	0.712993	0.540798	6.27807	0.194708	0.0245128
Glo1	glyoxalase 1	11.2858	0.207773	0.0302362	0.712993	0.540443	5.73094	0.0386219	-0.204152
Fam135a	family with sequence similarity 135, member A	6.11122	0.793405	0.0302823	0.712993	0.540288	1.38262	0.793069	-0.0230986
Cog5	component of oligomeric golgi complex 5	2.70417	0.33224	0.0304266	0.712993	0.539802	4.24382	0.216048	0.252402
Dixdc1	DIX domain containing 1	3.88355	2.47234	0.0304825	0.712993	0.539614	-2.82733	2.10244	1.30086
Rai1	retinoic acid induced 1	8.89712	0.405805	0.030565	0.712993	0.539337	2.7519	0.294571	-0.279115
Gprasp2	G protein-coupled receptor associated sorting protein 2	5.80265	2.0974	0.0306101	0.712993	0.539186	-1.67963	2.0946	0.108316
Crim1	cysteine rich transmembrane BMP regulator 1 (chordin like)	8.10428	0.680024	0.0306369	0.712993	0.539097	1.85434	0.579417	-0.35596
Lrrcc1	leucine rich repeat and coiled-coil domain containing 1	1.35585	0.265937	0.0307361	0.712993	0.538765	5.16574	0.092427	0.249359
Asb14	ankyrin repeat and SOCS box-containing 14	6.33919	1.44285	0.0309525	0.712993	0.538046	-4.50731	1.43717	-0.127956
Gprc5c	G protein-coupled receptor, family C, group 5, member C	4.54321	0.727759	0.0310671	0.712993	0.537666	2.97393	0.675469	0.270878
Tgif1	TGFB-induced factor homeobox 1	6.30112	0.223369	0.0310911	0.712993	0.537587	7.11657	0.222676	-0.0175908
Ubr1	ubiquitin protein ligase E3 component n-recognin 1	5.39475	0.319052	0.0312056	0.712993	0.537209	4.60802	0.315056	0.0503436
Pomgnt1	protein O-linked mannose beta 1,2-N-acetylglucosaminyltransferase	3.67528	0.197655	0.0313029	0.712993	0.536889	5.25741	0.162165	0.113004
Fastkd2	FAST kinase domains 2	4.6073	0.459979	0.0313187	0.712993	0.536837	3.65219	0.429741	0.164021
Stk11ip	serine/threonine kinase 11 interacting protein	7.64804	0.440222	0.03132	0.712993	0.536833	4.39973	0.399879	-0.184099
Ing3	inhibitor of growth family, member 3	8.80635	0.27986	0.0313936	0.712993	0.536591	4.35096	0.207665	-0.187608
Olfr433	olfactory receptor 433	4.4222	2.05192	0.0314405	0.712993	0.536437	-4.9267	1.87934	0.82368
Tgfbr3l	transforming growth factor, beta receptor III-like	3.47595	1.83503	0.0314656	0.712993	0.536355	-2.99505	1.44876	1.12624
Ewsr1	Ewing sarcoma breakpoint region 1	5.19622	0.141733	0.0315346	0.712993	0.536129	8.0948	0.138607	0.0296052
Kirrel3	kirre like nephrin family adhesion molecule 3	4.11489	2.13743	0.0315617	0.712993	0.536041	-4.6604	1.88237	1.01256
Zfp386	zinc finger protein 386 (Kruppel-like)	9.27768	0.32486	0.0315639	0.712993	0.536033	5.0873	0.212419	-0.245788
Ggcx	gamma-glutamyl carboxylase	8.26649	0.532221	0.031655	0.712993	0.535736	2.45558	0.441246	-0.297593
9930012K11Rik	RIKEN cDNA 9930012K11 gene	1.82519	1.31534	0.0319576	0.712993	0.534753	0.492886	0.604869	1.16801
Usp51	ubiquitin specific protease 51	0.845856	2.51475	0.0321336	0.712993	0.534185	-4.21818	0.552338	2.45335
Chkb	choline kinase beta	3.95552	0.210437	0.0322369	0.712993	0.533853	5.02814	0.181007	0.107334
Gpc1	glypican 1	3.85314	0.238476	0.032274	0.712993	0.533734	7.45962	0.20179	0.127088
Armcx5	armadillo repeat containing, X-linked 5	8.75657	0.455581	0.0324884	0.712993	0.533047	3.60164	0.342006	-0.300974
Csf2ra	colony stimulating factor 2 receptor, alpha, low-affinity (granulocyte-macrophage)	1.04833	0.180883	0.0325163	0.712993	0.532958	7.18841	0.0490228	0.174113
Cyp4f13	cytochrome P450, family 4, subfamily f, polypeptide 13	5.76176	0.377066	0.0327915	0.712993	0.532083	4.28947	0.376333	0.0235029
Rab33b	RAB33B, member RAS oncogene family	5.1156	0.293646	0.0328484	0.712993	0.531902	4.54572	0.285811	0.0673834
Mafa	v-maf musculoaponeurotic fibrosarcoma oncogene family, protein A (avian)	4.1274	1.46265	0.0328733	0.712993	0.531824	-5.079	1.29038	0.688679
Plcb1	phospholipase C, beta 1	0.159318	2.74121	0.0329407	0.712993	0.53161	-3.62933	0.114301	2.73883
Nol6	nucleolar protein family 6 (RNA-associated)	7.76981	0.226685	0.0329499	0.712993	0.531581	4.63978	0.202785	-0.101313
Mapk13	mitogen-activated protein kinase 13	4.63417	0.786746	0.0329551	0.712993	0.531565	1.15138	0.736983	0.275362
Ktn1	kinectin 1	2.80124	0.239929	0.0331478	0.712993	0.530957	7.29808	0.160602	0.17825
Atl1	atlastin GTPase 1	1.32031	2.08522	0.0332893	0.712993	0.530513	-0.985932	0.706502	1.96189
Il1rl2	interleukin 1 receptor-like 2	2.10679	1.26616	0.0334442	0.712993	0.530029	-0.321796	0.663488	1.0784
H2-Oa	histocompatibility 2, O region alpha locus	5.04342	0.265131	0.0335354	0.712993	0.529744	5.51256	0.256861	0.0657055
Bcl6	B cell leukemia/lymphoma 6	0.3015	0.276031	0.0336336	0.712993	0.529439	5.94508	0.0217652	0.275172
Ppt1	palmitoyl-protein thioesterase 1	9.27676	0.293642	0.0336418	0.712993	0.529413	7.31405	0.19206	-0.222122
Gphn	gephyrin	2.07482	0.272989	0.0340471	0.712993	0.528159	4.48001	0.141099	0.233696
Stk35	serine/threonine kinase 35	0.417751	0.270848	0.0341803	0.712993	0.527749	3.94265	0.0295629	0.26923
Tfpi	tissue factor pathway inhibitor	6.31236	0.848591	0.0342633	0.712993	0.527495	1.13375	0.845755	-0.0693167
Tbl3	transducin (beta)-like 3	6.77328	0.410857	0.0345034	0.712993	0.526761	4.67206	0.402466	-0.0826084
Lancl2	LanC (bacterial lantibiotic synthetase component C)-like 2	4.54099	0.229811	0.0345136	0.712993	0.52673	4.03911	0.213249	0.0856612
Mocs3	molybdenum cofactor synthesis 3	2.87636	0.487767	0.0345605	0.712993	0.526587	3.1296	0.333561	0.355885
Dpys	dihydropyrimidinase	11.6741	1.88382	0.034572	0.712993	0.526552	-4.96619	0.160555	-1.87697
Fbxw8	F-box and WD-40 domain protein 8	1.71202	0.298766	0.0346154	0.712993	0.52642	5.36673	0.12947	0.269255
Clpb	ClpB caseinolytic peptidase B	11.7721	0.292095	0.0346399	0.712993	0.526346	4.91292	0.0174206	-0.291575
Ddx6	DEAD (Asp-Glu-Ala-Asp) box polypeptide 6	7.64344	0.175476	0.0346955	0.712993	0.526177	6.46315	0.159483	-0.073191
Maob	monoamine oxidase B	6.94564	0.718642	0.0347149	0.712993	0.526118	0.964386	0.696731	-0.1761
Sh3bgrl	SH3-binding domain glutamic acid-rich protein like	4.90393	0.209171	0.0347636	0.712993	0.52597	7.32629	0.200618	0.0592015
Fndc3b	fibronectin type III domain containing 3B	4.51228	0.452524	0.0347848	0.712993	0.525906	3.72344	0.418632	0.171829
Msmo1	methylsterol monoxygenase 1	6.89736	0.272718	0.0349264	0.712993	0.525478	6.80014	0.265227	-0.0634812
Oscp1	organic solute carrier partner 1	11.5467	0.577557	0.0351909	0.712993	0.524682	0.685886	0.0683815	-0.573494
Zmym3	zinc finger, MYM-type 3	5.9282	0.401352	0.0352203	0.712993	0.524594	3.58881	0.401281	0.00754392
Ghr	growth hormone receptor	3.06639	2.21397	0.0353214	0.712993	0.524291	-5.12954	1.59248	1.53807
Tbccd1	TBCC domain containing 1	3.60711	0.543008	0.0353495	0.712993	0.524206	3.67789	0.439896	0.318354
Pim1	proviral integration site 1	7.79308	0.221632	0.035502	0.712993	0.523751	5.6384	0.197658	-0.100261
Arrb2	arrestin, beta 2	0.934194	0.251234	0.0356476	0.712993	0.523318	7.28544	0.060834	0.243758
Mtr	5-methyltetrahydrofolate-homocysteine methyltransferase	5.19456	0.459225	0.0356534	0.712993	0.523301	3.81614	0.449053	0.096118
Enc1	ectodermal-neural cortex 1	11.8742	1.22824	0.0361458	0.712993	0.521845	0.851129	0.0404425	-1.22757
Anks1	ankyrin repeat and SAM domain containing 1	9.5687	0.616466	0.0361623	0.712993	0.521797	2.54916	0.366425	-0.495746
Slc25a20	solute carrier family 25 (mitochondrial carnitine/acylcarnitine translocase), member 20	6.0537	0.141015	0.0362655	0.712993	0.521494	5.75309	0.141001	-0.00198247
Ppic	peptidylprolyl isomerase C	10.6062	0.460877	0.036274	0.712993	0.521469	1.92368	0.164463	-0.430533
Angel2	angel homolog 2	3.36756	0.259031	0.0363734	0.712993	0.521178	5.88411	0.199913	0.164718
Ccdc146	coiled-coil domain containing 146	7.00739	2.14135	0.0365543	0.712993	0.52065	-3.83023	2.06731	-0.558223
Mapkapk2	MAP kinase-activated protein kinase 2	2.09535	0.360408	0.0365693	0.712993	0.520606	6.9931	0.187939	0.307528
Zdhhc15	zinc finger, DHHC domain containing 15	7.96848	0.627201	0.0371344	0.712993	0.51897	3.05598	0.545741	-0.309108
Zdhhc14	zinc finger, DHHC domain containing 14	1.24552	0.454495	0.0371483	0.712993	0.51893	4.56227	0.145588	0.430546
Map3k14	mitogen-activated protein kinase kinase kinase 14	0.238867	0.287596	0.0371574	0.712993	0.518903	6.54722	0.0179732	0.287034
Man2b2	mannosidase 2, alpha B2	2.32464	0.359436	0.0371744	0.712993	0.518854	3.87746	0.205494	0.294901
Ccdc126	coiled-coil domain containing 126	10.2375	0.706591	0.037239	0.712993	0.518669	1.50628	0.314595	-0.632693
Calr	calreticulin	0.41677	0.10842	0.0373489	0.712993	0.518353	8.6061	0.0118063	0.107775
Car9	carbonic anhydrase 9	2.85795	0.642299	0.0375061	0.712993	0.517904	2.78709	0.436975	0.470746
Nrp1	neuropilin 1	5.4461	0.302259	0.0375755	0.712993	0.517706	3.71133	0.299087	0.0436774
Dok4	docking protein 4	8.80113	0.564102	0.0376741	0.712993	0.517425	2.40989	0.419098	-0.377582
Vps11	VPS11, CORVET/HOPS core subunit	3.4918	0.286056	0.0378375	0.712993	0.51696	5.97378	0.226569	0.174626
Fdps	farnesyl diphosphate synthetase	7.34608	0.28273	0.0380204	0.712993	0.516442	7.22416	0.265355	-0.097585
Dusp1	dual specificity phosphatase 1	4.35013	0.144225	0.0382446	0.712993	0.51581	11.0068	0.130979	0.0603768
Prr22	proline rich 22	2.43239	2.14908	0.0383297	0.712993	0.515571	-3.93869	1.2779	1.72787
Cep85	centrosomal protein 85	2.87625	0.48749	0.0384307	0.712993	0.515288	4.243	0.333361	0.355692
Matr3	matrin 3	8.32695	0.174299	0.0384553	0.712993	0.515219	7.19295	0.142944	-0.099735
Zfp287	zinc finger protein 287	1.62711	0.377656	0.0385403	0.712993	0.514981	3.03819	0.156051	0.343907
Aph1c	aph1 homolog C, gamma secretase subunit	5.94668	0.609526	0.0385849	0.712993	0.514856	3.05057	0.609467	0.00850761
Vav2	vav 2 oncogene	0.14546	0.641238	0.0386568	0.712993	0.514655	3.49886	0.0244133	0.640773
Plcg1	phospholipase C, gamma 1	4.69421	0.640352	0.0387571	0.712993	0.514376	3.82275	0.603297	0.214668
Ppp1r15b	protein phosphatase 1, regulatory subunit 15B	6.17789	0.289434	0.0388777	0.712993	0.51404	5.99047	0.28912	-0.0134748
Leng9	leukocyte receptor cluster (LRC) member 9	6.49929	0.290384	0.0390082	0.712993	0.513678	4.08605	0.287907	-0.037849
Tada1	transcriptional adaptor 1	2.24127	0.118243	0.0390931	0.712993	0.513443	6.11858	0.0654675	0.0984654
Mtmr14	myotubularin related protein 14	4.66201	0.277338	0.0391283	0.712993	0.513346	6.01224	0.260497	0.0951726
Slc27a1	solute carrier family 27 (fatty acid transporter), member 1	2.48312	0.270085	0.0391467	0.712993	0.513295	4.40888	0.163469	0.214998
Mfsd2b	major facilitator superfamily domain containing 2B	11.5016	2.18223	0.0393112	0.712993	0.512841	-4.37646	0.283946	-2.16368
Dnajc12	DnaJ heat shock protein family (Hsp40) member C12	3.30027	0.266775	0.0395168	0.712993	0.512276	4.73761	0.202869	0.173242
Cox15	cytochrome c oxidase assembly protein 15	7.39785	0.188449	0.0395394	0.712993	0.512215	5.95568	0.175971	-0.0674351
Gsg1	germ cell associated 1	1.39761	2.1747	0.0395619	0.712993	0.512153	-2.74078	0.778072	2.03075
Kndc1	kinase non-catalytic C-lobe domain (KIND) containing 1	2.63219	2.34734	0.0396977	0.712993	0.511781	-4.93605	1.49255	1.81171
Me3	malic enzyme 3, NADP(+)-dependent, mitochondrial	3.0751	1.95717	0.039882	0.712993	0.511279	-5.25796	1.41087	1.35645
Lrrfip1	leucine rich repeat (in FLII) interacting protein 1	6.2683	0.161824	0.0401751	0.712993	0.510483	6.75626	0.161424	-0.0113571
Clk1	CDC-like kinase 1	8.46556	0.189655	0.0401846	0.712993	0.510457	6.91148	0.151498	-0.114094
Nr1d1	nuclear receptor subfamily 1, group D, member 1	8.84658	0.952384	0.0402365	0.712993	0.510316	2.67999	0.699935	-0.645852
Synj1	synaptojanin 1	1.75926	0.25369	0.040374	0.712993	0.509945	6.0713	0.112756	0.227255
Cyth2	cytohesin 2	10.6606	0.147117	0.0405046	0.712993	0.509593	6.24303	0.0505363	-0.138165
Mblac1	metallo-beta-lactamase domain containing 1	0.0590888	0.434573	0.0409488	0.712993	0.508403	2.52576	0.00672232	0.434521
Kcna6	potassium voltage-gated channel, shaker-related, subfamily, member 6	9.24202	1.7366	0.0411946	0.712993	0.507749	-2.98474	1.14775	-1.30325
Pcyt2	phosphate cytidylyltransferase 2, ethanolamine	2.29278	0.179847	0.0413405	0.712993	0.507362	5.93418	0.101586	0.148409
Ezr	ezrin	2.93864	0.192734	0.0415611	0.712993	0.506779	7.04555	0.134077	0.138455
Tshz1	teashirt zinc finger family member 1	11.92	0.450991	0.0417506	0.712993	0.50628	3.02065	0.00943943	-0.450892
Tmx4	thioredoxin-related transmembrane protein 4	2.83582	0.921921	0.0417945	0.712993	0.506165	3.23729	0.623284	0.679306
Nsf	N-ethylmaleimide sensitive fusion protein	2.99719	0.137273	0.0419421	0.712993	0.505778	6.23985	0.0969954	0.0971384
Pik3cb	phosphatidylinositol-4,5-bisphosphate 3-kinase catalytic subunit beta	4.63165	0.22543	0.0419646	0.712993	0.505719	5.68053	0.211119	0.0790405
Fam71e1	family with sequence similarity 71, member E1	2.13993	1.2261	0.0419789	0.712993	0.505681	-1.39757	0.651531	1.03867
Lonp1	lon peptidase 1, mitochondrial	5.72964	0.286697	0.0424332	0.712993	0.504498	4.85991	0.285979	0.0202754
Syt14	synaptotagmin XIV	8.78844	1.87005	0.0424756	0.712993	0.504388	-4.61909	1.3935	-1.2471
Rnd3	Rho family GTPase 3	5.58641	0.418256	0.0425758	0.712993	0.504128	5.03835	0.415807	0.0451994
Fgfr1	fibroblast growth factor receptor 1	6.53366	0.311417	0.0427691	0.712993	0.503629	3.59893	0.308382	-0.0433669
Slc25a40	solute carrier family 25, member 40	8.25657	0.521608	0.0427729	0.712993	0.503619	2.67443	0.433202	-0.290535
Lars	leucyl-tRNA synthetase	7.61881	0.22794	0.0428955	0.712993	0.503303	5.44659	0.207774	-0.0937356
Hadha	hydroxyacyl-CoA dehydrogenase trifunctional multienzyme complex subunit alpha	4.6262	0.188794	0.0433025	0.712993	0.50226	6.08871	0.176714	0.0664472
Flot2	flotillin 2	4.56565	0.405442	0.0434266	0.712993	0.501943	5.57406	0.377191	0.148695
G3bp2	GTPase activating protein (SH3 domain) binding protein 2	7.21471	0.111392	0.0438231	0.712993	0.500936	7.23591	0.105806	-0.0348295
Dab2ip	disabled 2 interacting protein	6.10084	2.05153	0.0439991	0.712993	0.500491	-1.50736	2.05081	-0.0541529
Foxf2	forkhead box F2	0.208533	2.43189	0.0443041	0.712993	0.499724	-4.50008	0.1327	2.42826
Tmem229b	transmembrane protein 229B	4.35436	0.494357	0.0443362	0.712993	0.499643	4.4061	0.449183	0.206455
Reep1	receptor accessory protein 1	0.774416	1.43665	0.0447376	0.712993	0.49864	1.43764	0.289277	1.40722
Taf4b	TATA-box binding protein associated factor 4b	3.03297	0.49177	0.0447987	0.712993	0.498488	3.09427	0.350723	0.344719
Mta2	metastasis-associated gene family, member 2	5.09689	0.149801	0.0449242	0.712993	0.498176	7.18511	0.145634	0.0350891
Bms1	BMS1, ribosome biogenesis factor	7.17155	0.264255	0.0449527	0.712993	0.498105	4.64741	0.251923	-0.0797854
Rfk	riboflavin kinase	4.65469	0.19461	0.0451847	0.712993	0.497531	6.68409	0.182664	0.0671335
Gtf2ird2	GTF2I repeat domain containing 2	8.20149	0.86367	0.0453053	0.712993	0.497233	2.04774	0.72415	-0.470672
Cyb5d1	cytochrome b5 domain containing 1	3.63006	0.373913	0.0453728	0.712993	0.497067	1.92991	0.304223	0.217394
Ranbp17	RAN binding protein 17	5.46276	1.37256	0.0455299	0.712993	0.496681	0.239131	1.359	0.192414
Larp4	La ribonucleoprotein domain family, member 4	9.52784	0.17214	0.0456526	0.712993	0.496379	5.87407	0.103794	-0.137328
Crat	carnitine acetyltransferase	0.623633	0.350373	0.0457119	0.712993	0.496234	4.9903	0.0569505	0.345714
Pik3cg	phosphatidylinositol-4,5-bisphosphate 3-kinase catalytic subunit gamma	5.87654	0.417047	0.0459723	0.712993	0.495598	4.99573	0.41683	0.0134779
Cdkn2aip	CDKN2A interacting protein	8.14502	0.176948	0.0460868	0.712993	0.495319	5.03751	0.149772	-0.0942267
Pars2	prolyl-tRNA synthetase (mitochondrial)(putative)	5.8242	0.515332	0.046143	0.712993	0.495182	2.95624	0.514786	0.0237089
Zscan29	zinc finger SCAN domains 29	3.67743	0.26976	0.0462056	0.712993	0.49503	4.70608	0.221409	0.154105
Odf2l	outer dense fiber of sperm tails 2-like	0.612972	0.745695	0.0463492	0.712993	0.494682	2.00451	0.119153	0.736113
Xrcc2	X-ray repair complementing defective repair in Chinese hamster cells 2	4.42312	1.05637	0.0464828	0.712993	0.494358	1.84228	0.967625	0.423816
Tcerg1l	transcription elongation regulator 1-like	2.45583	0.304807	0.0465991	0.712993	0.494078	2.08448	0.182746	0.243949
Il9	interleukin 9	11.3463	3.29404	0.0466557	0.712993	0.493941	-3.99819	0.561006	-3.24592
Clpx	caseinolytic mitochondrial matrix peptidase chaperone subunit	6.3002	0.33111	0.0467347	0.712993	0.493751	5.30471	0.330088	-0.025996
F830016B08Rik	RIKEN cDNA F830016B08 gene	5.76576	2.25369	0.0467435	0.712993	0.49373	-4.01384	2.24945	0.138116
Dvl2	dishevelled segment polarity protein 2	0.657878	0.287448	0.0469815	0.712993	0.493158	4.15899	0.0492632	0.283195
Atf1	activating transcription factor 1	10.3618	0.188703	0.0469847	0.712993	0.49315	4.85268	0.0784729	-0.171612
Jmjd6	jumonji domain containing 6	9.28969	0.178116	0.0470544	0.712993	0.492983	4.82794	0.116042	-0.135127
Dennd3	DENN/MADD domain containing 3	3.80549	0.399026	0.0470573	0.712993	0.492976	4.44555	0.334963	0.216844
Tmem241	transmembrane protein 241	6.61012	0.71311	0.0471136	0.712993	0.492841	2.76726	0.704032	-0.11342
Rffl	ring finger and FYVE like domain containing protein	9.32973	0.511802	0.0471554	0.712993	0.492742	3.79875	0.32935	-0.391753
Pou6f1	POU domain, class 6, transcription factor 1	9.96671	1.16347	0.047226	0.712993	0.492573	1.1287	0.590493	-1.00248
Wiz	widely-interspaced zinc finger motifs	1.47406	0.39117	0.0473549	0.712993	0.492265	3.1733	0.147237	0.362402
Btla	B and T lymphocyte associated	5.40994	0.550479	0.0474862	0.712993	0.491953	4.41253	0.543924	0.0846988
Ivns1abp	influenza virus NS1A binding protein	4.03096	0.179915	0.0476199	0.712993	0.491635	6.9755	0.156535	0.0886916
Gm10767	predicted gene 10767	10.3846	1.48419	0.0477136	0.712993	0.491413	-1.85939	0.60912	-1.35344
Rnf103	ring finger protein 103	1.78573	0.40718	0.0477658	0.712993	0.49129	5.06391	0.183499	0.363488
Cd96	CD96 antigen	6.57873	0.392062	0.0478355	0.712993	0.491125	5.3789	0.38757	-0.0591748
Klhl22	kelch-like 22	5.63497	0.526451	0.0478836	0.712993	0.491011	3.79801	0.524049	0.0502337
Rsph3b	radial spoke 3B homolog (Chlamydomonas)	11.1323	0.232344	0.0479603	0.712993	0.49083	4.28814	0.0523286	-0.226374
Tusc3	tumor suppressor candidate 3	4.69569	0.309901	0.0481952	0.712993	0.490277	3.86513	0.292009	0.103776
Slc35d1	solute carrier family 35 (UDP-glucuronic acid/UDP-N-acetylgalactosamine dual transporter), member D1	9.96045	0.526739	0.04856	0.712993	0.489422	1.72947	0.268079	-0.453418
Haghl	hydroxyacylglutathione hydrolase-like	3.2889	0.363597	0.0486651	0.712993	0.489177	4.62564	0.275794	0.23694
Rbm3	RNA binding motif (RNP1, RRM) protein 3	6.66506	0.245134	0.0487875	0.712993	0.488892	8.5011	0.241427	-0.0424655
Oaf	out at first homolog	2.1908	0.677108	0.0489804	0.712993	0.488443	2.96057	0.367411	0.568756
Casz1	castor zinc finger 1	6.07324	0.399445	0.0491697	0.712993	0.488004	3.00607	0.399372	-0.00765819
Rnf220	ring finger protein 220	5.90927	0.187604	0.0492612	0.712993	0.487793	6.25563	0.187551	0.00445566
Rela	v-rel reticuloendotheliosis viral oncogene homolog A (avian)	2.00555	0.257316	0.049358	0.712993	0.487569	8.22125	0.128982	0.222655
Kti12	KTI12 homolog, chromatin associated	8.95498	0.251477	0.0493788	0.712993	0.487521	4.31108	0.179904	-0.175713
Nr2c1	nuclear receptor subfamily 2, group C, member 1	1.64092	0.4255	0.0494552	0.712993	0.487345	3.09657	0.177221	0.386837
Npat	nuclear protein in the AT region	5.60551	0.444762	0.0494688	0.712993	0.487314	4.42675	0.442392	0.0458526
Dna2	DNA replication helicase/nuclease 2	2.83826	0.612894	0.0494876	0.712993	0.487271	2.60987	0.414648	0.451338
Atp9b	ATPase, class II, type 9B	1.4092	0.383196	0.049671	0.712993	0.486849	5.317	0.138186	0.357412
Crtc2	CREB regulated transcription coactivator 2	3.09874	0.169744	0.049839	0.712993	0.486464	6.63355	0.123089	0.116884
Slc30a5	solute carrier family 30 (zinc transporter), member 5	5.00514	0.167602	0.0498411	0.712993	0.486459	5.0995	0.16195	0.0431606
Sytl3	synaptotagmin-like 3	9.01692	0.667343	0.0499129	0.712993	0.486295	1.74034	0.469788	-0.473969
Bloc1s5	biogenesis of lysosomal organelles complex-1, subunit 5, muted	5.00854	0.249706	0.0499213	0.712993	0.486276	4.55201	0.241341	0.0640889

## Sheet: acrophase_PC1_ORA_Reactome
Supplementary Information Table 3. Gene list of PC1 and PC2 genes and associated signaling pathways in PBS sham conditions
ID	Description	GeneRatio	BgRatio	pvalue	p.adjust	qvalue	geneID	Count
R-MMU-8853659	RET signaling	5/203	32/7055	0.00200696	0.00200696	0.448964	Shc1/Prkacb/Dok4/Plcg1/Pik3cb	5
R-MMU-167044	Signalling to RAS	3/203	11/7055	0.00326497	0.00326497	0.448964	Shc1/Ralgds/Mapkapk2	3
R-MMU-422475	Axon guidance	15/203	239/7055	0.00361923	0.00361923	0.448964	Trem2/Shc1/Epha1/Ptprc/Plxna2/Prkacb/Gpc1/Mapk13/Nrp1/Dok4/Vav2/Plcg1/Ezr/Pik3cb/Fgfr1	15
R-MMU-9675108	Nervous system development	15/203	240/7055	0.00376422	0.00376422	0.448964	Trem2/Shc1/Epha1/Ptprc/Plxna2/Prkacb/Gpc1/Mapk13/Nrp1/Dok4/Vav2/Plcg1/Ezr/Pik3cb/Fgfr1	15
R-MMU-194138	Signaling by VEGF	8/203	89/7055	0.0039274	0.0039274	0.448964	Cybb/Prkacb/Mapk13/Mapkapk2/Nrp1/Vav2/Plcg1/Pik3cb	8
R-MMU-1280215	Cytokine Signaling in Immune system	24/203	489/7055	0.00677406	0.00677406	0.535556	Jun/Araf/Dlg3/Tnfsf9/Kit/Shc1/Vwf/Dusp5/Tnf/Cbl/Ralgds/Il1rl2/Ghr/Arrb2/Mapkapk2/Map3k14/Dusp1/Plcg1/Pik3cb/Fgfr1/Dab2ip/Il9/Atf1/Rela	24
R-MMU-196849	Metabolism of water-soluble vitamins and cofactors	8/203	100/7055	0.00791724	0.00791724	0.535556	Nadsyn1/Mthfd1l/Slc5a6/Ptgs2/Gphn/Mocs3/Mtr/Rfk	8
R-MMU-2871796	FCERI mediated MAPK activation	4/203	29/7055	0.00899192	0.00899192	0.535556	Jun/Shc1/Vav2/Plcg1	4
R-MMU-4420097	VEGFA-VEGFR2 Pathway	7/203	82/7055	0.00903932	0.00903932	0.535556	Cybb/Prkacb/Mapk13/Mapkapk2/Vav2/Plcg1/Pik3cb	7
R-MMU-9006335	Signaling by Erythropoietin	3/203	16/7055	0.00996653	0.00996653	0.535556	Shc1/Pik3cb/Pik3cg	3
R-MMU-196854	Metabolism of vitamins and cofactors	10/203	150/7055	0.0110579	0.0110579	0.535556	Nadsyn1/Mthfd1l/Slc5a6/Sdc4/Ptgs2/Gpc1/Gphn/Mocs3/Mtr/Rfk	10
R-MMU-425397	Transport of vitamins, nucleosides, and related molecules	4/203	32/7055	0.0127336	0.0127336	0.535556	Slc5a6/Slc29a1/Slc27a1/Slc35d1	4
R-MMU-2424491	DAP12 signaling	5/203	50/7055	0.0139213	0.0139213	0.535556	Trem2/Shc1/Vav2/Plcg1/Pik3cb	5
R-MMU-163841	Gamma carboxylation, hypusine formation and arylsulfatase activation	4/203	33/7055	0.0141712	0.0141712	0.535556	Eif5a2/F9/Sumf2/Ggcx	4
R-MMU-6811438	Intra-Golgi traffic	4/203	33/7055	0.0141712	0.0141712	0.535556	Cog5/Rab33b/Cyth2/Nsf	4
R-MMU-166520	Signaling by NTRKs	6/203	70/7055	0.0149916	0.0149916	0.535556	Shc1/Ralgds/Mapkapk2/Plcg1/Pik3cb/Atf1	6
R-MMU-445144	Signal transduction by L1	3/203	19/7055	0.0161889	0.0161889	0.544308	Nrp1/Vav2/Fgfr1	3
R-MMU-3899300	SUMOylation of transcription cofactors	4/203	35/7055	0.0173452	0.0173452	0.550787	Topors/Phc1/Bmi1/Ctbp1	4
R-MMU-2172127	DAP12 interactions	5/203	58/7055	0.0250632	0.0250632	0.574715	Trem2/Shc1/Vav2/Plcg1/Pik3cb	5
R-MMU-1266738	Developmental Biology	16/203	327/7055	0.0259739	0.0259739	0.574715	Krt14/Trem2/Shc1/Epha1/Ptprc/Plxna2/Prkacb/Gpc1/Mapk13/Nrp1/Dok4/Vav2/Plcg1/Ezr/Pik3cb/Fgfr1	16
R-MMU-8978868	Fatty acid metabolism	9/203	148/7055	0.0266186	0.0266186	0.574715	Acsf3/Ptgs2/Elovl6/Cyp4f13/Ppt1/Slc25a20/Mapkapk2/Hadha/Crat	9
R-MMU-187037	Signaling by NTRK1 (TRKA)	5/203	59/7055	0.0267657	0.0267657	0.574715	Shc1/Ralgds/Mapkapk2/Pik3cb/Atf1	5
R-MMU-8943724	Regulation of PTEN gene transcription	4/203	40/7055	0.0271039	0.0271039	0.574715	Gatad2b/Phc1/Bmi1/Mta2	4
R-MMU-187687	Signalling to ERKs	3/203	24/7055	0.0304515	0.0304515	0.574715	Shc1/Ralgds/Mapkapk2	3
R-MMU-191273	Cholesterol biosynthesis	3/203	24/7055	0.0304515	0.0304515	0.574715	Hmgcs1/Msmo1/Fdps	3
R-MMU-1483213	Synthesis of PE	2/203	10/7055	0.0318444	0.0318444	0.574715	Chkb/Pcyt2	2
R-MMU-211981	Xenobiotics	2/203	10/7055	0.0318444	0.0318444	0.574715	Arnt/Arnt2	2
R-MMU-399955	SEMA3A-Plexin repulsion signaling by inhibiting Integrin adhesion	2/203	10/7055	0.0318444	0.0318444	0.574715	Plxna2/Nrp1	2
R-MMU-5654687	Downstream signaling of activated FGFR1	3/203	25/7055	0.0338898	0.0338898	0.574715	Shc1/Plcg1/Fgfr1	3
R-MMU-1483249	Inositol phosphate metabolism	4/203	43/7055	0.0342594	0.0342594	0.574715	Itpkb/Ipmk/Plcb1/Plcg1	4
R-MMU-5654736	Signaling by FGFR1	4/203	43/7055	0.0342594	0.0342594	0.574715	Shc1/Cbl/Plcg1/Fgfr1	4
R-MMU-140877	Formation of Fibrin Clot (Clotting Cascade)	3/203	26/7055	0.0375207	0.0375207	0.574715	F9/Vwf/Tfpi	3
R-MMU-1855204	Synthesis of IP3 and IP4 in the cytosol	3/203	26/7055	0.0375207	0.0375207	0.574715	Itpkb/Plcb1/Plcg1	3
R-MMU-4755510	SUMOylation of immune response proteins	2/203	11/7055	0.0381954	0.0381954	0.574715	Topors/Rela	2
R-MMU-5654219	Phospholipase C-mediated cascade: FGFR1	2/203	11/7055	0.0381954	0.0381954	0.574715	Plcg1/Fgfr1	2
R-MMU-69166	Removal of the Flap Intermediate	2/203	11/7055	0.0381954	0.0381954	0.574715	Rpa1/Dna2	2
R-MMU-9027276	Erythropoietin activates Phosphoinositide-3-kinase (PI3K)	2/203	11/7055	0.0381954	0.0381954	0.574715	Pik3cb/Pik3cg	2
R-MMU-5673001	RAF/MAP kinase cascade	12/203	235/7055	0.0382085	0.0382085	0.574715	Araf/Dlg3/Kit/Shc1/Vwf/Dusp5/Ralgds/Arrb2/Dusp1/Pik3cb/Fgfr1/Dab2ip	12
R-MMU-5683057	MAPK family signaling cascades	13/203	263/7055	0.0396623	0.0396623	0.576077	Araf/Dlg3/Kit/Shc1/Vwf/Dusp5/Ralgds/Prkacb/Arrb2/Dusp1/Pik3cb/Fgfr1/Dab2ip	13
R-MMU-2871809	FCERI mediated Ca+2 mobilization	3/203	27/7055	0.0413423	0.0413423	0.576077	Shc1/Vav2/Plcg1	3
R-MMU-450282	MAPK targets/ Nuclear events mediated by MAP kinases	3/203	27/7055	0.0413423	0.0413423	0.576077	Jun/Mapkapk2/Atf1	3
R-MMU-5684996	MAPK1/MAPK3 signaling	12/203	241/7055	0.0449081	0.0449081	0.576077	Araf/Dlg3/Kit/Shc1/Vwf/Dusp5/Ralgds/Arrb2/Dusp1/Pik3cb/Fgfr1/Dab2ip	12
R-MMU-69183	Processive synthesis on the lagging strand	2/203	12/7055	0.0449821	0.0449821	0.576077	Rpa1/Dna2	2
R-MMU-174417	Telomere C-strand (Lagging Strand) Synthesis	3/203	28/7055	0.0453522	0.0453522	0.576077	Rpa1/Dscc1/Dna2	3
R-MMU-373755	Semaphorin interactions	4/203	47/7055	0.0453541	0.0453541	0.576077	Trem2/Ptprc/Plxna2/Nrp1	4
R-MMU-3214815	HDACs deacetylate histones	3/203	29/7055	0.0495476	0.0495476	0.593061	Gatad2b/Suds3/Mta2	3
R-MMU-75105	Fatty acyl-CoA biosynthesis	3/203	29/7055	0.0495476	0.0495476	0.593061	Acsf3/Elovl6/Ppt1	3
R-MMU-9607240	FLT3 Signaling	12/203	245/7055	0.049804	0.049804	0.593061	Araf/Dlg3/Kit/Shc1/Vwf/Dusp5/Ralgds/Arrb2/Dusp1/Pik3cb/Fgfr1/Dab2ip	12

## Sheet: acrophase_PC2_genes
Supplementary Information Table 3. Gene list of PC1 and PC2 genes and associated signaling pathways in PBS sham conditions
Symbol	Description	acrophase	amplitude	pvalue	qvalue	Rsq	mesor	sincoef	coscoef
Cdh17	cadherin 17	18.4391	4.11532	1.40535e-05	0.206572	0.916492	-3.1	-4.08816	0.472065
Ninj1	ninjurin 1	16.5681	0.19783	7.21068e-05	0.457093	0.879898	6.98484	-0.184091	-0.0724375
Batf3	basic leucine zipper transcription factor, ATF-like 3	16.5277	0.271927	0.000120162	0.457093	0.865465	7.17229	-0.251977	-0.102235
Mrpl14	mitochondrial ribosomal protein L14	17.341	0.299372	0.000124388	0.457093	0.864427	6.74974	-0.294928	-0.051392
Bet1l	Bet1 golgi vesicular membrane trafficking protein like	17.4767	0.290932	0.000196676	0.51915	0.849897	5.05231	-0.288206	-0.0397336
Stx8	syntaxin 8	14.1718	0.12958	0.000211913	0.51915	0.847387	6.43612	-0.0697698	-0.109193
Tomm22	translocase of outer mitochondrial membrane 22	16.8006	0.179449	0.000366817	0.608589	0.827597	7.22579	-0.170675	-0.0554258
Dbp	D site albumin promoter binding protein	14.2169	0.575875	0.000372631	0.608589	0.826994	5.08118	-0.315774	-0.48158
Dynll2	dynein light chain LC8-type 2	16.447	0.391203	0.000465167	0.651149	0.818252	6.40367	-0.359314	-0.154703
Hnrnpul2	heterogeneous nuclear ribonucleoprotein U-like 2	18.7961	0.267727	0.000547641	0.651149	0.811539	5.05634	-0.261934	0.0553945
Idnk	idnK gluconokinase homolog (E. coli)	17.4738	0.335941	0.000913606	0.651149	0.788839	6.31389	-0.332759	-0.0461315
Calhm2	calcium homeostasis modulator family member 2	16.9216	0.303795	0.00100611	0.651149	0.784265	4.84506	-0.291766	-0.0846374
Josd2	Josephin domain containing 2	16.2309	0.289749	0.00129192	0.651149	0.771938	5.06696	-0.259223	-0.129454
Mrpl32	mitochondrial ribosomal protein L32	16.5298	0.225078	0.0014818	0.651149	0.764882	5.69533	-0.208611	-0.0845089
Wnt11	wingless-type MMTV integration site family, member 11	22.5757	0.253243	0.00155361	0.651149	0.762396	6.88514	-0.0922568	0.23584
Isy1	ISY1 splicing factor homolog	17.1797	0.336405	0.00163479	0.651149	0.759691	5.1442	-0.328678	-0.0716909
Scd4	stearoyl-coenzyme A desaturase 4	21.1414	2.76316	0.00168764	0.651149	0.757986	-4.06881	-1.88019	2.02484
Cox4i2	cytochrome c oxidase subunit 4I2	17.8417	1.2461	0.0017038	0.651149	0.757473	0.546871	-1.24503	-0.0516428
Avpi1	arginine vasopressin-induced 1	13.5907	0.22809	0.00171737	0.651149	0.757045	8.12571	-0.092265	-0.208596
Aamdc	adipogenesis associated Mth938 domain containing	16.3878	0.313714	0.00173281	0.651149	0.756562	4.181	-0.286182	-0.128515
Ccl12	chemokine (C-C motif) ligand 12	17.6685	0.973314	0.0018301	0.651149	0.753588	3.0209	-0.969652	-0.0843595
Tubgcp3	tubulin, gamma complex associated protein 3	14.7068	0.275328	0.00183442	0.651149	0.753459	4.43191	-0.179185	-0.209042
Col4a2	collagen, type IV, alpha 2	17.8176	3.27323	0.00191083	0.651149	0.751213	-3.10231	-3.2695	-0.156231
Bcl7c	B cell CLL/lymphoma 7C	18.4905	0.116267	0.00204112	0.651149	0.74754	6.02467	-0.115309	0.0148893
Onecut3	one cut domain, family member 3	14.8635	1.07663	0.00211246	0.651149	0.745605	-5.73619	-0.733601	-0.788015
Uqcc3	ubiquinol-cytochrome c reductase complex assembly factor 3	17.192	0.293113	0.00214884	0.651149	0.744638	5.80007	-0.28658	-0.06154
Cox19	cytochrome c oxidase assembly protein 19	16.4039	0.33703	0.00236393	0.651149	0.739167	4.68555	-0.308033	-0.136766
Sae1	SUMO1 activating enzyme subunit 1	15.0275	0.151983	0.00242604	0.651149	0.737659	6.31102	-0.10824	-0.10669
Ocln	occludin	21.2419	0.335999	0.00253377	0.651149	0.735114	3.89222	-0.222075	0.252146
AW146154	expressed sequence AW146154	12.6265	0.532614	0.00255554	0.651149	0.73461	3.93662	-0.0869718	-0.525465
Akap8l	A kinase (PRKA) anchor protein 8-like	15.5483	0.203693	0.00257373	0.651149	0.734191	6.16744	-0.163155	-0.121948
Atp5g2	ATP synthase, H+ transporting, mitochondrial F0 complex, subunit C2 (subunit 9)	17.5851	0.245048	0.00263237	0.651149	0.732857	7.3607	-0.243604	-0.0265635
Olfr99	olfactory receptor 99	15.2014	3.02644	0.00263878	0.651149	0.732713	-1.81467	-2.24984	-2.02425
Cry1	cryptochrome 1 (photolyase-like)	13.6382	0.515818	0.00270974	0.651149	0.731132	3.84321	-0.214507	-0.4691
Lsm6	LSM6 homolog, U6 small nuclear RNA and mRNA degradation associated	15.3631	0.246799	0.00276647	0.651149	0.729891	6.1202	-0.190288	-0.157162
Hmg20b	high mobility group 20B	20.2614	0.231312	0.00283835	0.651149	0.728347	5.2593	-0.191943	0.129086
Ptpn14	protein tyrosine phosphatase, non-receptor type 14	18.2282	3.13472	0.00285652	0.651149	0.727961	-2.12032	-3.12913	0.187135
Vmo1	vitelline membrane outer layer 1 homolog (chicken)	15.7058	2.66631	0.0028631	0.651149	0.727822	-4.69954	-2.19965	-1.5069
Gpx4	glutathione peroxidase 4	15.6901	0.17856	0.00288922	0.651149	0.727272	8.23653	-0.146893	-0.101519
A430005L14Rik	RIKEN cDNA A430005L14 gene	17.4178	0.228438	0.00318142	0.651149	0.721371	5.19424	-0.225789	-0.0346845
Eif6	eukaryotic translation initiation factor 6	15.0338	0.112429	0.00320613	0.651149	0.720891	7.36156	-0.0801989	-0.078793
Apoc4	apolipoprotein C-IV	16.8497	2.21107	0.00331441	0.651149	0.718823	-4.76183	-2.11156	-0.655834
Cbfa2t3	CBFA2/RUNX1 translocation partner 3	19.3679	0.198689	0.00339863	0.651149	0.717251	7.98228	-0.186084	0.0696418
Chchd2	coiled-coil-helix-coiled-coil-helix domain containing 2	16.9341	0.212635	0.00341308	0.651149	0.716984	9.66779	-0.204409	-0.0585698
Dynll1	dynein light chain LC8-type 1	16.0603	0.490631	0.00348121	0.651149	0.715739	8.17933	-0.428719	-0.238577
Tmem251	transmembrane protein 251	15.2197	0.251029	0.00350097	0.651149	0.715381	4.81872	-0.187416	-0.167005
Gabarap	gamma-aminobutyric acid receptor associated protein	17.7607	0.193693	0.00360964	0.651149	0.713441	9.20753	-0.193314	-0.012125
Ntrk3	neurotrophic tyrosine kinase, receptor, type 3	13.0326	1.99261	0.00362162	0.651149	0.71323	-1.12918	-0.532159	-1.92024
Rrp9	ribosomal RNA processing 9, U3 small nucleolar RNA binding protein	14.0084	0.340671	0.00365117	0.651149	0.712711	4.56783	-0.170987	-0.294652
Yif1b	Yip1 interacting factor homolog B (S. cerevisiae)	17.9228	0.157468	0.00369396	0.651149	0.711967	6.77341	-0.157436	-0.00318244
Usp45	ubiquitin specific petidase 45	14.9235	1.15171	0.00389743	0.651149	0.708514	2.40051	-0.797911	-0.830521
Hspe1	heat shock protein 1 (chaperonin 10)	16.3806	0.427321	0.00413027	0.651149	0.704731	6.49409	-0.389491	-0.175786
Anapc11	anaphase promoting complex subunit 11	17.5031	0.283684	0.00413058	0.651149	0.704726	6.60331	-0.281287	-0.0367972
Ripk4	receptor-interacting serine-threonine kinase 4	13.7181	4.05373	0.00418438	0.651149	0.703876	-1.59267	-1.76253	-3.65051
Zbtb12	zinc finger and BTB domain containing 12	18.3667	1.00242	0.00427665	0.651149	0.702437	-0.596234	-0.997799	0.0960933
Upf2	UPF2 regulator of nonsense transcripts homolog (yeast)	16.8917	0.259762	0.00429195	0.651149	0.702201	4.63762	-0.248905	-0.0743142
Cyba	cytochrome b-245, alpha polypeptide	16.7378	0.240684	0.00439617	0.651149	0.700609	10.3227	-0.227664	-0.0780906
Vamp8	vesicle-associated membrane protein 8	15.3359	0.252679	0.00449366	0.651149	0.699146	8.82828	-0.193674	-0.162286
Abcg1	ATP binding cassette subfamily G member 1	18.205	0.291456	0.00449907	0.651149	0.699066	8.59615	-0.291036	0.0156339
Reep6	receptor accessory protein 6	18.8368	3.16661	0.00468631	0.651149	0.696326	-4.06931	-3.09093	0.68816
Psmd6	proteasome (prosome, macropain) 26S subunit, non-ATPase, 6	18.8396	0.130247	0.00480845	0.651149	0.694585	6.96771	-0.127113	0.0283986
Sparc	secreted acidic cysteine rich glycoprotein	19.1209	0.721475	0.00486517	0.651149	0.693788	1.4682	-0.690634	0.208688
Pkig	protein kinase inhibitor, gamma	13.4467	0.220432	0.00505425	0.651149	0.691183	5.67372	-0.0815033	-0.204811
Cox7a2l	cytochrome c oxidase subunit 7A2 like	15.938	0.216535	0.00507625	0.651149	0.690885	7.65676	-0.185744	-0.111295
Pogz	pogo transposable element with ZNF domain	17.3136	0.348702	0.00508601	0.651149	0.690753	3.85359	-0.343088	-0.0623215
1810037I17Rik	RIKEN cDNA 1810037I17 gene	16.1138	0.257952	0.00517368	0.651149	0.689576	7.33616	-0.227137	-0.122261
Psmb5	proteasome (prosome, macropain) subunit, beta type 5	16.2232	0.21244	0.00530558	0.651149	0.687834	7.58811	-0.189869	-0.0952918
Ppp1r35	protein phosphatase 1, regulatory subunit 35	18.1392	0.359829	0.005358	0.651149	0.687152	4.49187	-0.35959	0.0131112
Gm21188	predicted gene, 21188	19.3474	0.181945	0.00538981	0.651149	0.68674	6.4861	-0.170741	0.0628601
Tsc22d3	TSC22 domain family, member 3	13.0197	0.265713	0.0055171	0.651149	0.685111	8.1908	-0.0700918	-0.256302
Ephx3	epoxide hydrolase 3	14.9111	1.65297	0.00556498	0.651149	0.684505	-5.44791	-1.1413	-1.19571
Hdac9	histone deacetylase 9	14.9947	0.760263	0.005793	0.651149	0.681677	1.04551	-0.536837	-0.538337
Zfp524	zinc finger protein 524	16.8479	0.268285	0.00583843	0.651149	0.681124	5.40763	-0.256174	-0.0796966
U2af1l4	U2 small nuclear RNA auxiliary factor 1-like 4	15.7739	0.293186	0.00594305	0.651149	0.679863	5.61793	-0.244791	-0.161356
Pycrl	pyrroline-5-carboxylate reductase-like	14.4186	0.410067	0.00615152	0.651149	0.677401	4.62267	-0.242641	-0.330576
Ttc32	tetratricopeptide repeat domain 32	16.303	0.710635	0.0061536	0.651149	0.677377	2.42634	-0.641648	-0.305433
Zfp771	zinc finger protein 771	23.3235	0.271567	0.00635419	0.651149	0.675069	4.25448	-0.0478453	0.267319
Blm	Bloom syndrome, RecQ like helicase	19.4414	0.743423	0.0065846	0.651149	0.672487	1.92017	-0.691117	0.273927
Gfm2	G elongation factor, mitochondrial 2	21.8557	0.309519	0.00661343	0.651149	0.672169	4.80251	-0.164775	0.262013
Ifitm1	interferon induced transmembrane protein 1	16.8852	0.454967	0.00662592	0.651149	0.672031	1.57074	-0.435729	-0.130901
Med11	mediator complex subunit 11	18.0506	0.158334	0.00663092	0.651149	0.671976	7.00435	-0.15832	0.00209814
Rsrp1	arginine/serine rich protein 1	19.0306	0.282	0.00663448	0.651149	0.671937	7.77885	-0.271797	0.0751701
Mrpl34	mitochondrial ribosomal protein L34	15.9011	0.31956	0.00675355	0.651149	0.670638	5.408	-0.272516	-0.166894
Zfp791	zinc finger protein 791	16.614	2.90009	0.00676664	0.651149	0.670496	-4.33779	-2.71125	-1.0294
Cox7a2	cytochrome c oxidase subunit 7A2	16.9713	0.249915	0.00685063	0.651149	0.669591	7.30747	-0.240906	-0.066496
Sgce	sarcoglycan, epsilon	14.9457	2.70657	0.00691959	0.651149	0.668855	-4.92102	-1.88643	-1.94084
Ftl1	ferritin light polypeptide 1	17.898	0.160913	0.0069429	0.651149	0.668608	13.4262	-0.160856	-0.00429671
Msl3l2	MSL3 like 2	23.9032	0.404344	0.0070284	0.651149	0.667705	4.50688	-0.0102478	0.404214
0610012G03Rik	RIKEN cDNA 0610012G03 gene	17.1278	0.288829	0.00704281	0.651149	0.667554	5.46816	-0.281332	-0.06538
Mrpl47	mitochondrial ribosomal protein L47	15.8147	0.347943	0.00708782	0.651149	0.667083	3.60693	-0.292539	-0.188375
Ssr4	signal sequence receptor, delta	16.667	0.184755	0.00724422	0.657301	0.665464	6.15972	-0.173618	-0.0631762
Prelid1	PRELI domain containing 1	15.5472	0.182908	0.00740114	0.657808	0.663867	7.70997	-0.146475	-0.109548
Sox18	SRY (sex determining region Y)-box 18	14.9335	2.21127	0.00745138	0.657808	0.663362	-5.1687	-1.53616	-1.59057
Armcx1	armadillo repeat containing, X-linked 1	22.9299	3.6695	0.00760905	0.657808	0.661791	-2.7351	-1.01466	3.52643
Krtcap2	keratinocyte associated protein 2	16.7823	0.346711	0.0076696	0.657808	0.661195	6.38403	-0.329242	-0.108664
Pdlim3	PDZ and LIM domain 3	21.1339	2.94096	0.00773966	0.657808	0.66051	-2.41524	-2.00542	2.15117
Smdt1	single-pass membrane protein with aspartate rich tail 1	16.4611	0.237488	0.00780426	0.657808	0.659882	7.05586	-0.218473	-0.0931127
Psme2	proteasome (prosome, macropain) activator subunit 2 (PA28 beta)	17.1609	0.121426	0.00799333	0.657808	0.658068	11.2665	-0.118508	-0.0264589
Zfx	zinc finger protein X-linked	16.0022	0.223221	0.00808743	0.657808	0.657178	5.35287	-0.19338	-0.111498
Zfp296	zinc finger protein 296	16.8461	0.217746	0.00811694	0.657808	0.6569	5.5492	-0.207886	-0.064782
Cbx1	chromobox 1	14.7755	0.280495	0.0081371	0.657808	0.656711	4.74165	-0.186346	-0.209649
Spi1	spleen focus forming virus (SFFV) proviral integration oncogene	16.9742	0.130434	0.00826537	0.657808	0.655516	8.96798	-0.125759	-0.0346081
Fam133b	family with sequence similarity 133, member B	16.8289	0.354284	0.00830223	0.657808	0.655175	4.58869	-0.337762	-0.106928
Ubxn4	UBX domain protein 4	15.9712	0.188136	0.00832967	0.657808	0.654922	7.23719	-0.162216	-0.0952937
Nkapl	NFKB activating protein-like	14.5865	0.862193	0.00844919	0.657808	0.653828	0.156003	-0.540227	-0.671961
Smpx	small muscle protein, X-linked	14.9421	2.53864	0.00849919	0.657808	0.653374	-5.00499	-1.76767	-1.82209
Cdkn2a	cyclin dependent kinase inhibitor 2A	18.8925	0.528715	0.00859873	0.658261	0.652475	1.1735	-0.514348	0.122415
Hapln3	hyaluronan and proteoglycan link protein 3	18.0199	2.80801	0.00869227	0.658261	0.651639	-4.00523	-2.80797	0.0146192
Pparg	peroxisome proliferator activated receptor gamma	22.327	0.766149	0.00873395	0.658261	0.651268	0.913613	-0.324948	0.693824
Nabp2	nucleic acid binding protein 2	17.1986	0.207787	0.00889008	0.658261	0.649893	5.95712	-0.20323	-0.0432767
Nenf	neuron derived neurotrophic factor	16.8231	0.22917	0.00908769	0.658261	0.648178	4.83654	-0.218378	-0.0694975
Naa38	N(alpha)-acetyltransferase 38, NatC auxiliary subunit	16.399	0.342899	0.00927565	0.658261	0.646574	5.39702	-0.313218	-0.139551
Cox5a	cytochrome c oxidase subunit 5A	17.6667	0.245651	0.00939274	0.658261	0.645587	8.37116	-0.244717	-0.0214066
Rps2	ribosomal protein S2	15.9987	0.162336	0.00945482	0.658261	0.645068	9.0599	-0.14056	-0.0812151
Dnaja1	DnaJ heat shock protein family (Hsp40) member A1	14.6917	0.340895	0.00951438	0.658261	0.644572	8.08076	-0.220833	-0.259697
Pcdhgc4	protocadherin gamma subfamily C, 4	16.0473	3.18305	0.0097102	0.658261	0.64296	-4.29192	-2.77611	-1.55726
Stip1	stress-induced phosphoprotein 1	15.1252	0.287651	0.00975694	0.658261	0.642578	7.04323	-0.209955	-0.196626
Rbm4	RNA binding motif protein 4	19.1265	0.31055	0.0097858	0.658261	0.642344	4.84022	-0.297142	0.0902664
Cdk18	cyclin-dependent kinase 18	17.9223	0.955283	0.00986895	0.658261	0.641671	0.618194	-0.955086	-0.019436
Cnpy2	canopy FGF signaling regulator 2	16.2923	0.20849	0.00986918	0.658261	0.641669	6.18388	-0.187999	-0.090136
Tyrobp	TYRO protein tyrosine kinase binding protein	16.828	0.198844	0.00991043	0.658261	0.641336	8.92846	-0.189557	-0.0600576
Bcl2a1a	B cell leukemia/lymphoma 2 related protein A1a	17.0328	0.246983	0.00991592	0.658261	0.641292	8.3272	-0.239108	-0.06187
Gm6525	predicted pseudogene 6525	22.6986	1.62069	0.0100724	0.658261	0.640042	-5.13699	-0.541565	1.52753
Ddhd1	DDHD domain containing 1	23.4534	0.203268	0.0102697	0.658261	0.638487	6.22015	-0.0289879	0.20119
Tusc2	tumor suppressor 2, mitochondrial calcium regulator	13.4585	0.206046	0.0102721	0.658261	0.638468	5.46054	-0.0767785	-0.191207
Rps14	ribosomal protein S14	17.186	0.208025	0.0102932	0.658261	0.638303	9.19309	-0.203319	-0.0439978
Ak6	adenylate kinase 6	15.6526	0.296266	0.0103044	0.658261	0.638216	4.46585	-0.242059	-0.170825
Pitx2	paired-like homeodomain transcription factor 2	14.9371	2.33664	0.0104137	0.658261	0.637366	-5.10601	-1.62482	-1.67923
Ift46	intraflagellar transport 46	14.0875	0.123963	0.0104457	0.658261	0.637119	4.45658	-0.0644256	-0.105907
Snf8	SNF8, ESCRT-II complex subunit, homolog (S. cerevisiae)	16.902	0.162078	0.0104714	0.658261	0.636921	6.279	-0.155428	-0.0459498
Gsk3a	glycogen synthase kinase 3 alpha	23.5035	0.28682	0.0105317	0.658261	0.636457	5.71679	-0.0371794	0.2844
Mrps36	mitochondrial ribosomal protein S36	16.9973	0.336753	0.0105687	0.658261	0.636174	5.5358	-0.325217	-0.0873863
Trim17	tripartite motif-containing 17	23.8801	2.8828	0.0107621	0.664418	0.634705	-2.36123	-0.0904527	2.88138
Htr1f	5-hydroxytryptamine (serotonin) receptor 1F	22.8656	1.361	0.0109062	0.664418	0.633623	-1.24876	-0.398292	1.30142
Cacna1c	calcium channel, voltage-dependent, L type, alpha 1C subunit	17.2033	1.59371	0.0109426	0.664418	0.633353	-2.76343	-1.55917	-0.330019
Mrpl51	mitochondrial ribosomal protein L51	15.6639	0.332301	0.010956	0.664418	0.633253	5.95674	-0.272067	-0.190797
Fam193a	family with sequence homology 193, member A	17.2976	0.36101	0.0110292	0.664418	0.63271	3.77219	-0.354924	-0.0660074
Mien1	migration and invasion enhancer 1	17.5096	0.260899	0.0115423	0.676101	0.628979	7.02649	-0.258752	-0.0334022
Psenen	presenilin enhancer gamma secretase subunit	16.3903	0.272639	0.0116295	0.676101	0.628358	7.13948	-0.248785	-0.111526
Mettl7a1	methyltransferase like 7A1	20.1132	0.275795	0.0118106	0.676101	0.62708	2.83759	-0.234655	0.144915
Mrps11	mitochondrial ribosomal protein S11	16.2484	0.351307	0.0119979	0.676101	0.625774	4.2989	-0.31501	-0.155515
Cdca8	cell division cycle associated 8	14.3773	0.189608	0.0122234	0.676101	0.624221	4.15171	-0.110534	-0.154056
Dbndd2	dysbindin (dystrobrevin binding protein 1) domain containing 2	15.9918	0.311424	0.0122978	0.676101	0.623715	4.88366	-0.269365	-0.156293
Dpp7	dipeptidylpeptidase 7	20.5231	0.307366	0.0123846	0.676101	0.623126	4.00136	-0.242714	0.188583
Hpcal1	hippocalcin-like 1	13.7265	0.183772	0.0126005	0.676101	0.621676	6.32187	-0.080264	-0.165317
Oxld1	oxidoreductase like domain containing 1	17.1716	0.346714	0.0126883	0.676101	0.621091	2.08774	-0.338592	-0.0746079
Hsbp1	heat shock factor binding protein 1	16.7824	0.176056	0.0127202	0.676101	0.62088	7.44445	-0.167186	-0.0551771
Sncg	synuclein, gamma	22.0165	2.73882	0.012792	0.676101	0.620406	-3.62047	-1.35917	2.37778
Mrpl11	mitochondrial ribosomal protein L11	14.2494	0.214436	0.0128009	0.676101	0.620347	5.57352	-0.119105	-0.178317
Alox15	arachidonate 15-lipoxygenase	23.0474	0.739657	0.0129378	0.676101	0.619448	2.64755	-0.18255	0.716776
Tex15	testis expressed gene 15	22.4698	3.06334	0.0130225	0.676101	0.618896	-1.84565	-1.19461	2.82081
Psmg4	proteasome (prosome, macropain) assembly chaperone 4	18.2609	0.232073	0.0130288	0.676101	0.618855	6.48513	-0.231532	0.0158379
Camk1	calcium/calmodulin-dependent protein kinase I	16.7919	0.485818	0.0130665	0.676101	0.61861	4.77085	-0.461723	-0.151101
Taf12	TATA-box binding protein associated factor 12	14.6521	0.17071	0.0130965	0.676101	0.618416	6.60118	-0.109232	-0.131188
Pxmp4	peroxisomal membrane protein 4	16.002	0.11785	0.0131926	0.676101	0.617795	4.90558	-0.102092	-0.0588704
Aqp9	aquaporin 9	17.9001	0.646673	0.013247	0.676101	0.617446	2.58107	-0.646452	-0.0169139
Ang	angiogenin, ribonuclease, RNase A family, 5	14.2852	2.27741	0.0132544	0.676101	0.617398	-1.374	-1.28267	-1.88184
Vps29	VPS29 retromer complex component	16.4053	0.245828	0.0132685	0.676101	0.617308	7.00399	-0.224715	-0.0996728
Trpm6	transient receptor potential cation channel, subfamily M, member 6	12.7809	3.23759	0.0133392	0.676101	0.616856	-2.08718	-0.657317	-3.17016
Arhgap8	Rho GTPase activating protein 8	19.9666	0.49781	0.0133912	0.676101	0.616524	3.5777	-0.433277	0.245123
Ncaph	non-SMC condensin I complex, subunit H	20.8495	0.94443	0.0134163	0.676101	0.616365	2.16023	-0.693601	0.640988
Txn1	thioredoxin 1	16.6986	0.248189	0.0135696	0.676101	0.615395	9.08394	-0.233922	-0.0829342
Eapp	E2F-associated phosphoprotein	16.1637	0.186	0.0136694	0.676101	0.614768	6.46632	-0.164917	-0.0860147
Nubp2	nucleotide binding protein 2	12.9282	0.171298	0.0137024	0.676101	0.614562	6.8083	-0.0412168	-0.166266
Tdo2	tryptophan 2,3-dioxygenase	14.9074	1.587	0.0138818	0.676101	0.613446	-5.4809	-1.09464	-1.14905
Ttll1	tubulin tyrosine ligase-like 1	13.8697	0.576835	0.0139722	0.676101	0.612888	2.79778	-0.271213	-0.509099
Zfp872	zinc finger protein 872	20.6325	0.290246	0.0141441	0.676101	0.611835	5.47846	-0.224003	0.184568
Sh3pxd2a	SH3 and PX domains 2A	15.5273	0.367417	0.0142957	0.676101	0.610914	3.80132	-0.293083	-0.22158
Ttll7	tubulin tyrosine ligase-like family, member 7	13.6513	1.84739	0.014643	0.676101	0.608833	-4.63939	-0.774003	-1.67743
Gtpbp8	GTP-binding protein 8 (putative)	20.5461	0.285083	0.0146911	0.676101	0.608548	3.99662	-0.224061	0.176263
Mrps21	mitochondrial ribosomal protein S21	17.8308	0.305079	0.0147027	0.676101	0.608479	6.28212	-0.30478	-0.0135062
Prss30	protease, serine 30	15.0426	1.16584	0.0147958	0.676101	0.60793	0.461074	-0.833512	-0.815139
Gadd45gip1	growth arrest and DNA-damage-inducible, gamma interacting protein 1	17.0862	0.175839	0.0148328	0.676101	0.607712	5.43439	-0.170831	-0.0416641
Higd2a	HIG1 domain family, member 2A	17.9818	0.326918	0.0149072	0.676101	0.607276	7.15268	-0.326914	-0.00155568
Hint3	histidine triad nucleotide binding protein 3	17.7897	0.20231	0.0149584	0.676101	0.606976	4.97567	-0.202004	-0.0111318
Larp6	La ribonucleoprotein domain family, member 6	13.2048	3.50579	0.0149593	0.676101	0.606971	-1.11631	-1.08752	-3.33285
Timm13	translocase of inner mitochondrial membrane 13	15.895	0.274617	0.0150821	0.676101	0.606256	6.50267	-0.233961	-0.143795
Swi5	SWI5 recombination repair homolog (yeast)	15.6386	0.218434	0.0152574	0.676101	0.605244	7.21469	-0.178005	-0.1266
Rnf181	ring finger protein 181	17.7217	0.125851	0.0152981	0.676101	0.60501	8.44487	-0.125518	-0.0091599
Wdr55	WD repeat domain 55	16.5567	0.253603	0.0153289	0.676101	0.604834	4.32723	-0.235714	-0.0935595
Trappc6a	trafficking protein particle complex 6A	15.0763	0.197156	0.0153945	0.676101	0.604458	5.69688	-0.142168	-0.136597
Jph3	junctophilin 3	12.3548	2.54061	0.0154548	0.676101	0.604115	-4.50467	-0.23564	-2.52966
Lrrc71	leucine rich repeat containing 71	20.0456	2.79926	0.0155624	0.678787	0.603504	-0.982737	-2.40736	1.42844
Dao	D-amino acid oxidase	18.4405	0.726023	0.0156782	0.681815	0.60285	0.541035	-0.721201	0.0835418
Mtcl1	microtubule crosslinking factor 1	16.2249	2.20028	0.016226	0.689356	0.599807	-4.86409	-1.96695	-0.986081
Atox1	antioxidant 1 copper chaperone	17.6211	0.271183	0.0162978	0.689356	0.599414	8.81424	-0.26985	-0.0268576
Opn1mw	opsin 1 (cone pigments), medium-wave-sensitive (color blindness, deutan)	14.9331	2.19532	0.0163638	0.689356	0.599054	-5.17667	-1.52488	-1.5793
Mrps12	mitochondrial ribosomal protein S12	16.2847	0.307079	0.0164104	0.689356	0.598801	5.44618	-0.276634	-0.133309
Pomp	proteasome maturation protein	16.6454	0.207415	0.0165473	0.689356	0.59806	8.51557	-0.194507	-0.0720251
Fntb	farnesyltransferase, CAAX box, beta	14.4985	0.678059	0.0165784	0.689356	0.597892	1.71798	-0.412571	-0.538098
Rhoq	ras homolog family member Q	22.3967	0.535824	0.0165799	0.689356	0.597884	3.53452	-0.218359	0.489313
Adm2	adrenomedullin 2	15.968	0.421066	0.0166188	0.689356	0.597675	2.02394	-0.36288	-0.213578
Tmem132e	transmembrane protein 132E	16.2818	2.17262	0.0168611	0.692765	0.596378	-4.87148	-1.95649	-0.944691
Hspa8	heat shock protein 8	16.6246	0.267653	0.0171317	0.697181	0.594948	10.8826	-0.250488	-0.0943051
Palld	palladin, cytoskeletal associated protein	14.2946	0.237722	0.0171506	0.697181	0.594848	5.94145	-0.134371	-0.196103
Aqp11	aquaporin 11	19.7524	2.71912	0.0171698	0.697181	0.594747	-2.99899	-2.43795	1.20417
Gng5	guanine nucleotide binding protein (G protein), gamma 5	17.3427	0.276614	0.0172442	0.698272	0.594358	8.44807	-0.272529	-0.0473662
Tmem138	transmembrane protein 138	19.6113	0.123394	0.0173085	0.69895	0.594022	4.43212	-0.112578	0.0505218
Timp4	tissue inhibitor of metalloproteinase 4	14.1261	1.87595	0.017385	0.700114	0.593624	-5.16714	-0.991083	-1.59278
Sprr2a3	small proline-rich protein 2A3	19.4409	2.68124	0.0175028	0.701268	0.593014	-3.22246	-2.49273	0.987595
Pagr1a	PAXIP1 associated glutamate rich protein 1A	16.3011	0.168273	0.0175217	0.701268	0.592917	5.9117	-0.151901	-0.0724014
Mrps25	mitochondrial ribosomal protein S25	14.2932	0.224206	0.0177757	0.701268	0.591612	5.55406	-0.126662	-0.185
Ssna1	SS nuclear autoantigen 1	15.088	0.258915	0.0178026	0.701268	0.591475	5.79062	-0.187249	-0.178816
Llph	LLP homolog, long-term synaptic facilitation (Aplysia)	16.1025	0.241466	0.017901	0.701268	0.590974	6.43915	-0.212279	-0.11508
Bphl	biphenyl hydrolase-like (serine hydrolase, breast epithelial mucin-associated antigen)	18.4954	0.189736	0.0179632	0.701268	0.590659	5.10809	-0.188143	0.0245379
Igsf9b	immunoglobulin superfamily, member 9B	12.2141	2.29504	0.018055	0.701268	0.590195	-4.67312	-0.128557	-2.29143
Prss8	protease, serine 8 (prostasin)	19.9425	1.33309	0.0181449	0.701268	0.589742	-4.90326	-1.16439	0.649094
Bag6	BCL2-associated athanogene 6	18.2186	0.189717	0.018215	0.701268	0.589391	5.21747	-0.189406	0.0108503
Zmat3	zinc finger matrin type 3	16.4594	0.395804	0.0182414	0.701268	0.589258	1.88804	-0.364045	-0.155344
Gm5617	predicted gene 5617	16.8406	0.220908	0.0182611	0.701268	0.58916	4.36861	-0.210809	-0.0660281
Sh3bgrl3	SH3 domain binding glutamic acid-rich protein-like 3	15.9397	0.238544	0.0183116	0.701268	0.588908	10.6197	-0.204677	-0.122516
Psma8	proteasome subunit alpha 8	14.6098	1.18004	0.0184885	0.702197	0.588029	-0.455572	-0.744975	-0.915148
Ppp1r11	protein phosphatase 1, regulatory inhibitor subunit 11	15.3512	0.277075	0.0185108	0.702197	0.587918	7.04823	-0.213081	-0.177107
Hsp90ab1	heat shock protein 90 alpha (cytosolic), class B member 1	16.5417	0.278668	0.0185354	0.702197	0.587796	10.3445	-0.258604	-0.103827
Srp19	signal recognition particle 19	15.9704	0.292721	0.0186538	0.704114	0.587213	6.22007	-0.252361	-0.148323
Rbm8a	RNA binding motif protein 8a	15.7624	0.210236	0.0187035	0.704114	0.586969	7.29428	-0.175183	-0.116232
Ndufb8	NADH:ubiquinone oxidoreductase subunit B8	16.5609	0.174176	0.0191634	0.704114	0.584733	7.30721	-0.161961	-0.0640789
Tpgs1	tubulin polyglutamylase complex subunit 1	18.488	0.157351	0.0193778	0.704114	0.583705	5.79946	-0.156068	0.0200475
Cox6a1	cytochrome c oxidase subunit 6A1	17.0457	0.268272	0.0194927	0.704114	0.583158	8.59852	-0.259944	-0.0663261
Rbm15	RNA binding motif protein 15	15.7151	0.756415	0.0195256	0.704114	0.583002	2.39174	-0.625071	-0.42597
Mybphl	myosin binding protein H-like	20.2082	0.914101	0.0195955	0.704114	0.58267	-0.195163	-0.765553	0.499509
Chordc1	cysteine and histidine-rich domain (CHORD)-containing, zinc-binding protein 1	14.7456	0.198869	0.0195995	0.704114	0.582652	6.38765	-0.130953	-0.149667
Tiprl	TIP41, TOR signalling pathway regulator-like (S. cerevisiae)	12.2268	0.177528	0.0196988	0.704114	0.582183	6.09286	-0.010534	-0.177215
Tspo	translocator protein	17.9204	0.200989	0.0197834	0.704114	0.581784	9.85037	-0.200945	-0.00419026
Fbxl21	F-box and leucine-rich repeat protein 21	17.5442	1.18457	0.0200087	0.704196	0.580731	-0.650712	-1.17615	-0.141031
Cox4i1	cytochrome c oxidase subunit 4I1	16.2979	0.151685	0.0200255	0.704196	0.580653	9.03256	-0.136872	-0.065377
Cdc37l1	cell division cycle 37-like 1	14.2228	0.180421	0.0201298	0.705395	0.580168	4.75043	-0.0991663	-0.150725
Dcps	decapping enzyme, scavenger	12.3827	0.258715	0.0201997	0.705395	0.579845	5.04548	-0.0258779	-0.257417
Serf2	small EDRK-rich factor 2	17.6657	0.233119	0.0205627	0.70541	0.578178	9.60251	-0.232227	-0.0203794
Mrps24	mitochondrial ribosomal protein S24	16.7037	0.218685	0.0210159	0.70541	0.57613	5.85786	-0.206212	-0.0727996
Esr1	estrogen receptor 1 (alpha)	17.7969	2.7529	0.0210548	0.70541	0.575956	-3.33894	-2.74901	-0.146301
Fubp1	far upstream element (FUSE) binding protein 1	15.4674	0.112551	0.021094	0.70541	0.57578	6.20691	-0.0887047	-0.069277
Ube2k	ubiquitin-conjugating enzyme E2K	16.0402	0.183545	0.0212692	0.70541	0.575	6.68517	-0.159911	-0.0900963
Slpi	secretory leukocyte peptidase inhibitor	21.8028	1.32456	0.0213146	0.70541	0.574799	0.58049	-0.720584	1.1114
Sdhd	succinate dehydrogenase complex, subunit D, integral membrane protein	16.6938	0.133178	0.0213569	0.70541	0.574611	7.84068	-0.125467	-0.0446587
Mknk1	MAP kinase-interacting serine/threonine kinase 1	22.1124	0.149017	0.0213743	0.70541	0.574534	5.84456	-0.0706789	0.131189
Edf1	endothelial differentiation-related factor 1	16.5517	0.231138	0.0214289	0.70541	0.574293	8.28424	-0.214722	-0.0855524
Ddt	D-dopachrome tautomerase	17.3298	0.247491	0.0214293	0.70541	0.574291	5.48283	-0.243692	-0.0432005
Psmg3	proteasome (prosome, macropain) assembly chaperone 3	18.7156	0.323481	0.0214856	0.70541	0.574042	4.63074	-0.317821	0.0602481
Smim11	small integral membrane protein 11	16.6949	0.362126	0.0216532	0.708191	0.573306	4.99154	-0.341195	-0.121331
Atp5h	ATP synthase, H+ transporting, mitochondrial F0 complex, subunit D	16.3044	0.249153	0.0216808	0.708191	0.573186	7.81583	-0.225006	-0.107003
Trmt1l	tRNA methyltransferase 1 like	15.5745	0.200966	0.0217654	0.709379	0.572816	6.03616	-0.161794	-0.119206
Fam104a	family with sequence similarity 104, member A	17.6589	0.149159	0.0221873	0.712993	0.57099	6.55787	-0.148565	-0.013301
Mvb12a	multivesicular body subunit 12A	14.2937	0.107861	0.0222344	0.712993	0.570788	6.45175	-0.0609467	-0.0889919
Cycs	cytochrome c, somatic	15.9377	0.211272	0.0223766	0.712993	0.570179	7.64418	-0.181219	-0.108606
Polr2l	polymerase (RNA) II (DNA directed) polypeptide L	15.8291	0.31569	0.0224541	0.712993	0.569849	5.86286	-0.266064	-0.169912
Ptar1	protein prenyltransferase alpha subunit repeat containing 1	23.2684	0.676113	0.0224602	0.712993	0.569823	1.53931	-0.128716	0.663748
Hlx	H2.0-like homeobox	21.4153	0.232761	0.02258	0.712993	0.569314	6.6028	-0.145754	0.181476
Rnaseh2c	ribonuclease H2, subunit C	17.3813	0.305663	0.0226299	0.712993	0.569103	5.3943	-0.301662	-0.0492946
Taco1	translational activator of mitochondrially encoded cytochrome c oxidase I	18.9853	0.612981	0.0226879	0.712993	0.568857	2.21216	-0.5927	0.156374
Sirt3	sirtuin 3	12.9945	0.527042	0.022768	0.712993	0.568519	3.13759	-0.135678	-0.509278
Prpsap1	phosphoribosyl pyrophosphate synthetase-associated protein 1	18.9733	0.124825	0.0231147	0.712993	0.567068	7.03384	-0.120795	0.0314621
Cox20	cytochrome c oxidase assembly protein 20	16.7943	0.321281	0.0236649	0.712993	0.564799	5.19844	-0.305408	-0.0997385
Erf	Ets2 repressor factor	12.8616	0.321198	0.0238328	0.712993	0.564115	0.0448093	-0.0718393	-0.313061
Cox8a	cytochrome c oxidase subunit 8A	17.3102	0.290414	0.0240252	0.712993	0.563335	8.3137	-0.285691	-0.0521607
Ctdnep1	CTD nuclear envelope phosphatase 1	19.5067	0.119607	0.0240563	0.712993	0.56321	5.89211	-0.110422	0.0459654
Csl	citrate synthase like	14.6748	1.1716	0.0243175	0.712993	0.56216	-4.66187	-0.754988	-0.895895
Cep19	centrosomal protein 19	21.117	0.404825	0.0245234	0.712993	0.561339	2.93642	-0.277354	0.294886
Supt4a	SPT4A, DSIF elongation factor subunit	15.8936	0.16698	0.0245288	0.712993	0.561318	7.71796	-0.142227	-0.0874862
Ccdc58	coiled-coil domain containing 58	16.1094	0.511814	0.0246385	0.712993	0.560882	3.46742	-0.45039	-0.243109
Msl1	male specific lethal 1	14.6719	0.287622	0.0246428	0.712993	0.560865	5.16073	-0.185182	-0.220077
Gadd45b	growth arrest and DNA-damage-inducible 45 beta	17.6782	0.101647	0.0246897	0.712993	0.56068	10.7242	-0.101286	-0.00855455
Cadm3	cell adhesion molecule 3	21.677	0.653207	0.024722	0.712993	0.560552	1.59104	-0.373221	0.536083
Cebpe	CCAAT/enhancer binding protein (C/EBP), epsilon	20.9185	2.125	0.0248998	0.712993	0.559852	-2.27443	-1.53434	1.47019
Cox7b	cytochrome c oxidase subunit 7B	16.7509	0.241597	0.0249137	0.712993	0.559797	7.07312	-0.228793	-0.0776072
Rpl10	ribosomal protein L10	15.8755	0.201616	0.0250614	0.712993	0.559218	9.43041	-0.171227	-0.106445
Nr1h3	nuclear receptor subfamily 1, group H, member 3	16.1584	0.480095	0.0250823	0.712993	0.559137	5.44682	-0.425368	-0.222606
Tcf7l2	transcription factor 7 like 2, T cell specific, HMG box	18.8472	0.217987	0.0251066	0.712993	0.559042	5.48832	-0.212648	0.0479521
Mxd4	Max dimerization protein 4	18.1558	0.277986	0.0251513	0.712993	0.558868	4.50448	-0.277754	0.0113387
Ap2s1	adaptor-related protein complex 2, sigma 1 subunit	15.4387	0.164807	0.0252947	0.712993	0.55831	7.05419	-0.129123	-0.102415
Hspb11	heat shock protein family B (small), member 11	17.4453	0.25911	0.0253926	0.712993	0.55793	3.87052	-0.256383	-0.0374955
Wipf2	WAS/WASL interacting protein family, member 2	14.3567	0.324948	0.025609	0.712993	0.557096	4.6758	-0.188004	-0.265039
Map1lc3a	microtubule-associated protein 1 light chain 3 alpha	17.8322	0.235296	0.0257057	0.712993	0.556725	4.35368	-0.235069	-0.0103327
Letm2	leucine zipper-EF-hand containing transmembrane protein 2	16.4972	0.407628	0.025743	0.712993	0.556582	3.73928	-0.376484	-0.156269
Cox5b	cytochrome c oxidase subunit 5B	15.8345	0.230872	0.025904	0.712993	0.555967	7.70383	-0.194754	-0.123986
Plekhg1	pleckstrin homology domain containing, family G (with RhoGef domain) member 1	19.1784	0.400288	0.025913	0.712993	0.555933	4.31669	-0.38139	0.121539
Wnt16	wingless-type MMTV integration site family, member 16	16.2137	1.3745	0.0259299	0.712993	0.555869	-5.38737	-1.22691	-0.619624
Cisd3	CDGSH iron sulfur domain 3	13.7017	0.355653	0.0260576	0.712993	0.555384	3.34224	-0.153256	-0.320939
Mrps18a	mitochondrial ribosomal protein S18A	17.8676	0.240309	0.0262384	0.712993	0.5547	5.61565	-0.240165	-0.0083253
Pycard	PYD and CARD domain containing	17.5535	0.203076	0.0263268	0.712993	0.554367	6.71734	-0.20169	-0.0236819
Clec2f	C-type lectin domain family 2, member f	12.7712	2.37499	0.0267732	0.712993	0.552699	-3.80725	-0.476267	-2.32675
Sord	sorbitol dehydrogenase	13.9376	0.553294	0.0267972	0.712993	0.55261	3.64162	-0.268778	-0.483625
Cks1b	CDC28 protein kinase 1b	14.3341	0.199284	0.026935	0.712993	0.5521	5.35112	-0.114337	-0.163221
Rala	v-ral simian leukemia viral oncogene A (ras related)	16.1834	0.130181	0.0271254	0.712993	0.551398	7.8886	-0.115735	-0.0596049
Gemin7	gem nuclear organelle associated protein 7	15.2356	0.20795	0.0272506	0.712993	0.550938	6.05958	-0.155827	-0.137699
Naca	nascent polypeptide-associated complex alpha polypeptide	15.7593	0.171967	0.0273065	0.712993	0.550734	8.24072	-0.143216	-0.0951927
Sdf2	stromal cell derived factor 2	15.3552	0.245904	0.0274928	0.712993	0.550055	6.2192	-0.189276	-0.156982
Txnl4a	thioredoxin-like 4A	14.9362	0.124866	0.0275122	0.712993	0.549984	7.68119	-0.0868078	-0.0897555
Polr2j	polymerase (RNA) II (DNA directed) polypeptide J	15.867	0.283904	0.0275182	0.712993	0.549962	6.08746	-0.240778	-0.150424
Crxos	cone-rod homeobox, opposite strand	19.1628	1.4101	0.0275471	0.712993	0.549857	-0.264909	-1.34527	0.42266
Intu	inturned planar cell polarity protein	12.8157	0.871151	0.0275892	0.712993	0.549704	0.214152	-0.184621	-0.851363
Ggct	gamma-glutamyl cyclotransferase	13.9961	0.365271	0.0278128	0.712993	0.548896	2.45439	-0.182309	-0.316522
Depdc5	DEP domain containing 5	23.7001	0.420411	0.0279235	0.712993	0.548498	3.82737	-0.0329791	0.419115
D630045J12Rik	RIKEN cDNA D630045J12 gene	21.5596	2.55792	0.0280463	0.712993	0.548057	-1.88161	-1.52534	2.05336
Znhit1	zinc finger, HIT domain containing 1	16.994	0.26547	0.0280613	0.712993	0.548004	4.54853	-0.256317	-0.0691084
Hsp90aa1	heat shock protein 90, alpha (cytosolic), class A member 1	15.6617	0.372183	0.0281625	0.712993	0.547642	8.22704	-0.304598	-0.21387
Ccdc34	coiled-coil domain containing 34	14.9801	0.430896	0.0281649	0.712993	0.547633	3.32041	-0.303097	-0.306273
Rara	retinoic acid receptor, alpha	16.7416	0.263469	0.0283386	0.712993	0.547015	5.01386	-0.249299	-0.0852409
Eci1	enoyl-Coenzyme A delta isomerase 1	14.9503	0.293439	0.0283671	0.712993	0.546913	5.04619	-0.204774	-0.210176
Rps11	ribosomal protein S11	16.6334	0.195286	0.0285572	0.712993	0.546241	9.4356	-0.18292	-0.068388
Eif1ax	eukaryotic translation initiation factor 1A, X-linked	15.7086	0.198886	0.0286164	0.712993	0.546032	6.06578	-0.164159	-0.112282
Tppp3	tubulin polymerization-promoting protein family member 3	18.2737	0.415275	0.0286842	0.712993	0.545793	3.78461	-0.41421	0.0297332
Map1lc3b	microtubule-associated protein 1 light chain 3 beta	15.6478	0.110051	0.0287125	0.712993	0.545693	8.54255	-0.089836	-0.063567
Fhod1	formin homology 2 domain containing 1	17.1378	0.316698	0.0287483	0.712993	0.545568	3.04068	-0.308664	-0.0708835
Hoxd3	homeobox D3	14.7408	0.567436	0.0290189	0.712993	0.54462	-5.9911	-0.373107	-0.427521
Nop10	NOP10 ribonucleoprotein	16.2209	0.333379	0.0290625	0.712993	0.544468	6.67141	-0.297868	-0.149722
Uqcrq	ubiquinol-cytochrome c reductase, complex III subunit VII	16.7978	0.285599	0.029108	0.712993	0.54431	7.16309	-0.27157	-0.088413
Klhl41	kelch-like 41	21.8777	2.48632	0.0291918	0.712993	0.544019	-4.45933	-1.31147	2.1123
Rab42	RAB42, member RAS oncogene family	16.7284	0.451109	0.0295198	0.712993	0.542885	3.0325	-0.426343	-0.147413
Actrt3	actin related protein T3	22.3435	2.78766	0.0295881	0.712993	0.54265	-3.37179	-1.17141	2.52959
Eif1	eukaryotic translation initiation factor 1	16.2872	0.180269	0.0297593	0.712993	0.542064	10.5725	-0.162447	-0.0781531
Mdfic	MyoD family inhibitor domain containing	23.5684	0.201071	0.0297742	0.712993	0.542013	5.73468	-0.0226731	0.199789
Spr	sepiapterin reductase	19.8368	0.124235	0.0298179	0.712993	0.541864	7.25675	-0.110145	0.0574654
Unc50	unc-50 homolog	15.1018	0.19518	0.0299031	0.712993	0.541573	6.3921	-0.141641	-0.134286
Lamtor5	late endosomal/lysosomal adaptor, MAPK and MTOR activator 5	16.041	0.181233	0.030169	0.712993	0.54067	7.18613	-0.157915	-0.0889282
Snx2	sorting nexin 2	12.9479	0.0983446	0.03017	0.712993	0.540667	6.48445	-0.0241559	-0.0953319
Vamp5	vesicle-associated membrane protein 5	15.0212	0.455517	0.0302054	0.712993	0.540547	3.88096	-0.323879	-0.32031
Tmem134	transmembrane protein 134	17.4313	0.0946273	0.030218	0.712993	0.540504	7.33448	-0.0935805	-0.0140362
Stoml2	stomatin (Epb7.2)-like 2	13.4311	0.167237	0.0302736	0.712993	0.540317	5.97148	-0.0612019	-0.155636
Lbx2	ladybird homeobox 2	12.1967	1.17155	0.0303691	0.712993	0.539995	-0.381304	-0.0602977	-1.17
Psd	pleckstrin and Sec7 domain containing	17.488	0.336421	0.0305352	0.712993	0.539437	3.38645	-0.333402	-0.0449637
Hmces	5-hydroxymethylcytosine (hmC) binding, ES cell specific	12.6094	0.62326	0.030562	0.712993	0.539347	2.79591	-0.099008	-0.615346
Zfr	zinc finger RNA binding protein	19.8122	0.161538	0.0307274	0.712993	0.538794	6.77868	-0.143697	0.0737951
Tmem88	transmembrane protein 88	17.4429	0.359565	0.0308029	0.712993	0.538543	3.04851	-0.355747	-0.0522607
Uqcrh	ubiquinol-cytochrome c reductase hinge protein	16.9465	0.226139	0.0308353	0.712993	0.538435	7.57194	-0.217592	-0.0615853
Arrdc2	arrestin domain containing 2	23.9189	0.245699	0.0308938	0.712993	0.53824	5.42336	-0.00521926	0.245644
Eva1b	eva-1 homolog B (C. elegans)	18.0353	0.218657	0.0309533	0.712993	0.538043	4.52651	-0.218647	0.00202217
Klhl21	kelch-like 21	23.8528	0.243838	0.0310855	0.712993	0.537605	5.16825	-0.00939262	0.243657
Sec61b	Sec61 beta subunit	16.7448	0.253349	0.0311363	0.712993	0.537437	7.3497	-0.239794	-0.0817606
Cyp26b1	cytochrome P450, family 26, subfamily b, polypeptide 1	15.9407	2.1504	0.0311394	0.712993	0.537427	-4.3333	-1.84539	-1.10398
Tmem14c	transmembrane protein 14C	15.9555	0.238868	0.0311668	0.712993	0.537337	7.06674	-0.205461	-0.121836
Cilp	cartilage intermediate layer protein, nucleotide pyrophosphohydrolase	17.705	3.20946	0.031205	0.712993	0.537211	-2.14117	-3.19989	-0.247628
Sub1	SUB1 homolog, transcriptional regulator	16.6365	0.181924	0.0312392	0.712993	0.537098	9.89079	-0.170457	-0.0635679
B3gnt4	UDP-GlcNAc:betaGal beta-1,3-N-acetylglucosaminyltransferase 4	13.3665	1.74317	0.0313614	0.712993	0.536696	-5.13884	-0.610396	-1.6328
Mastl	microtubule associated serine/threonine kinase-like	21.2321	1.58599	0.0314195	0.712993	0.536506	-1.13227	-1.05128	1.18751
Vasn	vasorin	23.5097	1.60883	0.031488	0.712993	0.536281	-0.330869	-0.205938	1.59559
Fam83h	family with sequence similarity 83, member H	15.8541	1.55374	0.0314955	0.712993	0.536257	0.256883	-1.31494	-0.827675
Glul	glutamate-ammonia ligase (glutamine synthetase)	15.5209	0.18968	0.0314963	0.712993	0.536254	5.39264	-0.151113	-0.114644
Hcfc2	host cell factor C2	13.7945	0.748448	0.0315345	0.712993	0.536129	2.24085	-0.338833	-0.667357
Btf3	basic transcription factor 3	15.9567	0.144772	0.0315883	0.712993	0.535954	8.45967	-0.124547	-0.073804
Cstb	cystatin B	17.7706	0.247589	0.0316853	0.712993	0.535637	8.90026	-0.247143	-0.014858
Vpreb1	pre-B lymphocyte gene 1	22.4123	2.51271	0.0318143	0.712993	0.535218	-3.8596	-1.01459	2.29876
Ralbp1	ralA binding protein 1	14.8906	0.279591	0.031875	0.712993	0.535021	6.20038	-0.191956	-0.203284
Rpl26	ribosomal protein L26	16.404	0.224263	0.0319633	0.712993	0.534735	8.27034	-0.204971	-0.0909989
Thap11	THAP domain containing 11	20.2676	0.238053	0.0324733	0.712993	0.533095	4.89571	-0.197322	0.133166
2310030G06Rik	RIKEN cDNA 2310030G06 gene	12.6602	0.593519	0.0325472	0.712993	0.53286	1.15066	-0.102076	-0.584675
Tyms	thymidylate synthase	12.7875	0.341711	0.0325928	0.712993	0.532714	4.51293	-0.0699472	-0.334475
Aaas	achalasia, adrenocortical insufficiency, alacrimia	19.8603	0.180558	0.0327373	0.712993	0.532255	5.8269	-0.159565	0.0845009
Mrap	melanocortin 2 receptor accessory protein	16.4096	2.77611	0.0328816	0.712993	0.531797	-3.4215	-2.53892	-1.12278
Rpl36a	ribosomal protein L36A	16.8379	0.311928	0.0329438	0.712993	0.5316	6.53282	-0.297604	-0.0934396
Smim20	small integral membrane protein 20	17.3385	0.207662	0.0333399	0.712993	0.530355	5.55947	-0.204556	-0.0357825
Lyrm2	LYR motif containing 2	13.765	0.213423	0.0333475	0.712993	0.530331	5.45723	-0.0951438	-0.191041
Tmub1	transmembrane and ubiquitin-like domain containing 1	17.7096	0.22108	0.0334113	0.712993	0.530132	5.18392	-0.220441	-0.016793
Ikzf2	IKAROS family zinc finger 2	13.6626	0.535106	0.0334123	0.712993	0.530128	2.85753	-0.225631	-0.48521
Ndufaf3	NADH:ubiquinone oxidoreductase complex assembly factor 3	16.7787	0.191143	0.0334279	0.712993	0.53008	5.34118	-0.181455	-0.0600808
9130023H24Rik	RIKEN cDNA 9130023H24 gene	19.4964	0.559037	0.0334943	0.712993	0.529872	2.83641	-0.516682	0.213452
Atp5o	ATP synthase, H+ transporting, mitochondrial F1 complex, O subunit	15.6114	0.184693	0.0335347	0.712993	0.529746	6.85113	-0.149745	-0.108112
Kmt2b	lysine (K)-specific methyltransferase 2B	17.3832	0.260151	0.0336366	0.712993	0.529429	4.12171	-0.256767	-0.0418274
Mrps18b	mitochondrial ribosomal protein S18B	14.3839	0.298153	0.0337362	0.712993	0.52912	4.73799	-0.17423	-0.241949
Cygb	cytoglobin	14.0243	0.788756	0.0337569	0.712993	0.529056	2.96276	-0.398712	-0.680562
Ppwd1	peptidylprolyl isomerase domain and WD repeat containing 1	17.4113	0.361574	0.0339699	0.712993	0.528397	2.75568	-0.357288	-0.0555017
Atg3	autophagy related 3	15.2428	0.0987776	0.034111	0.712993	0.527963	6.96067	-0.0741419	-0.0652687
Vsig2	V-set and immunoglobulin domain containing 2	20.0017	2.07736	0.0341301	0.712993	0.527904	-3.5969	-1.79859	1.03948
Bst2	bone marrow stromal cell antigen 2	18.0395	0.247269	0.0341438	0.712993	0.527862	7.03115	-0.247255	0.00255909
Rps5	ribosomal protein S5	16.319	0.176959	0.0341958	0.712993	0.527702	8.47348	-0.160098	-0.0753875
Fbxl13	F-box and leucine-rich repeat protein 13	19.6858	2.3774	0.0344178	0.712993	0.527022	-1.39415	-2.14959	1.01552
Tysnd1	trypsin domain containing 1	23.4956	0.313318	0.0344725	0.712993	0.526855	4.35431	-0.04125	0.310591
Prr15	proline rich 15	21.4424	1.20433	0.0345321	0.712993	0.526674	-1.21164	-0.747469	0.944298
Cst3	cystatin C	17.2653	0.168306	0.0345706	0.712993	0.526556	12.4601	-0.165203	-0.0321714
2310039H08Rik	RIKEN cDNA 2310039H08 gene	18.9752	0.3683	0.0348865	0.712993	0.525599	3.43638	-0.356362	0.0930105
Abi3	ABI family member 3	15.1988	0.261601	0.0352201	0.712993	0.524594	5.11058	-0.19435	-0.175109
Cldn12	claudin 12	19.7306	0.729509	0.0352648	0.712993	0.52446	1.54908	-0.655907	0.319327
Mrpl18	mitochondrial ribosomal protein L18	14.6683	0.159274	0.0352759	0.712993	0.524427	6.4007	-0.102433	-0.121966
Ak4	adenylate kinase 4	16.6116	2.19112	0.0352768	0.712993	0.524424	-4.80679	-2.04798	-0.778989
Chchd10	coiled-coil-helix-coiled-coil-helix domain containing 10	15.1462	0.570658	0.0353369	0.712993	0.524244	4.95219	-0.418665	-0.387776
Ncbp2	nuclear cap binding protein subunit 2	15.543	0.262434	0.0353756	0.712993	0.524128	5.14452	-0.20999	-0.157403
Hdc	histidine decarboxylase	23.1054	1.378	0.0353912	0.712993	0.524082	0.828519	-0.319802	1.34038
Brd3	bromodomain containing 3	13.7173	0.227201	0.0354607	0.712993	0.523874	5.56765	-0.0987381	-0.204625
Thap3	THAP domain containing, apoptosis associated protein 3	16.982	0.20806	0.035703	0.712993	0.523153	4.49727	-0.200714	-0.0547985
Mkks	McKusick-Kaufman syndrome	17.5255	0.246225	0.0357034	0.712993	0.523152	5.1151	-0.244328	-0.0305106
Nudt7	nudix (nucleoside diphosphate linked moiety X)-type motif 7	20.8711	0.249651	0.0357148	0.712993	0.523118	3.1768	-0.182387	0.170471
Tspan17	tetraspanin 17	22.7533	0.397938	0.03575	0.712993	0.523014	4.51162	-0.12759	0.376929
Coa3	cytochrome C oxidase assembly factor 3	17.0828	0.244698	0.0362856	0.712993	0.521435	6.46542	-0.237677	-0.0581951
Ndufs7	NADH:ubiquinone oxidoreductase core subunit S7	15.9662	0.260865	0.0365947	0.712993	0.520532	6.69603	-0.224753	-0.132425
Irs1	insulin receptor substrate 1	12.0412	2.85496	0.0366005	0.712993	0.520515	-4.27476	-0.0308144	-2.8548
Hyal3	hyaluronoglucosaminidase 3	18.9503	2.2748	0.0368278	0.712993	0.519855	-0.926744	-2.20476	0.560103
Zfp92	zinc finger protein 92	22.8342	2.49403	0.0368633	0.712993	0.519752	-4.53507	-0.749433	2.37877
Pias2	protein inhibitor of activated STAT 2	23.8821	0.345377	0.036869	0.712993	0.519736	4.3054	-0.0106584	0.345213
Otud5	OTU domain containing 5	23.8812	0.136436	0.0369099	0.712993	0.519617	7.55774	-0.00424209	0.13637
Ndufb11	NADH:ubiquinone oxidoreductase subunit B11	17.2253	0.253422	0.0369279	0.712993	0.519565	6.62086	-0.248228	-0.0510436
Snrpb2	U2 small nuclear ribonucleoprotein B	16.1776	0.209073	0.0369516	0.712993	0.519497	6.17939	-0.185725	-0.0960079
Slc46a1	solute carrier family 46, member 1	15.8974	2.15659	0.0369856	0.712993	0.519399	-0.929021	-1.83803	-1.12805
Rpl27	ribosomal protein L27	17.4362	0.242252	0.0371596	0.712993	0.518897	8.21612	-0.239618	-0.0356259
Rnase2b	ribonuclease, RNase A family, 2B (liver, eosinophil-derived neurotoxin)	12.5566	1.64824	0.0374464	0.712993	0.518074	-5.14028	-0.239347	-1.63076
Cisd2	CDGSH iron sulfur domain 2	16.2577	0.193632	0.0376819	0.712993	0.517402	5.87622	-0.173836	-0.0852901
Asb5	ankyrin repeat and SOCs box-containing 5	14.745	2.76464	0.0378651	0.712993	0.516882	-3.04158	-1.82012	-2.08097
Kctd17	potassium channel tetramerisation domain containing 17	22.9506	0.285534	0.0378784	0.712993	0.516844	3.46158	-0.0774635	0.274825
Gdpgp1	GDP-D-glucose phosphorylase 1	21.2779	0.506303	0.0381025	0.712993	0.516211	3.14675	-0.331041	0.383085
Ndufa10	NADH:ubiquinone oxidoreductase subunit A10	14.5433	0.148482	0.0381509	0.712993	0.516074	6.49323	-0.0917188	-0.116767
Bri3	brain protein I3	18.4149	0.276771	0.0382308	0.712993	0.515849	4.01805	-0.27514	0.0300065
Ndufa13	NADH:ubiquinone oxidoreductase subunit A13	16.7911	0.274461	0.0382567	0.712993	0.515776	7.36566	-0.260829	-0.0854222
Grcc10	gene rich cluster, C10 gene	16.7637	0.363049	0.0382812	0.712993	0.515707	6.62688	-0.344197	-0.115468
Myl10	myosin, light chain 10, regulatory	21.7677	1.74918	0.0383852	0.712993	0.515415	-4.92138	-0.965057	1.45887
Surf1	surfeit gene 1	13.6483	0.206422	0.0387656	0.712993	0.514352	5.19856	-0.0863387	-0.187499
Rps27l	ribosomal protein S27-like	16.5216	0.224779	0.038808	0.712993	0.514234	8.492	-0.208152	-0.0848432
Hsd3b7	hydroxy-delta-5-steroid dehydrogenase, 3 beta- and steroid delta-isomerase 7	21.7881	0.149972	0.0388421	0.712993	0.514139	7.14397	-0.0820726	0.125522
Imp3	IMP3, U3 small nucleolar ribonucleoprotein	15.158	0.258425	0.0390339	0.712993	0.513607	5.1824	-0.190133	-0.175023
Pin4	peptidyl-prolyl cis/trans isomerase, NIMA-interacting, 4 (parvulin)	17.009	0.279395	0.0390924	0.712993	0.513445	4.89596	-0.270044	-0.0716772
Cox6b1	cytochrome c oxidase, subunit 6B1	16.7639	0.245584	0.0391365	0.712993	0.513323	8.45196	-0.232837	-0.078093
Cyp4b1	cytochrome P450, family 4, subfamily b, polypeptide 1	12.1444	3.04338	0.0391403	0.712993	0.513313	-4.14295	-0.115006	-3.0412
Fgf11	fibroblast growth factor 11	20.0357	0.824619	0.0391617	0.712993	0.513254	0.569332	-0.71026	0.418958
Ost4	oligosaccharyltransferase complex subunit 4 (non-catalytic)	16.5565	0.240825	0.0392121	0.712993	0.513115	7.61661	-0.223833	-0.0888564
Dcn	decorin	14.8542	0.957129	0.0392312	0.712993	0.513062	1.46627	-0.650479	-0.702121
Uevld	UEV and lactate/malate dehyrogenase domains	14.2121	0.560406	0.0392409	0.712993	0.513035	2.3568	-0.306708	-0.469026
Commd2	COMM domain containing 2	15.7679	0.219872	0.0392415	0.712993	0.513033	5.42155	-0.183387	-0.121296
Atp5j	ATP synthase, H+ transporting, mitochondrial F0 complex, subunit F	15.9175	0.248417	0.0394533	0.712993	0.512451	7.95664	-0.212405	-0.128824
Snrpg	small nuclear ribonucleoprotein polypeptide G	16.8763	0.287747	0.0396601	0.712993	0.511884	6.67891	-0.275385	-0.0834352
Tbcb	tubulin folding cofactor B	15.0317	0.143663	0.0397333	0.712993	0.511684	7.4004	-0.102425	-0.100738
Cpt1c	carnitine palmitoyltransferase 1c	23.1117	0.524739	0.0397446	0.712993	0.511653	3.9227	-0.12093	0.510614
F5	coagulation factor V	18.8662	2.0051	0.0397631	0.712993	0.511602	0.119109	-1.95377	0.450803
Col23a1	collagen, type XXIII, alpha 1	14.0112	0.577183	0.0397941	0.712993	0.511518	2.71982	-0.290058	-0.499006
Rpl30	ribosomal protein L30	17.1759	0.295151	0.0398089	0.712993	0.511477	6.57089	-0.288308	-0.0631845
Snrpd1	small nuclear ribonucleoprotein D1	16.1088	0.214686	0.0398443	0.712993	0.511381	5.75459	-0.188906	-0.102004
Incenp	inner centromere protein	14.7365	0.55168	0.0398855	0.712993	0.511269	3.63829	-0.362275	-0.416062
Tlr12	toll-like receptor 12	23.7038	0.461678	0.0400477	0.712993	0.510828	4.26015	-0.0357698	0.46029
Cebpg	CCAAT/enhancer binding protein (C/EBP), gamma	17.4077	0.178733	0.040181	0.712993	0.510467	6.40066	-0.176589	-0.0276031
Rpl14	ribosomal protein L14	14.9749	0.184333	0.0401861	0.712993	0.510453	8.5538	-0.129485	-0.131196
Perp	PERP, TP53 apoptosis effector	16.4013	0.50802	0.0402728	0.712993	0.510218	2.85439	-0.46417	-0.20647
Tmem86a	transmembrane protein 86A	20.4173	0.219007	0.0402966	0.712993	0.510154	5.29988	-0.176594	0.129532
Sptb	spectrin beta, erythrocytic	17.4565	0.301523	0.0403699	0.712993	0.509956	2.43738	-0.298476	-0.0427599
Insig2	insulin induced gene 2	16.3635	0.26564	0.0404045	0.712993	0.509863	4.48854	-0.24163	-0.110362
Mrpl36	mitochondrial ribosomal protein L36	17.153	0.194746	0.0405065	0.712993	0.509588	6.17174	-0.189978	-0.0428288
Dsel	dermatan sulfate epimerase-like	17.9264	0.852811	0.0405544	0.712993	0.509459	1.48212	-0.852653	-0.016434
Sf3b6	splicing factor 3B, subunit 6	15.0814	0.180438	0.040635	0.712993	0.509243	6.93814	-0.13028	-0.12484
Polr2e	polymerase (RNA) II (DNA directed) polypeptide E	12.7346	0.169498	0.0407755	0.712993	0.508866	7.21038	-0.0323982	-0.166373
Ufsp2	UFM1-specific peptidase 2	12.0635	0.276974	0.0407937	0.712993	0.508818	5.21601	-0.004606	-0.276935
Camk2n1	calcium/calmodulin-dependent protein kinase II inhibitor 1	16.1269	2.18932	0.0407996	0.712993	0.508802	-2.15339	-1.93132	-1.03109
Jmjd8	jumonji domain containing 8	15.026	0.146908	0.0408542	0.712993	0.508656	4.93676	-0.104584	-0.10317
Pafah1b3	platelet-activating factor acetylhydrolase, isoform 1b, subunit 3	17.209	0.183519	0.0409013	0.712993	0.50853	5.89513	-0.179598	-0.0377324
Mrpl42	mitochondrial ribosomal protein L42	15.9812	0.296193	0.0409201	0.712993	0.50848	6.15937	-0.255777	-0.14936
Nasp	nuclear autoantigenic sperm protein (histone-binding)	16.4768	0.35244	0.0411312	0.712993	0.507917	4.94361	-0.324788	-0.136846
Scai	suppressor of cancer cell invasion	18.9981	0.485545	0.0412307	0.712993	0.507653	3.07871	-0.469064	0.125431
Chchd1	coiled-coil-helix-coiled-coil-helix domain containing 1	17.3464	0.227718	0.041427	0.712993	0.507133	5.53359	-0.224393	-0.0387727
Arl4c	ADP-ribosylation factor-like 4C	16.6217	0.246481	0.0416731	0.712993	0.506484	6.4708	-0.230607	-0.0870251
Brdt	bromodomain, testis-specific	14.6256	1.83729	0.0417032	0.712993	0.506405	-4.90227	-1.16578	-1.42007
Cacng3	calcium channel, voltage-dependent, gamma subunit 3	19.3597	2.32853	0.0417902	0.712993	0.506176	-1.63502	-2.18254	0.811515
Pcf11	PCF11 cleavage and polyadenylation factor subunit	15.6836	0.240295	0.0418863	0.712993	0.505924	5.42386	-0.197449	-0.136952
Fcf1	FCF1 rRNA processing protein	13.525	0.187159	0.0422036	0.712993	0.505095	6.41689	-0.0727525	-0.17244
Ndufb5	NADH:ubiquinone oxidoreductase subunit B5	15.3074	0.232207	0.0422834	0.712993	0.504887	6.37934	-0.176864	-0.150464
Pcbd2	pterin 4 alpha carbinolamine dehydratase/dimerization cofactor of hepatocyte nuclear factor 1 alpha (TCF1) 2	15.7244	0.250533	0.042342	0.712993	0.504735	4.92532	-0.207374	-0.14058
Polr1d	polymerase (RNA) I polypeptide D	16.4292	0.173867	0.0424345	0.712993	0.504494	6.99446	-0.159371	-0.069503
Mif	macrophage migration inhibitory factor (glycosylation-inhibiting factor)	15.6926	0.326811	0.0424978	0.712993	0.50433	6.81616	-0.268975	-0.185628
Rps24	ribosomal protein S24	16.6976	0.239614	0.0426123	0.712993	0.504034	7.90817	-0.22582	-0.0801262
Cox7c	cytochrome c oxidase subunit 7C	17.3087	0.302279	0.0426197	0.712993	0.504014	7.58697	-0.297342	-0.0544093
Igfbp3	insulin-like growth factor binding protein 3	23.9962	2.0063	0.0427181	0.712993	0.50376	-2.49994	-0.00198572	2.0063
0610010K14Rik	RIKEN cDNA 0610010K14 gene	14.5667	0.237462	0.0427283	0.712993	0.503734	5.29737	-0.147826	-0.185838
Clec16a	C-type lectin domain family 16, member A	19.068	0.214641	0.0428223	0.712993	0.503491	4.95927	-0.206305	0.0592348
Tmbim6	transmembrane BAX inhibitor motif containing 6	20.2682	0.157767	0.0430131	0.712993	0.503001	7.95761	-0.130759	0.0882747
Ndufab1	NADH:ubiquinone oxidoreductase subunit AB1	16.4107	0.284431	0.0430407	0.712993	0.50293	5.98486	-0.260163	-0.114962
Ifngr2	interferon gamma receptor 2	20.1965	0.180746	0.0430575	0.712993	0.502887	7.93535	-0.151678	0.0983005
Rpl7	ribosomal protein L7	16.1946	0.153955	0.0430835	0.712993	0.50282	9.12687	-0.137076	-0.0700894
Baiap2	brain-specific angiogenesis inhibitor 1-associated protein 2	21.8424	0.165627	0.0431139	0.712993	0.502742	5.06448	-0.0886611	0.139898
Ndufaf1	NADH:ubiquinone oxidoreductase complex assembly factor 1	19.8676	0.255233	0.0431433	0.712993	0.502667	4.52488	-0.225327	0.119881
Ifi30	interferon gamma inducible protein 30	16.7366	0.152033	0.0432225	0.712993	0.502464	9.63346	-0.143792	-0.0493741
Nedd8	neural precursor cell expressed, developmentally down-regulated gene 8	15.7452	0.213452	0.0432249	0.712993	0.502458	8.04293	-0.177331	-0.118808
Eif4ebp3	eukaryotic translation initiation factor 4E binding protein 3	14.8157	0.428688	0.043443	0.712993	0.501901	2.471	-0.288153	-0.317398
Slc25a11	solute carrier family 25 (mitochondrial carrier oxoglutarate carrier), member 11	16.3004	0.085891	0.0438291	0.712993	0.500921	7.73209	-0.0775277	-0.0369693
Ndufb3	NADH:ubiquinone oxidoreductase subunit B3	17.209	0.26031	0.0438444	0.712993	0.500882	6.48594	-0.254749	-0.0535214
Tm9sf1	transmembrane 9 superfamily member 1	22.9851	0.108689	0.0440031	0.712993	0.500481	5.96466	-0.0285408	0.104875
Spint2	serine protease inhibitor, Kunitz type 2	17.5878	0.142383	0.044023	0.712993	0.500431	9.70001	-0.141555	-0.015335
Dus3l	dihydrouridine synthase 3-like (S. cerevisiae)	23.3343	0.204001	0.0443347	0.712993	0.499647	4.56418	-0.0353711	0.200911
Fam89b	family with sequence similarity 89, member B	16.315	0.187716	0.0444926	0.712993	0.499252	6.46658	-0.169746	-0.0801464
Ethe1	ethylmalonic encephalopathy 1	14.3687	0.256677	0.0445217	0.712993	0.499179	4.94933	-0.149163	-0.208886
Vps37d	vacuolar protein sorting 37D	13.9241	0.598538	0.0445565	0.712993	0.499092	-0.336245	-0.288915	-0.524191
Prdm15	PR domain containing 15	12.7726	0.780509	0.0445602	0.712993	0.499083	2.33476	-0.156789	-0.764599
Srp14	signal recognition particle 14	15.6925	0.183993	0.0445625	0.712993	0.499077	7.60538	-0.151427	-0.104514
Fah	fumarylacetoacetate hydrolase	16.0304	0.157534	0.0446773	0.712993	0.49879	5.8473	-0.13705	-0.0776792
Ndufc1	NADH:ubiquinone oxidoreductase subunit C1	17.3469	0.280286	0.0447743	0.712993	0.498549	5.88526	-0.2762	-0.0476884
Rpl17	ribosomal protein L17	15.7297	0.237962	0.0447802	0.712993	0.498534	8.17829	-0.197153	-0.133254
Gngt2	guanine nucleotide binding protein (G protein), gamma transducing activity polypeptide 2	16.37	0.247819	0.0448097	0.712993	0.498461	6.58942	-0.225596	-0.10257
Adnp	activity-dependent neuroprotective protein	23.7239	2.08294	0.0448466	0.712993	0.498369	-2.39452	-0.150411	2.07751
Prrc2a	proline-rich coiled-coil 2A	18.3752	0.301717	0.0450843	0.712993	0.497779	3.72386	-0.300263	0.0295918
Rpl13	ribosomal protein L13	15.48	0.190701	0.0451076	0.712993	0.497722	10.1813	-0.150684	-0.116881
Lamtor2	late endosomal/lysosomal adaptor, MAPK and MTOR activator 2	15.8014	0.292425	0.0451327	0.712993	0.49766	6.51417	-0.245307	-0.159176
Rpia	ribose 5-phosphate isomerase A	18.3301	0.532855	0.0452074	0.712993	0.497475	1.1489	-0.530867	0.045994
Kdr	kinase insert domain protein receptor	23.5017	1.37637	0.0454366	0.712993	0.49691	1.32787	-0.179062	1.36467
Cry2	cryptochrome 2 (photolyase-like)	12.4778	0.335711	0.0455273	0.712993	0.496687	4.1352	-0.0418856	-0.333088
1810009A15Rik	RIKEN cDNA 1810009A15 gene	15.8133	0.184433	0.0455516	0.712993	0.496627	6.29644	-0.155027	-0.0999108
Atp5g1	ATP synthase, H+ transporting, mitochondrial F0 complex, subunit C1 (subunit 9)	16.8275	0.228617	0.0457077	0.712993	0.496245	7.16446	-0.21793	-0.0690808
Abhd11	abhydrolase domain containing 11	16.6057	0.275395	0.0458256	0.712993	0.495956	3.81227	-0.257249	-0.0983123
Zbtb8os	zinc finger and BTB domain containing 8 opposite strand	12.9443	0.24632	0.0458525	0.712993	0.49589	5.51089	-0.0602792	-0.238831
Apol6	apolipoprotein L 6	13.4263	1.0625	0.0458548	0.712993	0.495885	-5.59387	-0.387586	-0.989284
Tmsb4x	thymosin, beta 4, X chromosome	16.6593	0.169792	0.0461082	0.712993	0.495267	14.9786	-0.15944	-0.0583792
Zbtb33	zinc finger and BTB domain containing 33	14.8308	0.433251	0.0462031	0.712993	0.495036	2.25402	-0.29249	-0.319618
Rbm42	RNA binding motif protein 42	18.606	0.131335	0.0462245	0.712993	0.494984	8.15366	-0.129685	0.0207495
AI413582	expressed sequence AI413582	16.2158	0.20875	0.0463344	0.712993	0.494718	6.02197	-0.186387	-0.094001
Tnni2	troponin I, skeletal, fast 2	16.4701	0.258417	0.0463973	0.712993	0.494565	5.03512	-0.237963	-0.10076
Med29	mediator complex subunit 29	15.3635	0.235193	0.0464065	0.712993	0.494543	4.92465	-0.181358	-0.14975
Bax	BCL2-associated X protein	16.2763	0.161972	0.0465732	0.712993	0.49414	8.05523	-0.145758	-0.0706377
Bglap3	bone gamma-carboxyglutamate protein 3	13.0866	2.23282	0.0466455	0.712993	0.493966	-4.24969	-0.626627	-2.14309
Ube2d2b	ubiquitin-conjugating enzyme E2D 2B	12.1425	1.13274	0.04695	0.712993	0.493233	-5.49299	-0.0422572	-1.13195
Cacna1a	calcium channel, voltage-dependent, P/Q type, alpha 1A subunit	12.7356	0.832505	0.0470172	0.712993	0.493072	-0.851024	-0.159345	-0.817113
Aup1	ancient ubiquitous protein 1	21.0176	0.105961	0.0471626	0.712993	0.492724	8.0922	-0.074579	0.0752704
Myo16	myosin XVI	21.0558	1.54862	0.0471639	0.712993	0.492721	-3.84465	-1.07893	1.11092
Abhd14a	abhydrolase domain containing 14A	14.3963	0.573828	0.0471966	0.712993	0.492643	2.06603	-0.336839	-0.464562
Dync1i2	dynein cytoplasmic 1 intermediate chain 2	19.3223	0.178311	0.0472022	0.712993	0.49263	6.04498	-0.167733	0.0605029
Tbca	tubulin cofactor A	16.8582	0.208781	0.0473448	0.712993	0.492289	6.78095	-0.199523	-0.0614842
Sdhb	succinate dehydrogenase complex, subunit B, iron sulfur (Ip)	18.0056	0.132328	0.0473639	0.712993	0.492244	7.6592	-0.132328	0.000192725
Lsm2	LSM2 homolog, U6 small nuclear RNA and mRNA degradation associated	15.6108	0.395065	0.047487	0.712993	0.491951	4.44212	-0.320271	-0.231307
Medag	mesenteric estrogen dependent adipogenesis	12.8216	2.70379	0.047575	0.712993	0.491742	-4.4256	-0.577118	-2.64148
Zdhhc21	zinc finger, DHHC domain containing 21	16.2239	0.40062	0.0475825	0.712993	0.491724	4.13218	-0.358088	-0.179638
Psmb3	proteasome (prosome, macropain) subunit, beta type 3	16.4453	0.177766	0.0476008	0.712993	0.491681	8.19011	-0.163243	-0.0703741
Psme1	proteasome (prosome, macropain) activator subunit 1 (PA28 alpha)	17.0639	0.0891428	0.0476203	0.712993	0.491635	10.3261	-0.0864792	-0.0216282
Lpar4	lysophosphatidic acid receptor 4	17.3417	1.73741	0.047678	0.712993	0.491498	-4.78043	-1.71167	-0.29794
Snrpd3	small nuclear ribonucleoprotein D3	13.4298	0.279194	0.047895	0.712993	0.490984	6.43441	-0.102087	-0.25986
Tacc1	transforming, acidic coiled-coil containing protein 1	23.3327	0.127269	0.0479793	0.712993	0.490785	6.64998	-0.0221207	0.125332
Nptxr	neuronal pentraxin receptor	21.2473	2.50416	0.0479864	0.712993	0.490769	-3.45519	-1.65242	1.88158
Cdipt	CDP-diacylglycerol--inositol 3-phosphatidyltransferase (phosphatidylinositol synthase)	17.519	0.150092	0.0480085	0.712993	0.490717	6.70104	-0.148903	-0.0188519
Manbal	mannosidase, beta A, lysosomal-like	19.3608	0.124686	0.0481448	0.712993	0.490396	6.73049	-0.116857	0.043486
Ddah2	dimethylarginine dimethylaminohydrolase 2	15.6012	0.276601	0.0483681	0.712993	0.489871	2.52664	-0.223828	-0.162509
Tmem14a	transmembrane protein 14A	16.4926	0.676848	0.0483873	0.712993	0.489826	1.78597	-0.624823	-0.260231
Sra1	steroid receptor RNA activator 1	17.698	0.126134	0.0484806	0.712993	0.489608	6.93432	-0.12574	-0.00996093
Zfp706	zinc finger protein 706	16.7066	0.136749	0.0486323	0.712993	0.489253	7.75287	-0.128984	-0.0454251
Ap4s1	adaptor-related protein complex AP-4, sigma 1	17.2778	0.248375	0.0487224	0.712993	0.489043	5.09474	-0.243949	-0.0466798
Cox17	cytochrome c oxidase assembly protein 17, copper chaperone	17.3409	0.287571	0.04878	0.712993	0.488909	6.84551	-0.2833	-0.0493776
Mycbp	MYC binding protein	15.7067	0.222649	0.0487818	0.712993	0.488905	3.94693	-0.183711	-0.125788
Ppp1ca	protein phosphatase 1 catalytic subunit alpha	16.5598	0.0658362	0.0488756	0.712993	0.488687	9.28894	-0.0612116	-0.0242395
Atp5g3	ATP synthase, H+ transporting, mitochondrial F0 complex, subunit C3 (subunit 9)	15.2501	0.204938	0.0489248	0.712993	0.488572	7.87457	-0.154082	-0.135123
Rpl3	ribosomal protein L3	13.0158	0.130379	0.0497294	0.712993	0.486715	9.17659	-0.0342657	-0.125795
Ccdc39	coiled-coil domain containing 39	16.1811	1.58721	0.0498109	0.712993	0.486528	-4.57951	-1.41063	-0.727573
Kcnk13	potassium channel, subfamily K, member 13	23.6788	0.874726	0.0498476	0.712993	0.486444	1.01635	-0.0734684	0.871635

## Sheet: acrophase_PC2_ORA_GOBP
Supplementary Information Table 3. Gene list of PC1 and PC2 genes and associated signaling pathways in PBS sham conditions
ID	Description	GeneRatio	BgRatio	pvalue	p.adjust	qvalue	geneID	Count
GO:0006119	oxidative phosphorylation	24/505	87/14121	2.35467e-15	2.35467e-15	9.09895e-12	Cox4i2/Uqcc3/Cox7a2l/Cox7a2/Cox5a/Gadd45gip1/Ndufb8/Cox6a1/Cox4i1/Sdhd/Atp5h/Cycs/Cox5b/Uqcrq/Stoml2/Uqcrh/Atp5o/Ak4/Chchd10/Ndufa10/Surf1/Atp5j/Cox7c/Ndufaf1	24
GO:0006091	generation of precursor metabolites and energy	43/505	333/14121	2.20363e-13	2.20363e-13	4.25764e-10	Cox4i2/Uqcc3/Eif6/Cbfa2t3/Cox7a2l/Cox7a2/Prelid1/Cox5a/Gsk3a/Gadd45gip1/Ndufb8/Cox6a1/Cox4i1/Sdhd/Atp5h/Cycs/Taco1/Sirt3/Cox20/Csl/Tcf7l2/Cox5b/Uqcrq/Stoml2/Uqcrh/Atp5o/Ak4/Chchd10/Ndufs7/Irs1/Ndufa10/Surf1/Atp5j/Jmjd8/Mif/Cox7c/Ndufaf1/Ndufb3/Rpia/Bax/Sdhb/Cox17/Ppp1ca	43
GO:0046034	ATP metabolic process	33/505	210/14121	6.41516e-13	6.41516e-13	8.26318e-10	Cox4i2/Uqcc3/Atp5g2/Eif6/Cbfa2t3/Cox7a2l/Cox7a2/Cox5a/Gadd45gip1/Hspa8/Ndufb8/Cox6a1/Tspo/Cox4i1/Sdhd/Atp5h/Cycs/Cox5b/Uqcrq/Stoml2/Uqcrh/Atp5o/Ak4/Chchd10/Ndufa10/Surf1/Atp5j/Jmjd8/Mif/Cox7c/Ndufaf1/Atp5g1/Atp5g3	33
GO:0033108	mitochondrial respiratory chain complex assembly	19/505	77/14121	1.73451e-11	1.73451e-11	1.67563e-08	Uqcc3/Cox19/Ndufb8/Taco1/Cox20/Smim20/Ndufaf3/Coa3/Ndufs7/Ndufb11/Ndufa10/Ndufa13/Surf1/Ndufb5/Ndufab1/Ndufaf1/Ndufb3/Ndufc1/Cox17	19
GO:0007005	mitochondrion organization	45/505	442/14121	2.27574e-10	2.27574e-10	1.75879e-07	Tomm22/Uqcc3/Cox19/Chchd2/Gabarap/Cox7a2l/Cox7a2/Prelid1/Cdkn2a/Ddhd1/Gsk3a/Higd2a/Timm13/Ndufb8/Tspo/Taco1/Cox20/Map1lc3a/Pycard/Ggct/Hsp90aa1/Map1lc3b/Stoml2/Smim20/Ndufaf3/Atg3/Chchd10/Coa3/Ndufs7/Ndufb11/Cisd2/Ndufa10/Ndufa13/Surf1/Dcn/Ndufb5/Clec16a/Ndufab1/Ndufaf1/Ndufb3/Ndufc1/Kdr/Bax/Tmem14a/Cox17	45
GO:0042775	mitochondrial ATP synthesis coupled electron transport	14/505	48/14121	7.38298e-10	7.38298e-10	4.7549e-07	Cox4i2/Uqcc3/Cox5a/Ndufb8/Cox6a1/Cox4i1/Sdhd/Cycs/Cox5b/Uqcrq/Uqcrh/Ndufa10/Cox7c/Ndufaf1	14
GO:0042773	ATP synthesis coupled electron transport	14/505	49/14121	1.00015e-09	1.00015e-09	5.52111e-07	Cox4i2/Uqcc3/Cox5a/Ndufb8/Cox6a1/Cox4i1/Sdhd/Cycs/Cox5b/Uqcrq/Uqcrh/Ndufa10/Cox7c/Ndufaf1	14
GO:0022900	electron transport chain	16/505	70/14121	2.35473e-09	2.35473e-09	1.1374e-06	Cox4i2/Uqcc3/Cox5a/Ndufb8/Cox6a1/Cox4i1/Sdhd/Cycs/Cox5b/Uqcrq/Uqcrh/Ndufa10/Cox7c/Ndufaf1/Ndufb3/Sdhb	16
GO:0045333	cellular respiration	22/505	136/14121	2.74758e-09	2.74758e-09	1.17969e-06	Cox4i2/Uqcc3/Cbfa2t3/Prelid1/Cox5a/Ndufb8/Cox6a1/Cox4i1/Sdhd/Cycs/Sirt3/Cox20/Csl/Cox5b/Uqcrq/Uqcrh/Ndufs7/Ndufa10/Cox7c/Ndufaf1/Bax/Sdhb	22
GO:0009060	aerobic respiration	15/505	63/14121	4.08612e-09	4.08612e-09	1.57896e-06	Cox4i2/Cbfa2t3/Cox5a/Cox6a1/Cox4i1/Sdhd/Cycs/Sirt3/Cox20/Csl/Cox5b/Uqcrh/Ndufs7/Cox7c/Sdhb	15
GO:0022904	respiratory electron transport chain	15/505	67/14121	1.0139e-08	1.0139e-08	3.56176e-06	Cox4i2/Uqcc3/Cox5a/Ndufb8/Cox6a1/Cox4i1/Sdhd/Cycs/Cox5b/Uqcrq/Uqcrh/Ndufa10/Cox7c/Ndufaf1/Sdhb	15
GO:0015980	energy derivation by oxidation of organic compounds	26/505	212/14121	4.06002e-08	4.06002e-08	1.3074e-05	Cox4i2/Uqcc3/Cbfa2t3/Prelid1/Cox5a/Gsk3a/Ndufb8/Cox6a1/Cox4i1/Sdhd/Cycs/Sirt3/Cox20/Csl/Tcf7l2/Cox5b/Uqcrq/Uqcrh/Ndufs7/Irs1/Ndufa10/Cox7c/Ndufaf1/Bax/Sdhb/Ppp1ca	26
GO:0015985	energy coupled proton transport, down electrochemical gradient	8/505	18/14121	8.07654e-08	8.07654e-08	2.22925e-05	Atp5g2/Atp5h/Cox5b/Stoml2/Atp5o/Atp5j/Atp5g1/Atp5g3	8
GO:0015986	ATP synthesis coupled proton transport	8/505	18/14121	8.07654e-08	8.07654e-08	2.22925e-05	Atp5g2/Atp5h/Cox5b/Stoml2/Atp5o/Atp5j/Atp5g1/Atp5g3	8
GO:0010257	NADH dehydrogenase complex assembly	11/505	42/14121	1.719e-07	1.719e-07	4.15162e-05	Ndufb8/Ndufaf3/Ndufs7/Ndufb11/Ndufa10/Ndufa13/Ndufb5/Ndufab1/Ndufaf1/Ndufb3/Ndufc1	11
GO:0032981	mitochondrial respiratory chain complex I assembly	11/505	42/14121	1.719e-07	1.719e-07	4.15162e-05	Ndufb8/Ndufaf3/Ndufs7/Ndufb11/Ndufa10/Ndufa13/Ndufb5/Ndufab1/Ndufaf1/Ndufb3/Ndufc1	11
GO:0017004	cytochrome complex assembly	9/505	33/14121	1.59616e-06	1.59616e-06	0.000362818	Uqcc3/Cox19/Cyba/Taco1/Cox20/Smim20/Coa3/Surf1/Cox17	9
GO:0006754	ATP biosynthetic process	10/505	44/14121	2.59785e-06	2.59785e-06	0.000557702	Uqcc3/Atp5g2/Atp5h/Cox5b/Stoml2/Atp5o/Ak4/Atp5j/Atp5g1/Atp5g3	10
GO:0033617	mitochondrial cytochrome c oxidase assembly	7/505	20/14121	3.7097e-06	3.7097e-06	0.000754477	Cox19/Taco1/Cox20/Smim20/Coa3/Surf1/Cox17	7
GO:0008535	respiratory chain complex IV assembly	7/505	22/14121	7.66822e-06	7.66822e-06	0.00148158	Cox19/Taco1/Cox20/Smim20/Coa3/Surf1/Cox17	7
GO:0022613	ribonucleoprotein complex biogenesis	32/505	385/14121	8.49051e-06	8.49051e-06	0.00156234	Isy1/Lsm6/Eif6/Rrp9/Cdkn2a/Rps2/Rps14/Mrps11/Mrpl11/Wdr55/Hsp90ab1/Rpl10/Gemin7/Hsp90aa1/Nop10/Glul/Rpl26/Rps5/Rpl27/Rps27l/Imp3/Pin4/Snrpg/Snrpd1/Rpl14/Mrpl36/Fcf1/Rps24/Rpl7/Lsm2/Snrpd3/Rpl3	32
GO:1902600	proton transmembrane transport	12/505	73/14121	9.67978e-06	9.67978e-06	0.00170021	Atp5g2/Atp5h/Taco1/Cox5b/Stoml2/Atp5o/Ndufs7/Slc46a1/Atp5j/Atp5g1/Cox17/Atp5g3	12
GO:0032543	mitochondrial translation	12/505	74/14121	1.11843e-05	1.11843e-05	0.00187907	Gfm2/Mrpl47/Mrpl51/Mrps11/Mrps21/Mrps12/Mrps25/Taco1/Mrps18a/Mrps18b/Coa3/Chchd1	12
GO:0140053	mitochondrial gene expression	14/505	102/14121	1.54746e-05	1.54746e-05	0.00249154	Gfm2/Mrpl47/Mrpl51/Mrps11/Mrps21/Mrps12/Mrps25/Taco1/Sirt3/Mrps18a/Mrps18b/Chchd10/Coa3/Chchd1	14
GO:0009206	purine ribonucleoside triphosphate biosynthetic process	10/505	54/14121	1.81739e-05	1.81739e-05	0.00280912	Uqcc3/Atp5g2/Atp5h/Cox5b/Stoml2/Atp5o/Ak4/Atp5j/Atp5g1/Atp5g3	10
GO:0009145	purine nucleoside triphosphate biosynthetic process	10/505	55/14121	2.15117e-05	2.15117e-05	0.00319715	Uqcc3/Atp5g2/Atp5h/Cox5b/Stoml2/Atp5o/Ak4/Atp5j/Atp5g1/Atp5g3	10
GO:0009205	purine ribonucleoside triphosphate metabolic process	11/505	67/14121	2.29884e-05	2.29884e-05	0.00329008	Uqcc3/Atp5g2/Rhoq/Atp5h/Cox5b/Stoml2/Atp5o/Ak4/Atp5j/Atp5g1/Atp5g3	11
GO:0009201	ribonucleoside triphosphate biosynthetic process	10/505	57/14121	2.97884e-05	2.97884e-05	0.00411103	Uqcc3/Atp5g2/Atp5h/Cox5b/Stoml2/Atp5o/Ak4/Atp5j/Atp5g1/Atp5g3	10
GO:0009199	ribonucleoside triphosphate metabolic process	11/505	71/14121	4.02638e-05	4.02638e-05	0.0053651	Uqcc3/Atp5g2/Rhoq/Atp5h/Cox5b/Stoml2/Atp5o/Ak4/Atp5j/Atp5g1/Atp5g3	11
GO:0042254	ribosome biogenesis	24/505	275/14121	5.27562e-05	5.27562e-05	0.00679537	Lsm6/Eif6/Rrp9/Cdkn2a/Rps2/Rps14/Mrps11/Mrpl11/Wdr55/Rpl10/Nop10/Glul/Rpl26/Rps5/Rpl27/Rps27l/Imp3/Pin4/Rpl14/Mrpl36/Fcf1/Rps24/Rpl7/Rpl3	24
GO:0042776	mitochondrial ATP synthesis coupled proton transport	5/505	13/14121	5.81561e-05	5.81561e-05	0.00724928	Atp5h/Cox5b/Stoml2/Atp5o/Atp5j	5
GO:0009144	purine nucleoside triphosphate metabolic process	11/505	75/14121	6.77134e-05	6.77134e-05	0.00817683	Uqcc3/Atp5g2/Rhoq/Atp5h/Cox5b/Stoml2/Atp5o/Ak4/Atp5j/Atp5g1/Atp5g3	11
GO:0022618	ribonucleoprotein complex assembly	17/505	165/14121	8.78386e-05	8.78386e-05	0.0102857	Isy1/Eif6/Rps2/Rps14/Mrps11/Mrpl11/Hsp90ab1/Rpl10/Gemin7/Hsp90aa1/Rps5/Rps27l/Snrpg/Snrpd1/Lsm2/Snrpd3/Rpl3	17
GO:0009142	nucleoside triphosphate biosynthetic process	10/505	66/14121	0.000109124	0.000109124	0.0124023	Uqcc3/Atp5g2/Atp5h/Cox5b/Stoml2/Atp5o/Ak4/Atp5j/Atp5g1/Atp5g3	10
GO:0071826	ribonucleoprotein complex subunit organization	17/505	172/14121	0.000146608	0.000146608	0.0161864	Isy1/Eif6/Rps2/Rps14/Mrps11/Mrpl11/Hsp90ab1/Rpl10/Gemin7/Hsp90aa1/Rps5/Rps27l/Snrpg/Snrpd1/Lsm2/Snrpd3/Rpl3	17
GO:0043467	regulation of generation of precursor metabolites and energy	13/505	112/14121	0.000179652	0.000179652	0.0192837	Eif6/Cbfa2t3/Cox7a2l/Cox7a2/Prelid1/Gadd45gip1/Taco1/Ak4/Irs1/Jmjd8/Mif/Cox17/Ppp1ca	13
GO:0051131	chaperone-mediated protein complex assembly	5/505	18/14121	0.000333723	0.000333723	0.03398	Hsp90ab1/Psmg3/Hsp90aa1/Mkks/Ndufaf1	5
GO:0042255	ribosome assembly	9/505	62/14121	0.000334153	0.000334153	0.03398	Eif6/Rps2/Rps14/Mrps11/Mrpl11/Rpl10/Rps5/Rps27l/Rpl3	9
GO:1905953	negative regulation of lipid localization	7/505	39/14121	0.00040822	0.00040822	0.0404474	Cry1/Abcg1/Pparg/Nr1h3/Atp5j/Igfbp3/Cry2	7
GO:0006839	mitochondrial transport	17/505	188/14121	0.000422703	0.000422703	0.0408354	Tomm22/Smdt1/Cdkn2a/Gsk3a/Timm13/Atp5h/Cox5b/Hsp90aa1/Stoml2/Tmem14c/Atp5o/Mrpl18/Chchd10/Ndufa13/Atp5j/Bax/Tmem14a	17
GO:0051204	protein insertion into mitochondrial membrane	5/505	19/14121	0.000439688	0.000439688	0.0414402	Tomm22/Timm13/Hsp90aa1/Ndufa13/Bax	5
GO:0009141	nucleoside triphosphate metabolic process	11/505	94/14121	0.000518568	0.000518568	0.0471901	Uqcc3/Atp5g2/Rhoq/Atp5h/Cox5b/Stoml2/Atp5o/Ak4/Atp5j/Atp5g1/Atp5g3	11
GO:0000422	autophagy of mitochondrion	9/505	66/14121	0.000537332	0.000537332	0.0471901	Gabarap/Cdkn2a/Gsk3a/Tspo/Map1lc3a/Map1lc3b/Atg3/Cisd2/Clec16a	9
GO:0061726	mitochondrion disassembly	9/505	66/14121	0.000537332	0.000537332	0.0471901	Gabarap/Cdkn2a/Gsk3a/Tspo/Map1lc3a/Map1lc3b/Atg3/Cisd2/Clec16a	9
GO:0000028	ribosomal small subunit assembly	5/505	20/14121	0.000569151	0.000569151	0.0487067	Rps2/Rps14/Mrps11/Rps5/Rps27l	5
GO:0051205	protein insertion into membrane	6/505	30/14121	0.00057981	0.00057981	0.0487067	Tomm22/Timm13/Bag6/Hsp90aa1/Ndufa13/Bax	6
GO:0051881	regulation of mitochondrial membrane potential	9/505	73/14121	0.00113035	0.00113035	0.0910077	Prelid1/Cdkn2a/Tusc2/Tspo/Stoml2/Dcn/Kdr/Atp5g1/Bax	9
GO:0090151	establishment of protein localization to mitochondrial membrane	5/505	23/14121	0.00113047	0.00113047	0.0910077	Tomm22/Timm13/Hsp90aa1/Ndufa13/Bax	5
GO:0006364	rRNA processing	16/505	193/14121	0.00156122	0.00156122	0.12312	Lsm6/Eif6/Rrp9/Cdkn2a/Rps14/Mrps11/Wdr55/Nop10/Rpl26/Rpl27/Imp3/Pin4/Rpl14/Fcf1/Rps24/Rpl7	16
GO:1903008	organelle disassembly	10/505	93/14121	0.00177018	0.00177018	0.136807	Gabarap/Gfm2/Cdkn2a/Gsk3a/Tspo/Map1lc3a/Map1lc3b/Atg3/Cisd2/Clec16a	10
GO:0016072	rRNA metabolic process	16/505	200/14121	0.00224926	0.00224926	0.166354	Lsm6/Eif6/Rrp9/Cdkn2a/Rps14/Mrps11/Wdr55/Nop10/Rpl26/Rpl27/Imp3/Pin4/Rpl14/Fcf1/Rps24/Rpl7	16
GO:1903578	regulation of ATP metabolic process	9/505	81/14121	0.00236254	0.00236254	0.166354	Eif6/Cbfa2t3/Cox7a2l/Cox7a2/Gadd45gip1/Tspo/Ak4/Jmjd8/Mif	9
GO:0090150	establishment of protein localization to membrane	16/505	201/14121	0.00236557	0.00236557	0.166354	Tomm22/Yif1b/Timm13/Mtcl1/Aqp11/Bag6/Srp19/Naca/Hsp90aa1/Vamp5/Sec61b/Ndufa13/Vps37d/Srp14/Bax/Zdhhc21	16
GO:0007007	inner mitochondrial membrane organization	5/505	27/14121	0.00241079	0.00241079	0.166354	Uqcc3/Timm13/Chchd10/Ndufa13/Bax	5
GO:0009648	photoperiodism	5/505	27/14121	0.00241079	0.00241079	0.166354	Cry1/Rbm4/Fbxl21/Cry2/Ppp1ca	5
GO:0043153	entrainment of circadian clock by photoperiod	5/505	27/14121	0.00241079	0.00241079	0.166354	Cry1/Rbm4/Fbxl21/Cry2/Ppp1ca	5
GO:0009649	entrainment of circadian clock	5/505	28/14121	0.0028499	0.0028499	0.189873	Cry1/Rbm4/Fbxl21/Cry2/Ppp1ca	5
GO:0032369	negative regulation of lipid transport	5/505	28/14121	0.0028499	0.0028499	0.189873	Cry1/Nr1h3/Atp5j/Igfbp3/Cry2	5
GO:0042274	ribosomal small subunit biogenesis	8/505	69/14121	0.00311725	0.00311725	0.204165	Lsm6/Rps2/Rps14/Mrps11/Rps5/Rps27l/Fcf1/Rps24	8
GO:0000375	RNA splicing, via transesterification reactions	18/505	247/14121	0.00342067	0.00342067	0.213197	Isy1/Lsm6/U2af1l4/Rbm4/Hspa8/Rbm8a/Rbm15/Dcps/Gemin7/Txnl4a/Ncbp2/Snrpb2/Snrpg/Snrpd1/Sf3b6/Rbm42/Lsm2/Snrpd3	18
GO:0000377	RNA splicing, via transesterification reactions with bulged adenosine as nucleophile	18/505	247/14121	0.00342067	0.00342067	0.213197	Isy1/Lsm6/U2af1l4/Rbm4/Hspa8/Rbm8a/Rbm15/Dcps/Gemin7/Txnl4a/Ncbp2/Snrpb2/Snrpg/Snrpd1/Sf3b6/Rbm42/Lsm2/Snrpd3	18
GO:0000398	mRNA splicing, via spliceosome	18/505	247/14121	0.00342067	0.00342067	0.213197	Isy1/Lsm6/U2af1l4/Rbm4/Hspa8/Rbm8a/Rbm15/Dcps/Gemin7/Txnl4a/Ncbp2/Snrpb2/Snrpg/Snrpd1/Sf3b6/Rbm42/Lsm2/Snrpd3	18
GO:0010821	regulation of mitochondrion organization	12/505	136/14121	0.00350583	0.00350583	0.215036	Prelid1/Cdkn2a/Ddhd1/Gsk3a/Tspo/Pycard/Chchd10/Dcn/Clec16a/Kdr/Bax/Tmem14a	12
GO:0046825	regulation of protein export from nucleus	6/505	42/14121	0.00356642	0.00356642	0.215334	Akap8l/Ptpn14/Cdkn2a/Camk1/Txn1/Tcf7l2	6
GO:0046822	regulation of nucleocytoplasmic transport	11/505	120/14121	0.00380382	0.00380382	0.226134	Akap8l/Ptpn14/Pkig/Cdkn2a/Rbm4/Camk1/Txn1/Hsp90ab1/Tcf7l2/Hsp90aa1/Mdfic	11
GO:0072655	establishment of protein localization to mitochondrion	9/505	89/14121	0.00448078	0.00448078	0.253194	Tomm22/Cdkn2a/Dnaja1/Gsk3a/Timm13/Tspo/Hsp90aa1/Ndufa13/Bax	9
GO:0021854	hypothalamus development	3/505	10/14121	0.00452107	0.00452107	0.253194	Pitx2/Uqcrq/Bax	3
GO:1904181	positive regulation of membrane depolarization	3/505	10/14121	0.00452107	0.00452107	0.253194	Tspo/Dcn/Kdr	3
GO:2000574	regulation of microtubule motor activity	3/505	10/14121	0.00452107	0.00452107	0.253194	Dynll2/Dynll1/Mtcl1	3
GO:0000387	spliceosomal snRNP assembly	5/505	32/14121	0.00519347	0.00519347	0.286695	Gemin7/Snrpg/Snrpd1/Lsm2/Snrpd3	5
GO:0010950	positive regulation of endopeptidase activity	12/505	144/14121	0.00554815	0.00554815	0.299287	Prelid1/Psme2/Cdkn2a/Pparg/Psenen/Cycs/Pycard/Ndufa13/Rps27l/Perp/Bax/Psme1	12
GO:0070585	protein localization to mitochondrion	9/505	92/14121	0.00557647	0.00557647	0.299287	Tomm22/Cdkn2a/Dnaja1/Gsk3a/Timm13/Tspo/Hsp90aa1/Ndufa13/Bax	9
GO:0051882	mitochondrial depolarization	4/505	21/14121	0.00595941	0.00595941	0.315458	Cdkn2a/Tspo/Dcn/Kdr	4
GO:0048641	regulation of skeletal muscle tissue development	6/505	47/14121	0.00628392	0.00628392	0.328141	Tsc22d3/Hdac9/Tcf7l2/Naca/Klhl41/Cyp26b1	6
GO:0006605	protein targeting	17/505	243/14121	0.00654842	0.00654842	0.337393	Tomm22/Yif1b/Cdkn2a/Gsk3a/Timm13/Mtcl1/Hspa8/Aqp11/Srp19/Naca/Hsp90aa1/Sec61b/Ndufa13/Cacng3/Vps37d/Srp14/Zdhhc21	17
GO:0007006	mitochondrial membrane organization	9/505	95/14121	0.00686853	0.00686853	0.34923	Tomm22/Uqcc3/Gsk3a/Timm13/Hsp90aa1/Chchd10/Ndufa13/Bax/Tmem14a	9
GO:0032515	negative regulation of phosphoprotein phosphatase activity	4/505	22/14121	0.00708123	0.00708123	0.355368	Ppp1r11/Tiprl/Mastl/Cry2	4
GO:0006612	protein targeting to membrane	9/505	97/14121	0.00784961	0.00784961	0.374889	Yif1b/Mtcl1/Aqp11/Srp19/Naca/Sec61b/Vps37d/Srp14/Zdhhc21	9
GO:0018095	protein polyglutamylation	3/505	12/14121	0.00785827	0.00785827	0.374889	Ttll1/Ttll7/Tpgs1	3
GO:0071712	ER-associated misfolded protein catabolic process	3/505	12/14121	0.00785827	0.00785827	0.374889	Bag6/Sdf2/Aup1	3
GO:1902510	regulation of apoptotic DNA fragmentation	3/505	12/14121	0.00785827	0.00785827	0.374889	Cdkn2a/Igfbp3/Bax	3
GO:0008380	RNA splicing	22/505	353/14121	0.00835628	0.00835628	0.393786	Isy1/Lsm6/U2af1l4/Rbm4/Hspa8/Rbm8a/Rbm15/Dcps/Gemin7/Txnl4a/Ppwd1/Ncbp2/Snrpb2/Snrpg/Snrpd1/Sf3b6/Brdt/Tmbim6/Zbtb8os/Rbm42/Lsm2/Snrpd3	22
GO:0140353	lipid export from cell	5/505	36/14121	0.00865107	0.00865107	0.402766	Cry1/Atp5j/Mif/Igfbp3/Cry2	5
GO:0006413	translational initiation	9/505	99/14121	0.008934	0.008934	0.410986	Eif6/Rps2/Rbm4/Mknk1/Rara/Eif1ax/Eif1/Ncbp2/Eif4ebp3	9
GO:0046390	ribose phosphate biosynthetic process	11/505	135/14121	0.00911842	0.00911842	0.414535	Uqcc3/Atp5g2/Atp5h/Prpsap1/Cox5b/Stoml2/Atp5o/Ak4/Atp5j/Atp5g1/Atp5g3	11
GO:0019693	ribose phosphate metabolic process	19/505	293/14121	0.00922702	0.00922702	0.414595	Uqcc3/Atp5g2/Eif6/Cbfa2t3/Tdo2/Rhoq/Atp5h/Prpsap1/Cox5b/Stoml2/Atp5o/Ak4/Nudt7/Atp5j/Jmjd8/Mif/Rpia/Atp5g1/Atp5g3	19
GO:0010952	positive regulation of peptidase activity	12/505	155/14121	0.00978617	0.00978617	0.431567	Prelid1/Psme2/Cdkn2a/Pparg/Psenen/Cycs/Pycard/Ndufa13/Rps27l/Perp/Bax/Psme1	12
GO:0070254	mucus secretion	3/505	13/14121	0.00994777	0.00994777	0.431567	Cyba/Vamp8/Map1lc3b	3
GO:1903624	regulation of DNA catabolic process	3/505	13/14121	0.00994777	0.00994777	0.431567	Cdkn2a/Igfbp3/Bax	3
GO:0006164	purine nucleotide biosynthetic process	11/505	137/14121	0.0101266	0.0101266	0.431567	Uqcc3/Atp5g2/Atp5h/Prpsap1/Cox5b/Stoml2/Atp5o/Ak4/Atp5j/Atp5g1/Atp5g3	11
GO:0001541	ovarian follicle development	6/505	52/14121	0.010262	0.010262	0.431567	Zfx/Esr1/Kmt2b/Hyal3/Kdr/Bax	6
GO:0009152	purine ribonucleotide biosynthetic process	10/505	119/14121	0.0102748	0.0102748	0.431567	Uqcc3/Atp5g2/Atp5h/Cox5b/Stoml2/Atp5o/Ak4/Atp5j/Atp5g1/Atp5g3	10
GO:0042273	ribosomal large subunit biogenesis	7/505	69/14121	0.0114368	0.0114368	0.475207	Eif6/Mrpl11/Rpl10/Rpl26/Rpl14/Rpl7/Rpl3	7
GO:1905710	positive regulation of membrane permeability	5/505	39/14121	0.0121082	0.0121082	0.486154	Gsk3a/Hspa8/Chchd10/Bax/Tmem14a	5
GO:0046324	regulation of glucose import	6/505	54/14121	0.012266	0.012266	0.486154	Ocln/Gsk3a/Rhoq/Esr1/Irs1/Mif	6
GO:0002689	negative regulation of leukocyte chemotaxis	3/505	14/14121	0.0123293	0.0123293	0.486154	Ccl12/Ddt/Mif	3
GO:0009074	aromatic amino acid family catabolic process	3/505	14/14121	0.0123293	0.0123293	0.486154	Tdo2/Hdc/Fah	3
GO:0010917	negative regulation of mitochondrial membrane potential	3/505	14/14121	0.0123293	0.0123293	0.486154	Prelid1/Atp5g1/Bax	3
GO:0072522	purine-containing compound biosynthetic process	11/505	142/14121	0.013022	0.013022	0.508282	Uqcc3/Atp5g2/Atp5h/Prpsap1/Cox5b/Stoml2/Atp5o/Ak4/Atp5j/Atp5g1/Atp5g3	11
GO:0008637	apoptotic mitochondrial changes	9/505	107/14121	0.0144353	0.0144353	0.557669	Prelid1/Cdkn2a/Gsk3a/Pycard/Ggct/Atg3/Chchd10/Bax/Tmem14a	9
GO:0010888	negative regulation of lipid storage	3/505	15/14121	0.0150089	0.0150089	0.557669	Abcg1/Pparg/Nr1h3	3
GO:0045947	negative regulation of translational initiation	3/505	15/14121	0.0150089	0.0150089	0.557669	Rbm4/Rara/Eif4ebp3	3
GO:0048557	embryonic digestive tract morphogenesis	3/505	15/14121	0.0150089	0.0150089	0.557669	Pitx2/Hlx/Tcf7l2	3
GO:0090141	positive regulation of mitochondrial fission	3/505	15/14121	0.0150089	0.0150089	0.557669	Ddhd1/Dcn/Kdr	3
GO:0010822	positive regulation of mitochondrion organization	7/505	74/14121	0.016399	0.016399	0.591493	Ddhd1/Gsk3a/Pycard/Chchd10/Dcn/Kdr/Bax	7
GO:0072332	intrinsic apoptotic signaling pathway by p53 class mediator	7/505	74/14121	0.016399	0.016399	0.591493	Bag6/Pycard/Rpl26/Rps27l/Perp/Mif/Bax	7
GO:0042771	intrinsic apoptotic signaling pathway in response to DNA damage by p53 class mediator	5/505	42/14121	0.0163992	0.0163992	0.591493	Bag6/Pycard/Rpl26/Rps27l/Mif	5
GO:0009260	ribonucleotide biosynthetic process	10/505	128/14121	0.0165315	0.0165315	0.591493	Uqcc3/Atp5g2/Atp5h/Cox5b/Stoml2/Atp5o/Ak4/Atp5j/Atp5g1/Atp5g3	10
GO:0009072	aromatic amino acid family metabolic process	4/505	28/14121	0.0167494	0.0167494	0.59379	Tdo2/Spr/Hdc/Fah	4
GO:1905952	regulation of lipid localization	10/505	129/14121	0.01737	0.01737	0.609824	Cry1/Apoc4/Abcg1/Prelid1/Pparg/Nr1h3/Atp5j/Mif/Igfbp3/Cry2	10
GO:0019915	lipid storage	7/505	75/14121	0.0175493	0.0175493	0.609824	Cry1/Apoc4/Abcg1/Pparg/Nr1h3/Cry2/Aup1	7
GO:0006614	SRP-dependent cotranslational protein targeting to membrane	3/505	16/14121	0.0179907	0.0179907	0.609824	Srp19/Sec61b/Srp14	3
GO:0010867	positive regulation of triglyceride biosynthetic process	3/505	16/14121	0.0179907	0.0179907	0.609824	Ctdnep1/Nr1h3/Tcf7l2	3
GO:0071391	cellular response to estrogen stimulus	3/505	16/14121	0.0179907	0.0179907	0.609824	Esr1/Rara/Sra1	3
GO:0009150	purine ribonucleotide metabolic process	17/505	272/14121	0.0185207	0.0185207	0.61874	Uqcc3/Atp5g2/Eif6/Cbfa2t3/Tdo2/Rhoq/Atp5h/Cox5b/Stoml2/Atp5o/Ak4/Nudt7/Atp5j/Jmjd8/Mif/Atp5g1/Atp5g3	17
GO:1990542	mitochondrial transmembrane transport	7/505	76/14121	0.0187554	0.0187554	0.61874	Smdt1/Atp5h/Cox5b/Stoml2/Atp5o/Mrpl18/Atp5j	7
GO:0002082	regulation of oxidative phosphorylation	4/505	29/14121	0.0188942	0.0188942	0.61874	Cox7a2l/Cox7a2/Gadd45gip1/Ak4	4
GO:0097345	mitochondrial outer membrane permeabilization	4/505	29/14121	0.0188942	0.0188942	0.61874	Gsk3a/Chchd10/Bax/Tmem14a	4
GO:0062125	regulation of mitochondrial gene expression	4/505	30/14121	0.0212015	0.0212015	0.679501	Taco1/Sirt3/Chchd10/Coa3	4
GO:0006613	cotranslational protein targeting to membrane	3/505	17/14121	0.0212772	0.0212772	0.679501	Srp19/Sec61b/Srp14	3
GO:0046325	negative regulation of glucose import	3/505	17/14121	0.0212772	0.0212772	0.679501	Gsk3a/Rhoq/Esr1	3
GO:0072594	establishment of protein localization to organelle	22/505	386/14121	0.0214862	0.0214862	0.68055	Tomm22/Pkig/Cdkn2a/Nabp2/Dnaja1/Snf8/Gsk3a/Timm13/Hspa8/Hsp90ab1/Srp19/Tspo/Hsp90aa1/Mdfic/Sec61b/Tspan17/Ndufa13/Cacng3/Vps37d/Srp14/Cry2/Bax	22
GO:0006163	purine nucleotide metabolic process	18/505	299/14121	0.0220006	0.0220006	0.69118	Uqcc3/Atp5g2/Eif6/Cbfa2t3/Tdo2/Rhoq/Atp5h/Prpsap1/Cox5b/Stoml2/Atp5o/Ak4/Nudt7/Atp5j/Jmjd8/Mif/Atp5g1/Atp5g3	18
GO:1903531	negative regulation of secretion by cell	11/505	156/14121	0.0244711	0.0244711	0.750784	Cry1/Vamp8/Hdac9/Pparg/Ppp1r11/Nr1h3/Irs1/Atp5j/Igfbp3/Tmbim6/Cry2	11
GO:0042537	benzene-containing compound metabolic process	3/505	18/14121	0.0248693	0.0248693	0.750784	Tdo2/Cyp4b1/Fah	3
GO:0045837	negative regulation of membrane potential	3/505	18/14121	0.0248693	0.0248693	0.750784	Prelid1/Atp5g1/Bax	3
GO:0051900	regulation of mitochondrial depolarization	3/505	18/14121	0.0248693	0.0248693	0.750784	Tspo/Dcn/Kdr	3
GO:0061323	cell proliferation involved in heart morphogenesis	3/505	18/14121	0.0248693	0.0248693	0.750784	Pitx2/Gng5/Naca	3
GO:0009259	ribonucleotide metabolic process	17/505	282/14121	0.0252447	0.0252447	0.754461	Uqcc3/Atp5g2/Eif6/Cbfa2t3/Tdo2/Rhoq/Atp5h/Cox5b/Stoml2/Atp5o/Ak4/Nudt7/Atp5j/Jmjd8/Mif/Atp5g1/Atp5g3	17
GO:0032368	regulation of lipid transport	8/505	99/14121	0.0253816	0.0253816	0.754461	Cry1/Abcg1/Prelid1/Nr1h3/Atp5j/Mif/Igfbp3/Cry2	8
GO:0001578	microtubule bundle formation	7/505	81/14121	0.0256637	0.0256637	0.757024	Ift46/Ttll1/Mtcl1/Tpgs1/Tppp3/Aaas/Ccdc39	7
GO:0035308	negative regulation of protein dephosphorylation	4/505	32/14121	0.0263141	0.0263141	0.757927	Ppp1r11/Tiprl/Mastl/Cry2	4
GO:0097352	autophagosome maturation	4/505	32/14121	0.0263141	0.0263141	0.757927	Vamp8/Map1lc3a/Map1lc3b/Clec16a	4
GO:1902110	positive regulation of mitochondrial membrane permeability involved in apoptotic process	4/505	32/14121	0.0263141	0.0263141	0.757927	Gsk3a/Chchd10/Bax/Tmem14a	4
GO:0070228	regulation of lymphocyte apoptotic process	6/505	64/14121	0.0264789	0.0264789	0.757927	Tsc22d3/Blm/Prelid1/Bcl2a1a/Mif/Bax	6
GO:0034470	ncRNA processing	19/505	328/14121	0.0269451	0.0269451	0.765601	Lsm6/Eif6/Rrp9/Cdkn2a/Rps14/Mrps11/Wdr55/Trmt1l/Nop10/Rpl26/Rpl27/Imp3/Pin4/Rpl14/Fcf1/Rps24/Rpl7/Dus3l/Zbtb8os	19
GO:0009165	nucleotide biosynthetic process	12/505	179/14121	0.0273574	0.0273574	0.77164	Uqcc3/Atp5g2/Atp5h/Prpsap1/Cox5b/Stoml2/Tyms/Atp5o/Ak4/Atp5j/Atp5g1/Atp5g3	12
GO:0043666	regulation of phosphoprotein phosphatase activity	5/505	48/14121	0.0277622	0.0277622	0.777384	Ppp1r11/Hsp90ab1/Tiprl/Mastl/Cry2	5
GO:0046323	glucose import	6/505	65/14121	0.0283244	0.0283244	0.781795	Ocln/Gsk3a/Rhoq/Esr1/Irs1/Mif	6
GO:0051899	membrane depolarization	6/505	65/14121	0.0283244	0.0283244	0.781795	Cdkn2a/Cacna1c/Tspo/Dcn/Kdr/Cacna1a	6
GO:0072593	reactive oxygen species metabolic process	15/505	243/14121	0.0285285	0.0285285	0.781844	Eif6/Dynll1/Cyba/Tyrobp/Tusc2/Sh3pxd2a/Tspo/Esr1/Cycs/Sirt3/Hsp90aa1/Spr/Ndufa13/Atp5g1/Ddah2	15
GO:0006309	apoptotic DNA fragmentation	3/505	19/14121	0.0287666	0.0287666	0.782819	Cdkn2a/Igfbp3/Bax	3
GO:0046326	positive regulation of glucose import	4/505	33/14121	0.0291237	0.0291237	0.784557	Ocln/Rhoq/Irs1/Mif	4
GO:0006397	mRNA processing	23/505	421/14121	0.0292366	0.0292366	0.784557	Isy1/Akap8l/Lsm6/U2af1l4/Rbm4/Hspa8/Rbm8a/Rbm15/Dcps/Supt4a/Gemin7/Txnl4a/Ppwd1/Ncbp2/Snrpb2/Snrpg/Snrpd1/Sf3b6/Brdt/Pcf11/Rbm42/Lsm2/Snrpd3	23
GO:0048662	negative regulation of smooth muscle cell proliferation	5/505	49/14121	0.030041	0.030041	0.800584	Pparg/Ang/Esr1/Ralbp1/Igfbp3	5
GO:1901293	nucleoside phosphate biosynthetic process	12/505	182/14121	0.0305797	0.0305797	0.809358	Uqcc3/Atp5g2/Atp5h/Prpsap1/Cox5b/Stoml2/Tyms/Atp5o/Ak4/Atp5j/Atp5g1/Atp5g3	12
GO:1902686	mitochondrial outer membrane permeabilization involved in programmed cell death	4/505	34/14121	0.0321044	0.0321044	0.832633	Gsk3a/Chchd10/Bax/Tmem14a	4
GO:0001539	cilium or flagellum-dependent cell motility	7/505	85/14121	0.0323106	0.0323106	0.832633	Dnaja1/Ift46/Ttll1/Tpgs1/Sord/Mkks/Ccdc39	7
GO:0060285	cilium-dependent cell motility	7/505	85/14121	0.0323106	0.0323106	0.832633	Dnaja1/Ift46/Ttll1/Tpgs1/Sord/Mkks/Ccdc39	7
GO:1903409	reactive oxygen species biosynthetic process	8/505	104/14121	0.0327997	0.0327997	0.832633	Dynll1/Cyba/Tspo/Esr1/Hsp90aa1/Spr/Atp5g1/Ddah2	8
GO:0006120	mitochondrial electron transport, NADH to ubiquinone	3/505	20/14121	0.0329674	0.0329674	0.832633	Ndufb8/Ndufa10/Ndufaf1	3
GO:0010869	regulation of receptor biosynthetic process	3/505	20/14121	0.0329674	0.0329674	0.832633	Pparg/Cnpy2/Nr1h3	3
GO:1901028	regulation of mitochondrial outer membrane permeabilization involved in apoptotic signaling pathway	3/505	20/14121	0.0329674	0.0329674	0.832633	Gsk3a/Chchd10/Tmem14a	3
GO:0043470	regulation of carbohydrate catabolic process	5/505	51/14121	0.034943	0.034943	0.8768	Eif6/Cbfa2t3/Jmjd8/Mif/Ppp1ca	5
GO:0006809	nitric oxide biosynthetic process	6/505	69/14121	0.0365455	0.0365455	0.909348	Dynll1/Tspo/Esr1/Hsp90aa1/Spr/Ddah2	6
GO:0002902	regulation of B cell apoptotic process	3/505	21/14121	0.0374687	0.0374687	0.909348	Bcl2a1a/Mif/Bax	3
GO:0009065	glutamine family amino acid catabolic process	3/505	21/14121	0.0374687	0.0374687	0.909348	Dao/Fah/Ddah2	3
GO:0010866	regulation of triglyceride biosynthetic process	3/505	21/14121	0.0374687	0.0374687	0.909348	Ctdnep1/Nr1h3/Tcf7l2	3
GO:0044458	motile cilium assembly	3/505	21/14121	0.0374687	0.0374687	0.909348	Dynll1/Intu/Ccdc39	3
GO:0051235	maintenance of location	16/505	274/14121	0.0376521	0.0376521	0.909348	Cry1/Apoc4/Cyba/Abcg1/Ftl1/Pparg/Txn1/Jph3/Tspo/Nr1h3/Chchd10/Insig2/Cry2/Tmsb4x/Bax/Aup1	16
GO:0030851	granulocyte differentiation	4/505	36/14121	0.038583	0.038583	0.926042	Cbfa2t3/Spi1/Cebpe/Rara	4
GO:0006626	protein targeting to mitochondrion	6/505	71/14121	0.041174	0.041174	0.941109	Tomm22/Cdkn2a/Gsk3a/Timm13/Hsp90aa1/Ndufa13	6
GO:0006919	activation of cysteine-type endopeptidase activity involved in apoptotic process	6/505	71/14121	0.041174	0.041174	0.941109	Cdkn2a/Pparg/Cycs/Pycard/Rps27l/Bax	6
GO:0046209	nitric oxide metabolic process	6/505	71/14121	0.041174	0.041174	0.941109	Dynll1/Tspo/Esr1/Hsp90aa1/Spr/Ddah2	6
GO:0009755	hormone-mediated signaling pathway	9/505	129/14121	0.0418982	0.0418982	0.941109	Cry1/Pparg/Dnaja1/Pagr1a/Esr1/Rara/Pias2/Ufsp2/Cry2	9
GO:0035794	positive regulation of mitochondrial membrane permeability	4/505	37/14121	0.042082	0.042082	0.941109	Gsk3a/Chchd10/Bax/Tmem14a	4
GO:0070229	negative regulation of lymphocyte apoptotic process	4/505	37/14121	0.042082	0.042082	0.941109	Tsc22d3/Blm/Bcl2a1a/Mif	4
GO:0010499	proteasomal ubiquitin-independent protein catabolic process	3/505	22/14121	0.0422667	0.0422667	0.941109	Psmb5/Psma8/Psmb3	3
GO:0010829	negative regulation of glucose transmembrane transport	3/505	22/14121	0.0422667	0.0422667	0.941109	Gsk3a/Rhoq/Esr1	3
GO:0046931	pore complex assembly	3/505	22/14121	0.0422667	0.0422667	0.941109	Atp5g2/Atp5g1/Atp5g3	3
GO:0043388	positive regulation of DNA binding	5/505	54/14121	0.0431739	0.0431739	0.941109	Pparg/Pitx2/Txn1/Edf1/Lamtor5	5
GO:0036503	ERAD pathway	7/505	91/14121	0.0442881	0.0442881	0.941109	Ubxn4/Aqp11/Bag6/Sdf2/Sec61b/Tmub1/Aup1	7
GO:1903426	regulation of reactive oxygen species biosynthetic process	7/505	91/14121	0.0442881	0.0442881	0.941109	Dynll1/Cyba/Tspo/Esr1/Hsp90aa1/Atp5g1/Ddah2	7
GO:0032941	secretion by tissue	4/505	38/14121	0.0457544	0.0457544	0.941109	Cyba/Vamp8/Nr1h3/Map1lc3b	4
GO:0048806	genitalia development	4/505	38/14121	0.0457544	0.0457544	0.941109	Tex15/Esr1/Tcf7l2/Bax	4
GO:0072595	maintenance of protein localization in organelle	4/505	38/14121	0.0457544	0.0457544	0.941109	Txn1/Tspo/Chchd10/Insig2	4
GO:0009064	glutamine family amino acid metabolic process	5/505	55/14121	0.0461548	0.0461548	0.941109	Pycrl/Dao/Glul/Fah/Ddah2	5
GO:0072665	protein localization to vacuole	5/505	55/14121	0.0461548	0.0461548	0.941109	Snf8/Hspa8/Lamtor5/Cacng3/Vps37d	5
GO:0010827	regulation of glucose transmembrane transport	6/505	73/14121	0.0461567	0.0461567	0.941109	Ocln/Gsk3a/Rhoq/Esr1/Irs1/Mif	6
GO:0007519	skeletal muscle tissue development	10/505	152/14121	0.0463838	0.0463838	0.941109	Hmg20b/Tsc22d3/Hdac9/Pitx2/Hlx/Tcf7l2/Naca/Klhl41/Vamp5/Cyp26b1	10
GO:0033138	positive regulation of peptidyl-serine phosphorylation	7/505	92/14121	0.0465281	0.0465281	0.941109	Ntrk3/Gsk3a/Camk1/Txn1/Hsp90ab1/Hsp90aa1/Mif	7
GO:0046823	negative regulation of nucleocytoplasmic transport	3/505	23/14121	0.0473566	0.0473566	0.941109	Pkig/Txn1/Mdfic	3
GO:0071218	cellular response to misfolded protein	3/505	23/14121	0.0473566	0.0473566	0.941109	Bag6/Sdf2/Aup1	3
GO:0090208	positive regulation of triglyceride metabolic process	3/505	23/14121	0.0473566	0.0473566	0.941109	Ctdnep1/Nr1h3/Tcf7l2	3
GO:0003157	endocardium development	2/505	10/14121	0.0474913	0.0474913	0.941109	Sox18/Kdr	2
GO:0003356	regulation of cilium beat frequency	2/505	10/14121	0.0474913	0.0474913	0.941109	Mkks/Ccdc39	2
GO:0030157	pancreatic juice secretion	2/505	10/14121	0.0474913	0.0474913	0.941109	Vamp8/Nr1h3	2
GO:0030322	stabilization of membrane potential	2/505	10/14121	0.0474913	0.0474913	0.941109	Chchd10/Kcnk13	2
GO:0043587	tongue morphogenesis	2/505	10/14121	0.0474913	0.0474913	0.941109	Intu/Cyp26b1	2
GO:0061635	regulation of protein complex stability	2/505	10/14121	0.0474913	0.0474913	0.941109	Snf8/Hspa8	2
GO:0070257	positive regulation of mucus secretion	2/505	10/14121	0.0474913	0.0474913	0.941109	Cyba/Map1lc3b	2
GO:0070986	left/right axis specification	2/505	10/14121	0.0474913	0.0474913	0.941109	Pitx2/Hspb11	2
GO:0071635	negative regulation of transforming growth factor beta production	2/505	10/14121	0.0474913	0.0474913	0.941109	Tyrobp/Hsp90ab1	2
GO:0072321	chaperone-mediated protein transport	2/505	10/14121	0.0474913	0.0474913	0.941109	Timm13/Hspa8	2
GO:0099558	maintenance of synapse structure	2/505	10/14121	0.0474913	0.0474913	0.941109	Hspa8/Chchd10	2
GO:0052547	regulation of peptidase activity	18/505	328/14121	0.0479149	0.0479149	0.944659	Prelid1/Psme2/Cdkn2a/Pparg/Psenen/Timp4/Slpi/Cycs/Pycard/Lamtor5/Cstb/Cst3/Ndufa13/Rps27l/Perp/Spint2/Bax/Psme1	18
GO:2001057	reactive nitrogen species metabolic process	6/505	74/14121	0.0487823	0.0487823	0.956879	Dynll1/Tspo/Esr1/Hsp90aa1/Spr/Ddah2	6
GO:1902108	regulation of mitochondrial membrane permeability involved in apoptotic process	4/505	39/14121	0.0495997	0.0495997	0.967998	Gsk3a/Chchd10/Bax/Tmem14a	4
