# Supplementary material for: Dendritic cells direct circadian anti-tumour immune responses
Source: Nature. 2022 Dec 5;614(7946):136–43. doi: 10.1038/s41586-022-05605-0 (PMC9891997; doi:10.1038/s41586-022-05605-0)
Supplement: Supplementary file 6 — Primers used in this study. [file 41586_2022_5605_MOESM6_ESM.xlsx]

## Sheet: Sheet1
Supplementary Information Table 4. Primers used for qPCR
Mouse
Cd80 F	CCTCAAGTTTCCATGTCCAAGGC
Cd80 R	GAGGAGAGTTGTAACGGCAAGG
36b4 F	GAGACTGAGTACACCTTCCCAC
36b4 R	ATGCAGATGGATCAGCCAGG
Per2 F	GTCCACCTCCCTGCAGACAA
Per2 R	TCATTAGCCTTCACCTGCTTCAC
Dbp F	AATGACCTTTGAACCTGATCCCGC
Dbp R	GCTCCAGTACTTCTCATCCTTCTGT
Rpl32 F	ACAATGTCAAGGAGCTGGAG
Rpl32 R	TTGGGATTGGTGACTCTGATG
Bmal1_F	AGA GGT GCC ACC AAC CCA TA
Bmal1 R	TGA GAA TTA GGT GTT TCA GTT CGT CAT
Gapdh F	TGT GTC CGT CGT GGA TCT GA
Gapdh R	CCT GCT TCA CCA CCT TCT TGA
Il1a F	TTGGTTAAATGACCTGCAACA
Il1a R	GAGCGCTCACGAACAGTTG
Il1b F	TGTAATGAAAGACGGCACACC
Il1b R	TCTTCTTTGGGTATTGCTTGG
Tnfa F	GCCTCTTCTCATTCCTGCTTG
Tnfa R	CTGATGAGAGGGAGGCCATT
Tgfb2 F	TAAAATCGACATGCCGTCCC
Tgfb2 R	GAGACATCAAAGCGGACGAT
Il10 F	CCCATTCCTCGTCACGATCTC
Il10 R	TCAGACTGGTTTGGGATAGGTTT
Il12b F	TTG AAC TGG CGT TGG AAG CAC G
Il12b R	CCA CCT GTG AGT TCT TCA AAG GC
Il6 F	ACAAGTCGGAGGCTTAATTACACAT
Il6 R	TTGCCATTGCACAACTCTTTTC
Human
hCD80 F	CTCTTGGTGCTGGCTGGTCTTT
hCD80 R	GCCAGTAGATGCGAGTTTGTGC
hRPL32	ACAAAGCACATGCTGCCCAGTG
hPRL32	TTCCACGATGGCTTTGCGGTTC
hGapdh F	TGCACCACCAACTGCTTAGC
hGapdh R	GGCATGGACTGTGGTCATGAG
hPer2 F	GGT ACT TGG AGA GCT GCA ATG AG
hPer2 R	CTT ATC ACT GGA CCT TAG CGC TG
ChIP
Cd80-1769 F	GACGCTTCCATTTCCCACAA
Cd80-1769 R	ACTCCATTTGCATCTTGTCCA
Per2 Chip F	GCA AAT GAG GTG GCA CTC C
Per2 Chip R	GGA GCC GCT AGT CCC AGT AG
