# Supplementary material for: Dendritic cells direct circadian anti-tumour immune responses
Source: Nature. 2022 Dec 5;614(7946):136–43. doi: 10.1038/s41586-022-05605-0 (PMC9891997; doi:10.1038/s41586-022-05605-0)
Supplement: Supplementary file 7 — Source Data Fig. 1 [file 41586_2022_5605_MOESM7_ESM.xlsx]

## Sheet: Fig 1a
	Day	ZT1										ZT5										ZT9										ZT13										ZT17
	4	22.6465	21.9606	31.4016	26.0245	23.6632	28.6232	45.8871	32.24	41.5283	37.9066	20.6331	32.5622	22.6195	27.471	18.9	34.8	28.3303	28.9581	28.6116	26.868	8.993	11.2892	14.31	15.525	7.80275	16.785	13.5822	15.5047	18.4734	19.8095	16.4352	16.9005	15.977	13.8765	14.297	22.2221	21.8929	28.439	24.5429	24.6647	27.1512	26.0979	18.9	20.0836	19.3149	25.7094	43.8376	40.9248
	5						46.3989	46.8723	42.6888	43.3699	41.8206						40.4495	49.3394	32.5802	42.9182	32.8064						22.0105	18.0221	23.5111	23.275	35.2154						22.5542	35.6337	18.6968	25.8587	24.3602						27.944	34.5769	30.7563
	6	33.4208	25.2777	46.4655	51.6304	37.9769	54.6417	52.8146	47.3007	57.6787	68.8672	40.6233	42.017	37.44	28.9582	37.0697	49.2884	53.2316	33.6669	36.4608	38.4983	25.9848	21.2021	31.941	23.5246	18.6613	34.6563	22.5859	25.205	30.7182	37.3086	22.5998	28.4621	22.9842	23.8239	18.513	38.6385	42.4956	26.3375	34.4032	26.6146	35.301	37.926	61.2864	27.7504	39.5035	55.5811	40.9674	41.2928
	7	43.8726	48.1037	63.3083	89.667	55.6198	55.0928	53.0413	65.9088	61.0313	70.7472	73.2923	75.375	72.1405	60.5724	51.4188	58.9175	64.6328	41.7784	46.3474	41.3649	35.12	31.9667	35.7819	41.9827	27.1214	37.9906	34.0305	31.7447	35.7921	47.8071	32	40.572	31.5699	27.2271	20.9887	39.834	49.9279	30.4741	36.2758	32.9066	70.3624	65.0919	68.9265	56.2467	59.8737	63.0479	55.0995	47.6767
	8	104.082	87.9396	97.7424	147.251	99.5508	70.7472	57.166	82.9804	72.2738	82.8144	120.81	120.617	117.956	107.575	94.0585	66.3804	79.461	49.0693	61.2572	65.9019	78.2753	54.8291	57.0709	97.6139	56.0592	43.3062	37.7538	45.1291	41.0642	45.6279	73.6873	80.5543	80.7905	54.0057	67.5	42.7856	58.9309	32.6483	44.8279	40.4027	117.082	118.718	110.34	102.222	128.129	64.0332	60.988	62.2189
	9	108.737	105.868	101.846	156.076	98.6405	78.4584	80.875	108.618	96.1424	117.942	152.681	135.297	117.596	104.247	106.632	130.122	98.1994	71.9297	74.8556	83.9523	79.1694	63.9374	49.0475	96.1184	55.2642	54.3289	43.9642	56.5632	59.5119	52.9055	72.9703	68.5555	105.558	68.3127	57.1611	46.3754	61.0237	51.529	56.4547	48.0159	148.07	146.774	156.706	132.697	155.25	84.0123	75.3524	92.6221
	10	130.49	121.462	142.855	228.885	113.655	124.395	68.6408	134.873	132.701	147.301	252.99	256.903	144.397	141.312	156.594	155.155	126.962	68.7874	102.083	125.457	81.3726	77.1677	60.1862	94.0969	81.6664	70.5027	79.3882	64.1308	77.4749	87.3254	108.577	79.2422	131.77	96.2822	69.375	50.2733	89.6257	58.4415	85.3384	81.412	234.152	222.428	204.078	179.305	183.836	81.5121	104.341	115.617
	11	168.481	200.92	163.863	275.948	167.132	162.886	112.078	198.528	184.558	241.172	339.249	286.848	221.023	174.648	221.602	223.514	220.47	86.5263	113.064	143.299	152.14	104.671	73.2499	107.64	94.1398	96.0608	121.352	123.468	125.678	105.938	124.082	141.887	129.353	98.9218	100.948	93.2045	114.681	88.0016	105.994	128.494	234.852	271.546	269.321	297.533	279.59	87.7566	160.277	117.432
	12	233.315	243.384	218.852	366.34	233.096	268.141	156.368	285.351	255.799	398.296	390.021	393.133	327.024	316.462	362.077	321.817	257.541	99.4837	191.688	297.508	221.096	155.929	111.877	108.934	132.492	155.846	125.627	161.102	176.733	120.502	210.866	165.197	143.88	234.455	228.647	129.123	211.575	136.747	181.261	150.332	309.633	321.569	340.585	292.414	293.388	125.978	242.663	183.36
	13	360.487	316.173	361.863	443.702	330.485	539.382	200.219	461.888	422.293	507.761	491.309	447.708	359.844	360.992	417.863	545.487	367.197	153.278	336.569	362.385	248.721	200.725	168.289	145.772	144.15	251.482	226.922	247.682	407.211	217.382	269.147	204.66	204.648	229.992	228.677	226.775	322.815	189.891	243.364	230.83	458.767	450.251	484.597	370.603	415.983	190.89	375.971	435.513
	14	441.512	332.926	508.206	618.519	571.775	616.613	357.592	515.263	515.907	847.605	508.839	533.549	500.368	474.859	515.32	720.285	504.237	227.876	491.756	536.95	264.92	230.136	230.79	217.293	196.052	353.483	327.609	396.348	452.457	304.233	293.933	233.039	257.565	289.823	295.453	327.825	447.022	323.478	430.864	311.751	560.801	570.215	619.971	520.547	537.086	238.74	542.641	697.203
two-way ANOVA/ Mixed-effects model (REML)
ZT1 to ZT21		F (5, 54) = 17.02
ZT9 vs ZT21		F (1, 18) = 41.14
[truncated: 12 more columns]

## Sheet: Fig 1b
	ZT
	1	441.512	332.926	508.206	618.519	571.775	616.613	357.592	515.263	515.907	847.605
	5	508.839	533.549	500.368	474.859	515.32	720.285	504.237	227.876	491.756	536.95
	9	264.92	230.136	230.79	217.293	196.052	353.483	327.609	396.348	452.457	304.233
	13	293.933	233.039	257.565	289.823	295.453	327.825	447.022	323.478	430.864	311.751
	17	560.801	570.215	619.971	520.547	537.086	238.74	542.641	697.203	459.105	569.206
	21	811.338	759.53	764.72	724.259	780.237	331.13		1264.71	399.178	746.086
	Null hypothesis	Horizontal line
	Alternative hypothesis	Cosinor [2]
	P value	<0.0001
	Conclusion (alpha = 0.05)	Reject null hypothesis
	Preferred model	Cosinor [2]
	F (DFn, DFd)	22.86 (2, 56)

## Sheet: Fig 1c
Day	CT9						CT21
0	0	0	0	0	0	0	0	0	0	0	0	0
6	9.19633	19.22	18.4453	20.9498	30.5577	41.708	39.2233	40.7226	50.6199	33.9497	37.8299	57.6
7	22.3245	32.7791	28.9857	36.8	35.0464	36.8518	50.3573	61.5627	64.8665	54.9486	51.7222	81
8	24.624	40.678	43.5592	44.9186	40.8	41.067	65.205	75.9453	89.4744	56.0592	52.9751	209.92
9	39.2	69.3484	58.6092	52.24	53.1322	71.7324	81.7406	85.3079	103.041	79.875	67.626	244.169
10	53.8996	81.4241	81.2812	57.4731	95.8667	112.896	106.421	85.8881	244.853	131.866	80.19	297.671
Two-way RM ANOVA
	F (1, 10) = 5.888

## Sheet: Fig 1d
Day	LD						DL+JL							DL							LD+JL
4	12.4823	7.41223	15.4679	19.22	23.552	16.1928	28.4979	44.528	31.941	27.1294	28.8853	32.1982	28.8145	19.9454	25.039	21.9583	25.2072	28.1977	32.5138	25.581	32.7248	17.636	26.7643	49.2719	36.4777	38.1068	29.0928
6	25.5688	17.1229	25.3896	31.4721	41.36	19.683	49.8731	87.1335	61.3751	47.1838	61.1492	73.3726	66.9458	37.8381	51.7941	54.8442	56.644	53.8949	37.9161	47.2195	85.341	43.2392	37.2438	65.7759	81.1448	52.4656	74.1114
7	31.0287	31.0472	42.9731	40.572	47.6778	27.8501	63.3884	75.456	58.7042	81.5195	63.7793	67.9548	80.9101	59.0097	120.095	70.034	62.8123	75.5396	54.5076	57.868	100.421	56.448	129.64	62.422	68.6251	68.2979	78.652
8	38.7459	42.0947	55.4938	39.1437	62.0933	33.2578	130.919	109.91	76.8405	107.675	70.2768	85.8675	102.806	68.0234	106.132	89.5771	107.359	108.252	93.3768	67.2828	98.1383	93.0537	105.994	75.4259	107.346	75.858	82.1087
9	56.7	66.27	81.12	51.529	96.0077	49.9147	240.1	179.56	157.115	102.245	101.762	117.259	141.107	98.3125	134.613	186.624	183.935	170.678	115.467	97.5088	145.548	120.6	166.464	105.925	150.744	101.228	125.596
10	81.3749	86.7313	84.4742	67.5096	90.0375	52.6046	229.762	136.328	151.728	185.513	126.191	124.819	205.768	99.8046	122.617	269.071	230.974	193.346	195.025	171.686	137.024	196.474	227.287	158.869	193.527	175.49	161.712
11	118.886	107.253	134.073	61.258	146.306	60.8321	430.712	204.276	192.314	332.113	154.558	204.607	296.45	161.29	285.475	369.8	263.375	351.039	240.6	187.272	193.112	216.797	268.3	146.762	209.498	195.919	167.447
12	122.248	108.722	210.536	64.7022	183.498	75.5238	365.256	281.307	184.975	412.024	148.832	223.076	377.309	257.304	289.835	497.277	382.327	622.983	302.8	259.703	245.209	414.401	523.582	190.7	317.676	368.026	217.2
Two-way RM ANOVA
LD vs DL		F (1, 11) = 25.99
LD vs DL+JL		F (1, 11) = 36.69
DL+JL vs LD+JL		F (1, 12) = 0.02381

## Sheet: Fig1e
Day	ZT9 WT									ZT9 NSG										ZT9 Rag										ZT21 WT									ZT21 NSG										ZT21 Rag
0
4	16.5683	18.845	18.6515	12.4322	16.785	13.5822	15.5047	18.4734	19.8095	32.1648	43.4723	39.4211	58.7431	71.9319	35.9342	44.8938	41.513	56.0925	62.9462	25.7372	24.1738	17.5747	9.0432	15.749	20.8143	5.2	7.3527	9.9372	0	45.7371	46.5241	40.6434	44.0433	28.3989	30.3753	45.3992	30.9438	35.12	44.528	46.5215	45.5823	50.6113	49.6225	46.7052	62.7394	59.0631	47.8785	59.921	50.9225
6	39.0212	41.7208	49.935	28.521	34.6563	22.5859	25.205	30.7182	37.3086	96.1419	89.7067	58.3297	75.6237	83.6352	46.5608	60.6287	65.8433	63.0564	61.2591	60.1119	48.2073	50.1592	24.318	36.7031	23.5032	20.9784	20.7947	26.9951	9.25805	61.7755	70.4673	68.2263	52.8029	64.3183	41.7131	78.5605	50.7123	69.5768	81.0661	82.4245	67.8958	62.798	44.4169	53.3672	86.3227	55.6325	66.0263	119.627	55.3251
7	46.5099	60.025	68	60.0677	37.9906	34.0305	31.7447	35.7921	47.8071	96.4808	101.983	76.8428	78.8294	76.9048	45.5086	97.9018	78.9773	64.5475	60.8357	73.375	71.8275	62.8864	45.2681	47.1381	39.12	18.332	25.7689	31.7127	6.19869	91.8202	88.1132	89.4927	70.3731	66.4466	74.5474	91.9273	67.0394	77.6798	90.8897	110.34	91.6322	71.0278	65.2554	81.1074	47.9796	76.7664	69.134	96.372	66.75
8	45.5625	62.1476	72.8043	50.176	43.3062	37.7538	45.1291	41.0642	45.6279	103.155	110.917	92.628	96.8772	81.658	54.4884	100.581	110.365	61.7883	68.2614	75.712	76.9378	98.5467	66.0899	68.4176	61.7522	40.6802	26.1518	30.439	5.84325	116.03	84.6488	96.5494	109.401	77.6048	94.38	113.4	77.6398	84.121	100.571	94.5958	107.058	66.9441	80.025	74.943	88.8334	111.712	59.7623	95.2885	100.633
9	64.4144	87.8584	107.312	63.2901	54.3289	43.9642	56.5632	59.5119	52.9055	145.566	96.5966	157.827	100.454	81.6611	81.0025	145.34	101.371	102.391	91.3175	131.519	120.27	164.709	122.804	120.601	100.543	73.9643	46.2674	32.4568	13.0967	143.338	125.585	113.58	143.557	86.9541	146.189	139.165	93.6295	102.956	150.369	140.625	148.429	82.2576	114.186	116.481	134.309	115.317	72.4388	109.891	129.081
10	120.259	132.975	169.235	91.0803	70.5027	79.3882	64.1308	77.4749	87.3254	206.681	221.414	204.161	98.2207	125.529	115.094	199.378	130.593	139.626	71.8891	215.825	183.332	174.293	168.204	158.643	85.621	108.736	85.2698	55.4345	13.1178	230.19	201.258	145.609	169.598	110.904	154.316	212.627	113.778	139.413	251.033	234.571	250.357	109.574	123.11	125.076	179.313	165.219	100.614	154.797	200.725
11	128.158	147.475	183.948	126.446	96.0608	121.352	123.468	125.678	105.938	257.118	237.272	227.528	135.258	180.095	164.352	222.498	165.766	225.321	146.724	270.08	266.553	300.437	220.289	222.413	216.515	139.822	105.312	73.8752	20.5263	344.523	251.206	202.954	261.631	124.812	271.439	404.281	145.476	177.87	272.563	243.074	256.794	180.123	182.929	172.915	219.988	212.329	158.88	192.378	229.567
12	178.896	176.645	241.321	141.372	155.846	125.627	161.102	176.733	120.502	378.27	313.506	310.525	190.413	237.571	187.827	346.938	252.71	346.833	170.398	352.711	271.593	379.565	280.28	315.826	410.631	217.448	147.154	110.759	37.8225	396.495	293.248	260.055	347.688	176.645	456.269	486.565	204.81	318.226	387.61	335.51	299.527	213.625	191.524	204.559	367.409	237.676	182.557	345.356	377.436
Two-way RM ANOVA
ZT9 WT vs ZT21 WT		F (1, 16) = 25.95
[truncated: 10 more columns]

## Sheet: Fig 1f
ZT
1	0.139004	0.234341	0.265541	0.341342	0.152798	0.151528	0.435945	0.206071	0.162673	0.176809
5	0.74846	0.46952	0.330144	0.969011	0.062819	0.503033	0.147021	0.259824	0.135788
9	1.01047	1.21706	2.28413	0.917524	0.286917	0.2839	0.058291	0.193993	1.184	2.56372
13	0.720569	0.537999	1.05042	0.621936	0.99583	3.2649	1.09659
17	0.250292	0.150234	0.071963	0.521465	0.122874	0.665171	0.10823	0.456108	0.323158	0.300503
21	0.532864	0.844611	0.856593	0.965592	0.33567	0.026141	0.047802	0.066962
Null hypothesis	Horizontal line
Alternative hypothesis	Cosinor [2]
P value	0.0015
Conclusion (alpha = 0.05)	Reject null hypothesis
Preferred model	Cosinor [2]
F (DFn, DFd)	7.450 (2, 51)

## Sheet: Fig 1g
Day	ZT9 anti-CD8						ZT9 iso						ZT21 anti-CD8						ZT21 iso
4	21.3504	31.417	25.205	34.7548	48.08	34.656	11.76	8.89056	29.6616	16.072	35.8195	18.944	32.3951	19.268	24.8832	21.4016	48.9985	39.8029	43.5409	34.4988	25.1571	33.1693	52.5255	40.0207
6	55.0277	48.6347	74.9676	55.6965	82.5127	50.7048	27.809	48.7269	62.3458	36.4958	51.6321	53.5658	40	45.8743	36.0672	77.7432	62.426	68.4285	69.9705	46.1637	47.823	54.1292	51.6426	58.9791
7	62.7264	48.6798	95.0547	53.5251	96.2959	66.3811	52.9079	52.7889	69.1172	26.8669	67.8107	52.5061	68.02	45.1656	68.0183	81.3094	44.2618	71.944	96.8342	96.6445	54.5115	66.689	76.7138	92.0672
8	86.8798	65.8086	112.456	74.1727	124.56	59.8348	58.7075	47.76	102.634	31.0464	72.698	71.65	80.143	55.0117	88.4134	88.0142	95.7118	115.906	136.51	136.72	60.7618	67.5816	132.65	158.683
9	103.556	79.815	142.433	105.117	228.707	108.254	89.93	59.2531	89.8541	45.76	136.462	88.5851	117.516	88.8204	143.487	205.127	135.168	188.796	188.433	185.679	73.8778	85.4769	177.189	157.533
10	147.605	193.063	213.478	145.669	367.096	218.589	129.092	108.715	153.305	78.7536	190.855	207.937	221.698	85.7092	242.797	311.311	227.871	373.688	322.022	201.881	122.345	132.089	314.193	227.479
Two-way RM ANOVA
ZT9 iso vs ZT21 iso		F (1, 10) = 6.401
