# Supplementary material for: Dendritic cells direct circadian anti-tumour immune responses
Source: Nature. 2022 Dec 5;614(7946):136–43. doi: 10.1038/s41586-022-05605-0 (PMC9891997; doi:10.1038/s41586-022-05605-0)
Supplement: Supplementary file 8 — Source Data Fig. 2 [file 41586_2022_5605_MOESM8_ESM.xlsx]

## Sheet: Fig 2a
ZT	9	21
	0.168042	0.452926
	1.63562	0.397323
	1.07481	0.296417
	1.12153	0.701209
	0.872575	0.222428
	1.51417	0.092928
	0.488791	0.198776
	1.12447	0.516046
Unpaired t test
P value	0.004
P value summary	**
Significantly different (P < 0.05)?	Yes
One- or two-tailed P value?	Two-tailed
t, df	t=3.435, df=14
How big is the difference?
Mean of column A	1
Mean of column B	0.3598
Difference between means (B - A) ± SEM	-0.6402 ± 0.1864
95% confidence interval	-1.040 to -0.2405
R squared (eta squared)	0.4574

## Sheet: Fig 2c
ZT	9	21
	1.65466	0.70375
	1.53155	0.772374
	3.49574	1.32744
	2.9831	0.490571
	2.62614	0.143909
	3.80435	1.21105
Unpaired t test
P value	0.004
P value summary	**
Significantly different (P < 0.05)?	Yes
One- or two-tailed P value?	Two-tailed
t, df	t=3.435, df=14
How big is the difference?
Mean of column A	1
Mean of column B	0.3598
Difference between means (B - A) ± SEM	-0.6402 ± 0.1864
95% confidence interval	-1.040 to -0.2405
R squared (eta squared)	0.4574

## Sheet: Fig 2d
ZT	9	21
	3531.4	1753.18
	1559.12	358.32
	2036.84	155.863
	1757.13	39.367
	1137.13	1025.37
	750.833	501.868
	924.49	387.6
	578.932	291.059
Unpaired t test
P value	0.0264
P value summary	*
Significantly different (P < 0.05)?	Yes
One- or two-tailed P value?	Two-tailed
t, df	t=2.481, df=14
How big is the difference?
Mean of column A	1534
Mean of column B	564.1
Difference between means (B - A) ± SEM	-970.4 ± 391.2
95% confidence interval	-1809 to -131.5
R squared (eta squared)	0.3054

## Sheet: Fig 2e
Dex+ CD8	9	21		Dex+ CD44+ CD8	9	21		%	9	21
	740	221.113			30	5.14215			0.13	0.037
	395.503	102.528			14.9247	2.62892			0.09	0.067
	558.982	474.043			18.3876	10.8559			0.079	0.067
	859.232				18.781				0.13
	440.538	111.689			82.3436	4.29575			0.066	0.029
	383.292	431.964			22.3587	28.1716			0.042	0.049
	716.639	259.19			52.437	17.9993			0.088	0.054
	217.755	51.2989			47.9062	0			0.042	0.037
	P value	0.0103			P value	0.0175			P value	0.0273
	P value summary	*			P value summary	*			P value summary	*
	Significantly different (P < 0.05)?	Yes			Significantly different (P < 0.05)?	Yes			Significantly different (P < 0.05)?	Yes
	One- or two-tailed P value?	Two-tailed			One- or two-tailed P value?	Two-tailed			One- or two-tailed P value?	Two-tailed
	t, df	t=2.998, df=13			t, df	t=2.721, df=13			t, df	t=2.485, df=13
	How big is the difference?				How big is the difference?				How big is the difference?
	Mean of column A	539			Mean of column A	35.89			Mean of column A	0.08338
	Mean of column B	236			Mean of column B	9.871			Mean of column B	0.04857
	Difference between means (B - A) ± SEM	-303.0 ± 101.1			Difference between means (B - A) ± SEM	-26.02 ± 9.562			Difference between means (B - A) ± SEM	-0.03480 ± 0.01400
	95% confidence interval	-521.4 to -84.65			95% confidence interval	-46.68 to -5.364			95% confidence interval	-0.06506 to -0.004550
	R squared (eta squared)	0.4088			R squared (eta squared)	0.3629			R squared (eta squared)	0.3221

## Sheet: Fig 2f
ZT	9	21
	1.17	0.77
	0.96	0.51
	1.05	0.83
		0.78
	P value	0.0193
	P value summary	*
	Significantly different (P < 0.05)?	Yes
	One- or two-tailed P value?	Two-tailed
	t, df	t=3.400, df=5
	How big is the difference?
	Mean of column A	1.06
	Mean of column B	0.7225
	Difference between means (B - A) ± SEM	-0.3375 ± 0.09927
	95% confidence interval	-0.5927 to -0.08231
	R squared (eta squared)	0.698

## Sheet: Fig 2g
Day	ZT9 Control									ZT9 CD4Cre																ZT21 Control																	ZT21 CD4Cre
4		34.2599	23.4045	37.7496	7.24048	16.2799	7.21035	10.4225	9.75375	36.5581	21.6386	23.4122	32.586	17.1334	26.309	21.8889	15.871	28.1494	19.7192	30.3676	12.5736	13.4281	13.9871	19.8736	15.2795		21.6531	42.849	18.8209	12.52	18.1867	15.5281	8.75495	18.0589	13.6557	35.8195	31.7203	18.1304	18.8209	44.3344	31.0657	15.6075	6.0417	31.4046	29.5728	36.7775	17.9781	16.258	16.0996
6		31.3057	40.322	40.5855	14.0315	19.9913	8.1995	12.0269	11.1924	33.2811	29.4802	42.8815	35.8726	29.4525	32.625	28.3883	22.3401	29.403	19.6915	29.3428	38.6898	43.907	22.1996	29.3562	25.1164		42.2364	54.0897	30.2331	20.2419	20.2212	15.8671	12.0443	14.5014	14.2264	37.8361	36.8	24.2293	30.878	46.8829	87.9217	42.517	35.6993	40.9284	27.433	46.5463	26.2417	29.3222	25.6708
7		36.8611	48.5061	62.6251	19.5255	41.3706	10.6879	22.2896	16.2522	67.6062	28.7339	41.1008	32.0582	30.9466	50.1566	22.1083	21.125	35.1821	32.6463	46.3406	49.0392	55.8882	40.8351	51.7495	28.224		67.6953	59.1073	33.7472	23.7474	27.5483	19.7355	12.9526	28.1514	13.6222	47.68	43.3752	41.2588	46.9929	74.8972	177.27	58.3523	51.6135	44.3609	33.0165	42.336	31.0126	48	53.0453
8		43.3616	40.6486	58.3307	22.3482	32.3057	12.0062	29.3378	28.1494	64.9152	25.7088	48.8547	51.9782	44.0683	40.7923	15.9384	36.6489	24.8227	31.8976	51.6379	59.8802	68.7299	48.0901	84.9765	28.4498		93.3678	58.4284	41.6065	25.5535	42.5398	30.7201	19.2128	34.7717	19.7182	68.8512	55.4064	70.0321	58.1175	136.44	276.61	87.4296	67.6731	45.5183	35.447	64.9316	35.1965	52.1173	91.3952
9		65.0708	52.3154	80.9992	32.5947	32.9216	14.3371	27.8258	40.5665	97.7364	35.9418	65.3329	48.8801	69.5827	65.6315	37.7844	39.8604	39.0963	44.1864	105.993	64.2611	122.827	70.375	86.1537	55.1591		135.832	64.8471	41.0027	33.8415	45.1763	27.1062	28.2528	58.2456	32.8615	90.9003	68.2833	116.606	104.553	197.724	345.694	167.442	80.7103	80.8594	50.179	93.4102	57.1536	65.1502	118.47
10		78.7743	58.532	90.0244	58.2911	43.0818	16.0084	30.5762	34.8843	115.765	42.0797	42.6257	124.022	89.0578	103.692	22.2948	43.1265	48.4815	58.72	86.3974	93.4861	152.344	80.2306	132.776	60.642		168.334	113.728	41.166	55.4131	42.8225	38.7451	36.3479	64.4356	39.0832	141.262	106.207	172.646	161.29	291.2	398.184	221.899	121.164	128.137	27.5559	50.1192	30.6122	79.3183	190.184
11		64.6649	96.3293	93.0362	35.7396	73.2244	25.9491	36.0753	58.6932	158.792	55.6533	53.7464	71.3309	179.64	179.068	29.1168	62.9398	67.914	72.5886	140.004	157.056	321.813	118.8	197.503	113.064		237.229	171.719	80.5962	41.5322	32.9656	39.0184	42.8923	85.6854	39.2675	188.725	146.618	336.622	263.611	390.446	482.467	330.407	176.53	159.699	56.1979	189.886	39.8432	109.751	218.746
12		80.4005	91.3985	121.971	47.1466	78.0739	34.5915	53.4851	73.714	184.462	75.5259	53.958	115.2	209.083	253.946	38.232	85	80.2001	77.0109	255.242	186.434	463.129	160.16	291.287	160.275		349.661	224.256	70.3499	42.6101	29.8795	40.2877	68.1861	91.6127	51.4846	275.327	206.697	441.902	502.14	500.58	622.184	330.407	250.801	174.534	75.7165	266.422	67.294	115.917	299.379
13		77.5874	195.462	166.425	63.7181	138.072	64.2813	57.024	108.365	282.934	130.18	85.3936	370.04	326.41	318.536	55.0078	134.547	156.568	100.088	357.815	326.344	672.509	225.882	414.197	227.463		492.953	383.414	102.832	67.1728	34.3166	64.147	121.436	175.848	139.397	306.058	336.235	578.594	580.955	731.127	845.414	330.407	415.334	228.923	90.7853	464.668	74.7225	178.741	464.461
Two-way RM ANOVA
ZT9 con vs ZT21 con		F (1, 22) = 5.065
ZT9 Cre vs ZT21 Cre		F (1, 21) = 0.1465

## Sheet: Fig 2h
Day	ZT9 Control																		ZT9 Clec9 Cre									ZT21 Control																	ZT21 Clec9 Cre
4		6.5824	26.1437	10.206	25.6135	14.3592	33.7814	19.9199	21.4438	19.7676	20.48	31.2056	25.5318	17.8802	17.28	21.4292	35.36	17.517	54.7477	25.7196	13.4354	23.3572	23.6737	12.4789	25.2859	35.549	31.8401		26.499	19.9287	12.2865	28.0023	24.0448	45.018	43.5626	34.0318	22.0648	29.6504	46.1666	64.2223	43.7633	41.2152	46.6385	44.4673	16.1697	16.3458	23.976	43.4159	20.1665
6		14.6907	38.4906	26.0814	39.36	40.6328	44.5451	36.1	39.528	37.6	40.572	37.926	39.0307	40.2195	40.3082	36.4165	40.247	25.7318	46.7121	31.8408	26.9806	34.333	48.2773	26.3889	68.75	89.376	53.792		46.262	29.229	36.5256	49.735	50.784	89.7345	68.75	71.25	53.958	78.0325	67.9728	71.4504	55.249	56.2975	67.0797	81.6893	34.7281	33.6609	73.1823	100.752	40.9354
7		29.276	69.0535	29.6298	51.7882	66.9096	87.75	50.336	42.588	39.71	44.376	48.4	43.5303	36.6026	48.4537	38.7016	49.2728	33.4451	67.993	58.5651	42.88	46.4556	86.247	58.4309	79.768	83.106	80.64		79.5825	69.4656	48.4555	78.0667	81.675	104.976	109.8	68.479	94.08	103.968	71.7696	72.1792	76.3755	60.1721	79.513	89.1647	58.4643	35.1769	102.668	169	70.992
8		37.445	78.5127	48.6687	63.517	103.903	94.8247	53.802	54.5455	70	62.5	65.664	57.4321	59.6059	56.3476	45.1568	46.1154	30.2326	84.042	97.1028	50.0006	69.7353	97.9062	71.9471	130.977	81.9315	127.832		105.141	122.94	61.5627	121.712	109.76	116.64	113.4	83.232	103.488	125.44	82.2028	107.312	93.2659	110.749	89.5829	99.6063	79.9016	39.9759	141.134	219.902	93.3942
9		58.8923	139.14	65.9431	95.4016	135	141.332	75	63.48	97.47	100.92	107.892	109.495	64.2419	58.8062	47.981	59.7429	48.5596	147.12	127.318	109.349	81.9752	182.988	118.6	186.2	160.55	157.604		164.422	163.844	113.761	193.331	159.744	137.984	118.8	105.056	134.54	162	127.247	119.37	159.259	140.25	120.266	91.7615	87.6415	74	137.764	258.372	116.064
10		74.7918	208.005	65.9486	149.066	207.666	197.382	81.25	75	151.552	89.888	92.3355	142.166	84.2048	73.0174	57.8057	89.5138	77.2714	163.155	214.243	145.62	94.5972	183.996	154.355	299.88	169.884	185.9		227.101	207.36	160.297	322.781	171.113	207.025	146.853	126	148.838	264.6	213.16	210.382	200.444	173.804	203.87	138.726	108.841	95.7444	241.206	369.554	191.714
11		123.35	312.745	101.369	186.803	269.977	317.277	120.6	90.75	208.088	139.264	124.468	161.623	110.779	94.5028	86.6471	141.61	100.454	209.52	322.397	206.238	132.278	280.845	279.299	364.5	196	156.645		340.83	314.272	230.306	418.983	179.56	235.824	200.9	144	200.9	358.4	286.078	300.002	266.913	212.29	233.508	197.775	146.775	182.24	252.333	485.733	277.825
12		212.158	490.204	134.218	243.101	334.774	417.863	147.456	78.416	246.519	181.3	246.42	281.105	197.864	111.007	90.8135	163.44	176.444	311.905	558.335	288.295	221.154	386.055	311.975	550	240.43	237.141		462.694	471.37	343.988	697.258	292.5	306.418	233.28	246.42	267.188	518.938	423.159	353.865	396.644	238.05	377.332	295.36	154.136	240.191	435.871	743.545	307.597
Two-way RM ANOVA
ZT9 con vs ZT21 con		F (1, 31) = 25.31
ZT9 Cre vs ZT21 Cre		F (1, 17) = 0.01730
[truncated: 5 more columns]

## Sheet: Fig 2i
CD11C+ MHCII high	ZT9 Control	ZT9 Clec9aCre	ZT21 control	ZT21 Clec9a Cre			Unpaired t test				Unpaired t test
	70406.5	53452.7	32476.5	11182.8			P value	0.0014			P value	0.294
	58758.4	43389	33169.1	36077.2			P value summary	**			P value summary	ns
	76189.7	35619.2	41979.7	52968.3			Significantly different (P < 0.05)?	Yes			Significantly different (P < 0.05)?	No
	119281	39106.5	25213.1	27530.9			One- or two-tailed P value?	Two-tailed			One- or two-tailed P value?	Two-tailed
	36570.1	47302.2	27161	59633.7			t, df	t=4.046, df=13			t, df	t=1.102, df=11
	77183.7	45628.4	30538.2	39402.3
	52171.7	37500	18365.3				How big is the difference?				How big is the difference?
	59837.3						Mean of column A	68800			Mean of column C	29843
							Mean of column C	29843			Mean of column D	37799
							Difference between means (C - A) ± SEM	-38957 ± 9627			Difference between means (D - C) ± SEM	7956 ± 7220
							95% confidence interval	-59755 to -18158			95% confidence interval	-7935 to 23846
							R squared (eta squared)	0.5574			R squared (eta squared)	0.09942
CD103+ CD11C+ MHCII high	9362.12	8224.6	3963.82	605.187			Unpaired t test				Unpaired t test
	7923.03	5316.53	5105.19	4640.69			P value	0.0029			P value	0.5778
	11670.3	5679.3	6063.6	5957.64			P value summary	**			P value summary	ns
	19076.3	10510.3	6343.38	6126.85			Significantly different (P < 0.05)?	Yes			Significantly different (P < 0.05)?	No
	5622.05	11060.4	4550.23	13342.2			One- or two-tailed P value?	Two-tailed			One- or two-tailed P value?	Two-tailed
	14784.5	13197.6	9037.82	11942			t, df	t=3.656, df=13			t, df	t=0.5735, df=11
	12234.2	4712.5	2373.82
	15988.1						How big is the difference?				How big is the difference?
							Mean of column A	12083			Mean of column B	8386
							Mean of column C	5348			Mean of column D	7102
							Difference between means (C - A) ± SEM	-6734 ± 1842			Difference between means (D - B) ± SEM	-1283 ± 2238
							95% confidence interval	-10714 to -2755			95% confidence interval	-6209 to 3642
							R squared (eta squared)	0.5069			R squared (eta squared)	0.02903
CD11b+ CD11C+ MHCII high	50580.9	37278.1	21431.5	8604.17			Unpaired t test				Unpaired t test
	42223.3	30337	21295.9	26143.8			P value	0.0012			P value	0.3815
	55308.2	22042	27427.1	37120.7			P value summary	**			P value summary	ns
	81968.8	21847.9	12822.5	14284.6			Significantly different (P < 0.05)?	Yes			Significantly different (P < 0.05)?	No
	26307.6	27808.6	15814.7	30242.3			One- or two-tailed P value?	Two-tailed			One- or two-tailed P value?	Two-tailed
	53595.7	22666.7	14737.5	18046.5			t, df	t=4.120, df=13			t, df	t=0.9116, df=11
	32447.4	24387.5	11583
	32758.7						How big is the difference?				How big is the difference?
							Mean of column A	46899			Mean of column B	26624
							Mean of column C	17873			Mean of column D	22407
							Difference between means (C - A) ± SEM	-29026 ± 7045			Difference between means (D - B) ± SEM	-4217 ± 4626
							95% confidence interval	-44244 to -13807			95% confidence interval	-14399 to 5965
							R squared (eta squared)	0.5663			R squared (eta squared)	0.07024
CD103+ CD11C+ MHCII high SIINFEKL+	4123.29	3469.08	1249.61	171.031			Unpaired t test				Unpaired t test
	2673.82	2053.54	1983.73	1278.43			P value	0.0068			P value	0.5161
	4958.85	1700.17	2155.95	1093.96			P value summary	**			P value summary	ns
	7097.49	4382.51	3085.3	2407.38			Significantly different (P < 0.05)?	Yes			Significantly different (P < 0.05)?	No
	1534.91	3651.77	1520.64	3944.64			One- or two-tailed P value?	Two-tailed			One- or two-tailed P value?	Two-tailed
	5498.49	4975.94	3783.27	5683.22			t, df	t=3.216, df=13			t, df	t=0.6709, df=11
	4787.31	1300	890.182
	5531.75						How big is the difference?				How big is the difference?
							Mean of column A	4526			Mean of column B	3076
							Mean of column C	2096			Mean of column D	2430
							Difference between means (C - A) ± SEM	-2430 ± 755.6			Difference between means (D - B) ± SEM	-646.4 ± 963.4
							95% confidence interval	-4063 to -797.9			95% confidence interval	-2767 to 1474
							R squared (eta squared)	0.4431			R squared (eta squared)	0.03931

## Sheet: Fig 2j
	ZT9 Control	ZT9 Clec9aCre	ZT21 Control	ZT21 Clec9a Cre				Unpaired t test			Unpaired t test
	1091.32	989.703	1080.48	480.725				P value	0.017		P value	0.2496
	659.184	1221.36	550.059	532.7				P value summary	*		P value summary	ns
	1188.12	1626.01	137.189	310.945				Significantly different (P < 0.05)?	Yes		Significantly different (P < 0.05)?	No
	1225.05	302.655	1081.93	784.615				One- or two-tailed P value?	Two-tailed		One- or two-tailed P value?	Two-tailed
	1378.94	315.288	253.358	461.744				t, df	t=2.735, df=13		t, df	t=1.205, df=13
	880.641	179.88	430.845	524.759
	593.651	361.56	252.354	212.886				How big is the difference?			How big is the difference?
	1853.64			393.666				Mean of column A	1109		Mean of column B	713.8
								Mean of column C	540.9		Mean of column D	462.8
								Difference between means (C - A) ± SEM	-567.9 ± 207.6		Difference between means (D - B) ± SEM	-251.0 ± 208.3
								95% confidence interval	-1017 to -119.4		95% confidence interval	-701.0 to 199.0
								R squared (eta squared)	0.3653		R squared (eta squared)	0.1005
