# Supplementary material for: Dendritic cells direct circadian anti-tumour immune responses
Source: Nature. 2022 Dec 5;614(7946):136–43. doi: 10.1038/s41586-022-05605-0 (PMC9891997; doi:10.1038/s41586-022-05605-0)
Supplement: Supplementary file 9 — Source Data Fig. 4 [file 41586_2022_5605_MOESM9_ESM.xlsx]

## Sheet: Fig 4a
WT	3	9	15	21	KO	3	9	15	21
	17.3892	15.8095	11.2322	12.1521		14.7705	9.4579	12.4487	8.48102
	18.904	17.2279	12.3009	10.3359		12.4805	10.8505	16.0027	12.3025
	15.908	9.49552	10.9106	11.6985		14.4088	10.748	8.97754	7.07129
	16.801	15.2998	7.3913	10.7163
	12.3378	12.0859	8.23257	12.5109
	All			WT			KO
	ANOVA summary			ANOVA summary			ANOVA summary
	F	4.51		F	7.218		F	2.364
	P value	0.0025		P value	0.0028		P value	0.1471
	P value summary	**		P value summary	**		P value summary	ns
	Significant diff. among means (P < 0.05)?	Yes		Significant diff. among means (P < 0.05)?	Yes		Significant diff. among means (P < 0.05)?	No
	R squared	0.5681		R squared	0.5751		R squared	0.4699

## Sheet: Fig 4b
CD11c+MHCII high	3	9	21			ANOVA summary
	1261	1360	1462			F	12.11
	1340	1477	1371			P value	0.0007
	1034	1979	1514			P value summary	***
	1231	1593	1375			Significant diff. among means (P < 0.05)?	Yes
	1168	1560	1552			R squared	0.6176
	1111	1664	1645
CD11b+ CD11c+ MHCII high	1466	1904	1940			ANOVA summary
	1800	1811	1736			F	11.4
	1177	2517	1910			P value	0.001
	1442	2012	1650			P value summary	***
	1474	1868	1825			Significant diff. among means (P < 0.05)?	Yes
	1330	2093	2198			R squared	0.6032
CD103+ CD11c+ MHCII high	1337	1278	1260			ANOVA summary
	1307	1357	1246			F	4.529
	1234	1788	1438			P value	0.0289
	1380	1514	1384			P value summary	*
	1102	1644	1547			Significant diff. among means (P < 0.05)?	Yes
	1129	1416	1466			R squared	0.3765

## Sheet: Fig 4c
WT	h
	18	0.950686	1.20542	0.530678	0.362819	0.579843	0.854581	0.86528	0.766359	1.1667	0.840479			Null hypothesis	Horizontal line
	24	1.46528	2.58484	1.57078	1.46006	1.45913	1.12011	1.3195	1.35726	1.00562	0.98169			Alternative hypothesis	Cosinor [2]
	30	0.568958	1.57239	1.21321	1.31873	1.51686	1.12648	1.11758	1.37911	0.8172	1.33074			P value	<0.0001
	36	1.12273	0.225563	0.782007	0.952159	0.59736	0.96565	0.954933	0.484253	0.589706	0.914172			Conclusion (alpha = 0.05)	Reject null hypothesis
	42	0.964319	0.374036	1.0439	1.11504	0.948729	0.943994	0.782269	1.1465	1.54278	0.95751			Preferred model	Cosinor [2]
														F (DFn, DFd)	13.68 (2, 47)
KO	18	1.27613	1.06919	1.16944	0.728552									Null hypothesis	Horizontal line
	24	0.444344	1.45785	1.34961	1.33175									Alternative hypothesis	Cosinor [2]
	30	1.49035	0.909369	0.909579	1.0563									P value	0.1989
	36	0.949253	0.651537	0.825455	0.698278									Conclusion (alpha = 0.05)	Do not reject null hypothesis
	42	1.02625	0.993578	0.798042	1.26931									Preferred model	Horizontal line
														F (DFn, DFd)	1.779 (2, 17)

## Sheet: Fig 4d
24 WT	36 WT	24 Per1/2 KO	36 Per1/2 KO	24 Bmal1 KO	36 Bmal1 KO
1.04322	0.622331	0.830802	0.848626	0.828143	0.535112
0.958569	0.426576	0.775071	0.873425	0.329579	0.713357
0.69738	0.401			0.874761	0.530182
1.43394	0.417275			0.587464	0.390152
Column B	36 WT			Column F	36 Bmal1 KO
vs.	vs.			vs.	vs.
Column A	24 WT			Column E	24 Bmal1 KO
Paired t test				Paired t test
P value	0.0369			P value	0.5508
P value summary	*			P value summary	ns
Significantly different (P < 0.05)?	Yes			Significantly different (P < 0.05)?	No
One- or two-tailed P value?	Two-tailed			One- or two-tailed P value?	Two-tailed
t, df	t=3.595, df=3			t, df	t=0.6701, df=3
Number of pairs	4			Number of pairs	4

## Sheet: Fig 4e
	24h Lyz2Cre:Bmal1flox	CT36 Lyz2Cre:Bmal1flox	24h Control	36h Control
	3510	8289	1946	7860
	4752	1054	2470	7583
	8230	8281	5493	6820
	2366	618	4111	7037
	6137	6454
	Column B	CT36 Lyz2Cre:Bmal1flox	Column D	CT36 Control
	vs.	vs.	vs.	vs.
	Column A	CT24 Lyz2Cre:Bmal1flox	Column C	CT24 Control
	Paired t test		Paired t test
	P value	0.9682	P value	0.0352
	P value summary	ns	P value summary	*
	Significantly different (P < 0.05)?	No	Significantly different (P < 0.05)?	Yes
	One- or two-tailed P value?	Two-tailed	One- or two-tailed P value?	Two-tailed
	t, df	t=0.04247, df=4	t, df	t=3.660, df=3
	Number of pairs	5	Number of pairs	4

## Sheet: Fig 4f
Division index	24	36	48		F	34.52
	1.25	1.73	1.08		P value	0.0272
	0.81	1.68	0.7		P value summary	*
	1.13	1.61	0.93		Statistically significant (P < 0.05)?	Yes
					Geisser-Greenhouse's epsilon	0.5047
					R squared	0.9452
Expansion index	3.03	4.07	2.7		F	29.93
	2.08	3.91	1.96		P value	0.0298
	2.8	3.67	2.3		P value summary	*
					Statistically significant (P < 0.05)?	Yes
					Geisser-Greenhouse's epsilon	0.5148
					R squared	0.9374

## Sheet: Fig 4g
24 WT	24 KO	36 WT	36 KO				Column C	CT36 WT		Column D	CT36 KO
5.63	5.97	6.47	5.98				vs.	vs.		vs.	vs.
5.87	6.28	6.36	5.91				Column A	CT24 WT		Column B	CT24 KO
6	6.13	6.44	6.02
5.91	6.1	6.49	6.17				Unpaired t test			Unpaired t test
							P value	0.0004		P value	0.2791
							P value summary	***		P value summary	ns
							Significantly different (P < 0.05)?	Yes		Significantly different (P < 0.05)?	No
							One- or two-tailed P value?	Two-tailed		One- or two-tailed P value?	Two-tailed
							t, df	t=6.994, df=6		t, df	t=1.190, df=6

## Sheet: Fig 4h
24 iso	36 iso	24α80	36α80
0.820428	1.17957	0.961761	1.0194
0.964401	1.0356	1.00492	0.939841
0.612216	1.38778	1.00391	0.933542
0.95897	1.04103	0.969697	0.969697
0.982185	1.01781	0.95943	1.02323
0.97465	1.02535
0.977326	1.02267
0.98065	1.01935
0.973057	1.02694
P value	0.0114	P value	0.8999
P value summary	*	P value summary	ns
Significantly different (P < 0.05)?	Yes	Significantly different (P < 0.05)?	No
One- or two-tailed P value?	Two-tailed	One- or two-tailed P value?	Two-tailed
t, df	t=2.856, df=16	t, df	t=0.1298, df=8

## Sheet: Fig 4i
24iso	36iso	24α80	36α80
10.2	13.4	11.7	11.6
11.5	14.1	11.8	10.4
10.1	11.8	9.76	10.9
10.4	12.5	10	12
9.38	11.3	10.6	10.1
12	11.3	10.6	11.4
P value	0.0151	P value	0.4954
P value summary	*	P value summary	ns
Significantly different (P < 0.05)?	Yes	Significantly different (P < 0.05)?	No
One- or two-tailed P value?	Two-tailed	One- or two-tailed P value?	Two-tailed
t, df	t=2.927, df=10	t, df	t=0.7075, df=10

## Sheet: Fig 4j
Day	ZT9 iso											ZT9 αCD80											ZT21 iso											ZT21 αCD80
4	36	33.0241	39.9678	32.2031	35.8586	16.0487	23.4407	21.9307	16.5706	22.2226		46.3175	24.832	35.4254	26.9144	42.9534	25.2607	32.1982	31.3344	22.9679	20.9156		46.1892	43.9582	38.4	31.487	36	35.2659	30.0712	33.2	26.2795	16.4738		20.384	19.3202	20.6615	43.9948	17.145	23.4336	22.8702	23.6996	20.8399	21.7651
6	42.2478	46.1472	38.2788	25.0852	36.8868	33.2	35.6845	28.6746	46.575	43.2696		46.5023	32.4142	47.0409	36.1564	59.2923	39.69	41.2439	36.2639	40.9554	39.7782		71.8865	61.8021	58.4643	55.6348	56.9462	72.0477	89.6195	72.2135	90.2413	42.6101		33.1401	28.0584	43.6	68.8976	27.0426	33.12	35.2	29.3203	25.0463	31.7476
7	48.373	45.0687	38.7014	37.2949	47.2774	53.9875	46.2531	75.883	44.4679	37.6358		47.0169	37.1966	40.8629	41.6172	69.4467	51.0842	87.4063	50.5724	86.9013	73.3535		71.5653	75.8014	73.4553	87.6224	68.85	112.229	107.546	110.857	102.404	64.6272		41.6304	30.6362	56.3299	68.3508	29.1915	46.5359	50.5911	42.7841	46.5241	58.2012
8	65.6709	59.2923	41.1461	42.777	65.017	74.5186	71.465	77.3802	49.8306	58.1006		64.261	35.1076	49.1213	40.8703	69.625	56.541	104.901	62.5301	103.893	93.2836		86.8455	84.888	109.083	94.0363	79.6778	206.463	190.012	151.327	166.887	81.9597		47.2813	42.4	58.8443	89.0147	47.2334	85.0014	79.461	79.1694	46.9035	70.2768
9	56.4559	56.3892	39.7426	51.6571	58.7204	102.277	126.54	149.212	85.4342	90.1618		77.8349	38.5186	45.5598	44.944	93.0838	66.1568	109.541	76.2242	137.08	107.209		87.1049	77.4174	107.206	91.2558	70.7798	273.924	235.284	214.302	208.685	111.272		57.6112	50.1075	66.27	74.9008	51.5088	145.058	77.1071	79.6068	52.0208	92.8631
10	72.75	75.3572	70.9818	85.2267	90.6918	110.614	147.059	173.848	118.654	109.791		92.997	74.9331	71.656	50.8924	116.64	54.0291	129.583	81.9507	187.548	108.722		137.735	125.93	134.56	156.075	95.1795	310.85	264.306	213.18	243.384	137.692		82.2546	79.3268	140.04	119.52	61.9408	199.066	83.2656	74.7969	71.6732	106.75
11	101.992	97.2199	89.6494	113.94	94.5717	152.77	159.138	243.458	130.529	111.071		95.5472	105	78.416	72.9581	149.066	74.7656	136.414	112.14	207.224	194.487		163.845	117.122	148.009	200.45	112.918	376.78	293.284	280.64	359.613	151.632		108.72	74.8077	150.308	132.935	81	269.472	79.4524	80.3466	81.3205	114.361
12	109.601	127.963	104.699	109.04	101.223	168.369	216.352	314.387	167.025	158.35		116.243	121.72	79.627	81.3022	199.571	93.0304	158.714	125.22	248.667	160.229		179.095	153.096	175.843	269.776	142.142	513.62	348.507	377.488	395.063	172.66		104.968	82.725	184.812	173.007	92.512	314.269	72.9699	90.0912	83.5604	117.616
Two-way RM ANOVA
ZT9 iso vs ZT21 iso		F (1, 18) = 10.25
ZT9 antiCD80 vs ZT21 antiCD80		F (1, 18) = 0.1789

[truncated: 1 more sheets: Fig 4k]
