# Supplementary material for: Dendritic cells direct circadian anti-tumour immune responses
Source: Nature. 2022 Dec 5;614(7946):136–43. doi: 10.1038/s41586-022-05605-0 (PMC9891997; doi:10.1038/s41586-022-05605-0)
Supplement: Supplementary file 10 — Source Data Fig. 5 [file 41586_2022_5605_MOESM10_ESM.xlsx]

## Sheet: Fig 5a
Day	ZT9												ZT21												Control
5	34.7733	31.428	25.6141	30.3522	28.1415	22.869	15.7096	12.2142	7.13198	21.5292	24.5146	18.211	50.1893	22.9692	46.8644	20.1216	22.3237	34.3455	14.376	7.62842	13.8281	5.24	19.992	19.3024	29.9785	39.8701	33.6
6	53.6994	23.8199	53.2995	44.9152	58.65	31.3577	18.487	8.53805	4.34	20.7278	32.1809	23.2991	80.5414	31.5268	62.2742	23.8875	29.8512	53.5224	19.3994	13.1941	29.5777	8.91088	44.1088	33.3717	50.2619	52.6703	22.46
7	66.5757	23.9074	52.6399	39.3534	61.9851	37.7546	24.615	16.3592	4.6	26.1999	39.1935	26.1479	84.5509	47.8507	69.2738	30.2691	35.0156	50.8873	30.42	17.7064	37.7606	11.8733	51.7108	34.1902
8	99.2313	23.0202	42.4062	60.0319	56.3797	51.0907	33.8442	20.133	7.26833	37.2106	41.2951	37.2867	119.224	63.1018	97.9623	31.4721	61.1441	83	38.3425	19.7098	57.1459	28.4672	101.427	63.5575	94.8724	82.2078	58.8396
9	90.5107	24.7096	36.4621	49.8844	67.6329	53.6204	47.4316	33.382	4.66	48.1998	63.7391	49.7768	121.957	46.3678	92.2579	54.7608	52.3813	70.8757	69.6723	31.0466	81.092	40.1508	138.332	82.6074
10	125.679	35.3397	42.4987	58.0566	84.0172	55.0381	55.6375	30.9234	6.59611	60.5981	86.3921	48.074	168.516	104.044	145.34	73.2712	76.3035	110.085	47.9107	34.3414	85.2906	44.8844	193.715	98.627	145.327	219.031	128.38
11	146.816	30.0424	75.3249	77.6798	118.915	72.2739	54.5455	27.6031	4.74883	66.4511	88.3324	42.5319	171.928	178.879	139.488	79.9602	101.154	172.092	49.1901	40.1445	104.233	39.2352	223.725	117.538
12	172.586	28.1616	61.3751	75.7867	136.98	78.0644	53.904	31.0392	10.5151	52.5756	71.1245	48.6971	147.963	210.638	137.226	94.4821	111.097	194.734	74.1285	36.0141	160.217	38.9856	414.5	109.955	228.34	301.411	205.63
13	169.048	26.1632	81.347	66.9879	175.144	79.8853	70.1825	30.5637	12.7832	59.7589	75.9027	54.311	190.284	240.374	162.68	98.1556	131.76	198.852	104.86	40.0644	173.975	46.4038	460.18	135.416
14	227.722	52.0784	139.68	93.3392	256.745	80.5792	67.9042	37.3755	8.6802	85.7194	98.8807	55.775	217.978	324.818	156.375	94.0896	171.644	269.054	122.372	58.2775	170.815	62.2517	542.062	163.322
Two-way RM ANOVA		F (DFn, DFd)	P value
ZT9 vs 21		F (1, 22) = 5.481	P=0.0287
ZT9 vs Control		F (1, 13) = 11.05	0.0055
ZT21 vs Control		F (1, 13) = 1.419	0.2548

## Sheet: Fig 5b
Day	ZT9 Control					ZT9 Clec9 Cre					ZT21 Control					ZT21 Clec9 Cre
4	23.8626	11.232	16.7214	23.566	32.3071	21.5937	16.8197	25.7762	23.6657	37.9378	22.869	8.93022	23.698	17.1058	24.5934	28.2752	21.1798	30.1935	24.255	27.2214
6	19.845	21.1154	32.5622	30.1209	50.2661	32.1935	29.2065	32.2003	29.9538	47.7398	38.0746	35.84	34.88	30.0712	36.3609	30.9841	26.595	31.3496	40.477	38.2428
8	36.234	33.8202	39.7557	37.2786	58.2604	55.7582	37.6105	41.815	30.7028	54.2504	40.8995	58.3699	60.5204	43.1005	91.2983	38.284	48.1319	50.4869	69.5768	41.154
10	38.9992	30.5809	42.4717	33.04	72.125	65.0916	49.1839	57.8497	40.6294	54.8803	79.7092	83.9891	87.3936	83.4081	109.959	47.347	60.7152	60.8468	82.778	46.08
12	36.9873	27.38	60.0331	47.6478	78.416	66.564	54.4476	54.208	41.9614	35.9857	104.49	67.0734	93.3227	74.2836	119.017	39.7527	61.3875	63.2878	79.5906	54.9955
Two-way RM ANOVA
ZT9 con vs 21 Con		F (1, 8) = 8.322
ZT9 cre vs 21 cre		F (1, 8) = 0.8097

## Sheet: Fig 5c
CD103+ SIINFEKL+ CD11C+ MHCII+	ZT9 Control	ZT9 Bmal1ΔDC	ZT21 Control	ZT21 Bmal1ΔDC			ZT9 con vs ZT21 con				ZT9 KO vs ZT21 KO
	30369.4	4152.21	10168.9	7276.27			Unpaired t test				Unpaired t test
	37426.5	13688.6	3130.04	2448			P value	0.0026			P value	0.1684
	12223.8	12478.6	2306.61	1446.81			P value summary	**			P value summary	ns
	22950	4202.25	4935.91	7545.2			Significantly different (P < 0.05)?	Yes			Significantly different (P < 0.05)?	No
	22500	6724.44	8405.03	4500.44			One- or two-tailed P value?	Two-tailed			One- or two-tailed P value?	Two-tailed
							t, df	t=4.301, df=8			t, df	t=1.515, df=8
CD11b+ SIINFEKL+ CD11C+ MHCII+	45411.4	10212.9	29449.4	16060.7			P value	0.0024			P value	0.3493
	69761	30201.3	11097.4	9070.15			P value summary	**			P value summary	ns
	32219	41564.6	5511.89	4948.09			Significantly different (P < 0.05)?	Yes			Significantly different (P < 0.05)?	No
	48183.6	12861.4	13836.3	27051			One- or two-tailed P value?	Two-tailed			One- or two-tailed P value?	Two-tailed
	50130	22037	18063.7	12346.6			t, df	t=4.368, df=8			t, df	t=0.9941, df=8

## Sheet: Fig 5d
ZT9 Control	ZT9 Bmal1ΔDC	ZT21 Control	ZT21 Bmal1ΔDC			ZT9 con vs ZT21 con			ZT9 KO vs ZT21 KO
1018792	244645	451537	288828			P value	0.0069		P value	0.7471
1295671	456608	238146	468039			P value summary	**		P value summary	ns
499476	307988	144148	225384			Significantly different (P < 0.05)?	Yes		Significantly different (P < 0.05)?	No
676587	277527	491674	562034			One- or two-tailed P value?	Two-tailed		One- or two-tailed P value?	Two-tailed
1065570	461720	395008	331996			t, df	t=3.605, df=8		t, df	t=0.3338, df=8

## Sheet: Fig 5e
Day	ZT9 DC						ZT21 DC						Control
5	27.913	26.4206	28.2173	22.8827	33.68	29.4037	20.449	24.1738	20.9498	27.38	22.3245	40.72	29.6281	32.8	21.78	40.72	36.0803	22.542
6	34.64	41.2327	28.6746	36.1815	42.3801	38.88	30.976	42.8655	28.2694	25.9112	31.0379	60.8037	48.8	42.72	38.64	50.4761	29.4769	10.14
8	48.0026	58.0035	58.2702	46.6763	66.9611	63.0144	79.8627	68	46.0992	65.4267	77.7411	101.654	135.023	140.503	82.7698	115.02	65.6863	29.0322
10	60.4976	42.16	73.161	93.2572	97.5109	96.3077	69.3972	100.235	62.4469	123.593	95.8925	171.517	164.959	203.957	190.117	200.955	144.704	56.8839
12	103.443	84.9395	87.5293	95.8443	115.195	98.1668	104.86	136.856	95.0322	190.799	140.85	168.254	319.962	513.287	311.221	486.599	293.657	114.297
14	173.874	91.5898	115.431	147.646	87.0657	89.4744	180.698	159.157	124.781	415.872	154.864	236.186
16	161.865	111.798	137.251	250.333	179.543	142.249	315.618	267.842	278.429	549.874	491.627	245.497
Two-way RM ANOVA
ZT9 DC vs ZT21 DC		F (1, 10) = 10.99

## Sheet: Fig 5f
h
24	1	1	1
30	1.12362	0.837745	1.15446
36	1.81576	1.67266	3.01104
42	1.36334	1.33781	1.61195
Null hypothesis	Horizontal line
Alternative hypothesis	Cosinor [2]
P value	0.0169
Conclusion (alpha = 0.05)	Reject null hypothesis
Preferred model	Cosinor [2]
F (DFn, DFd)	6.644 (2, 9)

## Sheet: Fig 5g
24	36
2760	3384
3082	3522
4639	4575
4692	5022
8950	10376
4044	4086
2818	3303
Ratio paired t test
P value	0.0166
P value summary	*
Significantly different (P < 0.05)?	Yes
One- or two-tailed P value?	Two-tailed
t, df	t=3.292, df=6
Number of pairs	7

## Sheet: Fig 5h
24	36
1.91161	2.70769
1.33355	2.02642
0.312283	0.845116
0.442563	0.543567
Paired t test
P value	0.0405
P value summary	*
Significantly different (P < 0.05)?	Yes
One- or two-tailed P value?	Two-tailed
t, df	t=3.466, df=3
Number of pairs	4

## Sheet: Fig 5i
24	36
3.85	5.61
3.18	4.43
3.33	4.31
3.04	4.73
Unpaired t test
P value	0.0061
P value summary	**
Significantly different (P < 0.05)?	Yes
One- or two-tailed P value?	Two-tailed
t, df	t=4.143, df=6

## Sheet: Fig 5j
vaccinations	morning						afternoon
0	1	1	1	1	1	1	1	1	1	1
2	0.5	109	1.58333	2.5	4	27.5	2.49635	4.875	3	3.66667
4	20.75	208	4.25	77.5	24.6	31.25	2.18978	7.375	7	25.3333
Are the slopes equal?
F = 37.00. DFn = 1, DFd = 2
P=0.0260
