# Supplementary material for: Dendritic cells direct circadian anti-tumour immune responses
Source: Nature. 2022 Dec 5;614(7946):136–43. doi: 10.1038/s41586-022-05605-0 (PMC9891997; doi:10.1038/s41586-022-05605-0)
Supplement: Supplementary file 11 — Source Data Extended Data Fig. 1 [file 41586_2022_5605_MOESM11_ESM.xlsx]

## Sheet: Ex Fig 1a
	See Figure 1a

## Sheet: Ex Fig 1b
Day	ZT9					ZT 21
6	4.6	1.05	2.56	2.45134	4.94	5.8	6.5268	7.056	7.3	7.12215
8	22.8134	20.2122	25.7608	20.861	16.1798	37.6075	49.0193	55.572	39.3372	48.377
10	41.9162	38	42.1087	46.9945	31.8168	62.6475	65.3672	64.2927	64.8554	54.1843
12	48.6202	49.8963	52.4475	48.865	44.0433	66.9262	85.7344	70.0457	91.1456	68.637
14	99.238	82.0125	118.44	109.835	81.0526	144.055	141.532	141.659	187.484	158.357
16	139.469	85.9154	129.839	124.755	111.642	184.923	175.712	184.004	198.292	221.446
Two-way RM ANOVA
		F (2.100, 16.80) = 282.0

## Sheet: Ex Fig 1c
Day	ZT9												ZT 21
4	0.84	0.77	0.94	0.77	2.13	1.09	1.5	0.84	0.61	0.61	0.54	1.36	1.39	0.83	0.83	0.83	0.69	0.83	0.44	0.83	1.89	1.1	1.39	0.96
8	1.148	0.887	1.726	0.69	0.614	0.844	1.772	0.939	1.898	0.767	0.614	1.044	3.528	2.701	3.528	1.984	3.175	1.984	4.911	2.183	3.881	1.984	3.528	2.971
13	2.55636	2.76939	1.36339	2.41576	2.72679	2.04509	2.65862	1.36339	2.21552	1.04385	1.49973	2.04509	5.51217	6.61461	7.71704	3.88057	4.46486	5.80432	7.16582	5.35783	7.71704	3.88057	6.06339	3.24116
16	4.09018	3.57891	6.81697	4.90822	2.86313	3.34032	3.27215	2.43707	3.34032	3.54483	3.32327	6.13527	11.1125	12.3473	8.02572	7.93753	9.87781	10.7157	17.639	6.35002	12.3473	4.85071	12.3473
19	7.66909	4.77188	8.436	6.51873	3.32327	3.8175	4.29469	2.62453	3.8175	4.29469	3.54483	8.436	16.757	15.8751	9.87781	9.87781	17.639	14.1387	23.8126	7.40836	16.8672	6.35002	15.8751
20	7.49867	4.98491	7.49867	5.36836	8.90467	7.24303	5.52175	4.56311	2.86313	3.18693	4.09018	8.436	18.7414	24.2536	18.1902	18.5209	38.034	21.1667	15.4341	11.1125	17.639	21.8282
Two way ANOVA
	F (1, 22) = 77.75

## Sheet: Ex Fig 1d
ZT9	ZT21
220	212.5					Unpaired t test
146.3	275					P value	0.0418
220	206.3					P value summary	*
157.5	210					Significantly different (P < 0.05)?	Yes
261.3	431.3					One- or two-tailed P value?	Two-tailed
212.5	240					t, df	t=2.175, df=20
162	187.5
133.9	141.8
84	200
93.5	247.5
120
247.5

## Sheet: Ex Fig 1e
Day	ZT9								ZT21
6	0.386141	0.552089	0.339199	0.429349	0.264723	0.19228	0.531886	0.554514	0.579664	0.815403	0.602545	0.724772	0.948858	0.832804
7	0.441315	0.64228	0.397506	0.70106	0.352656	0.252374	0.793442	0.475073	0.866755	0.90447	0.956162	1.49645	1.37777	1.2569
8	0.644144	0.936973	0.54141	0.948079	0.468916	0.323413	0.777811	0.605983	0.945339	1.1139	1.29573	1.61086	1.56937	1.35122
9	1.42727	1.50368	1.11307	1.29682	0.783637	0.47747	0.863815	0.727871	1.00185	1.57107	2.186	2.11586	2.10448	1.61804
10	1.73005	1.90291	1.19922	1.79474	0.88145	0.615064	1.19071	0.668329	1.2682	1.66558	2.42842	3.11876	2.68892	1.69732
11	1.81938	2.9495	1.57431	3.05195	1.30751	1.04965	1.25936	0.783779	1.77739	2.10455	3.04279	3.84775	3.26619	2.01624
12	2.28263	3.88032	2.22494	3.74454	1.80081	1.37041	1.50867	1.04628	1.93626	3.01884	3.93579	4.56392	3.68775	2.332
Two-way RM ANOVA
	F (1, 12) = 9.256

## Sheet: Ex Fig 1f
9	21
169000000	219000000
154000000	284000000
64500000	399000000
205000000
132400000	199500000
60374000	166500000
6779000	184900000
193300000	86160000
P value	0.047
P value summary	*
Significantly different (P < 0.05)?	Yes
One- or two-tailed P value?	Two-tailed
t, df	t=2.194, df=13

## Sheet: Ex Fig 1g
Day	ZT 9									ZT 21
4	8.96017	4.75283	6.2436	12.8673	8.36422	4	3.97361	2.816	7.22085	31.3577	17.5887	18.1086	5.33624	5.2038	10.5678
6	15.0261	10.1384	34.5378	21.73	22.5835	6.05	6.95401	6.30789	12.5017	24.2847	30.5762	24.9423	13.8182	6.21726	24.1338
7	21.0223	15.0641	67.625	21.1243	23.8452	11.999	15.5201	12.5328	16.2683	34.5267	63.3488	33.774	21.142	12.9731	52.7557
8	38.8693	18.2386	87.7373	34.0472	37.7824	19.721	22.6625	21.8593	24.4296	41.2191	89.3944	62.8288	34.4531	19.7852	99.1371
9	43.6219	24.745	117.658	49.3082	72.6516	35.9094	52.3283	42.527	38.7471	61.4079	245.34	81.1486	50.9861	33.04	129.808
10	80.447	27.327	215.725	68.645	133.627	65.8496	105.844	76.9434	50.8988	116.895	384.009	119.854	93.1228	64.4892	210.465
11	119.122	35.04	258.208	87.0299	201.247	109.8	194.835	138.154	87.3342	152.461	498.87	239.135	152.256	135.21	303.36
12	142.899	48.9078	252.458	151.904	309.701	164.152	198.227	209.079	105.84	237.428	797.607	263.9	399.341	203.014	678
Two-way RM ANOVA
	F (1, 13) = 5.467
