# Supplementary material for: Dendritic cells direct circadian anti-tumour immune responses
Source: Nature. 2022 Dec 5;614(7946):136–43. doi: 10.1038/s41586-022-05605-0 (PMC9891997; doi:10.1038/s41586-022-05605-0)
Supplement: Supplementary file 12 — Source Data Extended Data Fig. 2 [file 41586_2022_5605_MOESM12_ESM.xlsx]

## Sheet: Ex Fig 2b
	ZT
CD45	1	0.300233	1.108	0.444689	0.591966	0.39608	0.489514	0.638468	0.626713	0.578447	0.507825			Null hypothesis	Horizontal line
	5	0.911452	0.434643	0.67629	1.89931	0.432779	1.11079	0.461296	1.04733	0.412743				Alternative hypothesis	Cosinor
	9	0.710074	0.728547	1.73213	1.31637	0.467235	1.04565	0.159292	0.351111	1.27598	2.21361			P value	0.1006
	13	1.59696	0.36389	1.13667	0.606376	0.93922	3.33578	1.1097						Conclusion (alpha = 0.05)	Do not reject null hypothesis
	17	0.370212	0.569501	0.119088	0.754806	0.294361	1.3836	0.343256	0.792062	0.643945	0.548446			Preferred model	Horizontal line
	21	1.17999	1.32932	1.9421	1.14067	0.593404	0.107379	0.142119	0.169147					F (DFn, DFd)	2.404 (2, 51)
	ZT
CD4	1	0.501201	0.880595	0.635929	0.823658	0.504419	0.54639	1.07517	0.550459	0.679387	0.49439			Null hypothesis	Horizontal line
	5	0.91604	0.478461	0.571685	2.01125	0.201625	0.663199	0.332304	0.856022	0.289858				Alternative hypothesis	Cosinor
	9	0.764124	0.727858	2.00182	1.54602	0.422268	0.537908	0.121484	0.281415	1.25115	2.34595			P value	0.1132
	13	1.6207	0.368017	0.714524	0.603875	1.15573	4.93139	1.06723						Conclusion (alpha = 0.05)	Do not reject null hypothesis
	17	0.534244	0.312057	0.165836	0.700618	0.230356	0.8987	0.188449	0.704589	0.506631	0.494871			Preferred model	Horizontal line
	21	0.652877	1.15284	1.39518	1.12028	0.528174	0.08594	0.182704	0.173637					F (DFn, DFd)	2.275 (2, 51)
	ZT
Treg	1	0.426968	0.385905	0.442806	0.528451	0.377253	0.535553	0.169853	0.364211	0.705028	0.386738			Null hypothesis	Horizontal line
	5	0.292495	0.213667	0.112955	0.705542	0.105139	0.689605	0.346955	0.959401	0.260564				Alternative hypothesis	Cosinor
	9	1.28987	1.50044	1.20938	1.18933	0.456039	0.354933	0.131485	0.385572	1.22595	2.257			P value	0.0698
	13	0.195241	0.467088	0.227897	0.178086	0.250653	0.413076	0.304033						Conclusion (alpha = 0.05)	Do not reject null hypothesis
	17	0.238285	0.274458	0.233093	0.653476	0.172327	0.482835	0.17674	0.416542	0.379181	0.397186			Preferred model	Horizontal line
	21	0.402952	0.883754	0.907353	1.03652	0.52293	0.070196	0.1452	0.177879					F (DFn, DFd)	2.805 (2, 51)

## Sheet: Ex Fig 2c
Day	ZT9 anti-CD4				ZT9 iso						ZT21 anti-CD4					ZT21 iso
4	15.0748	20.226	20.6331	24.2941	35.2391	26.5212	15.9181	17.6124	9.50237	9.7006	29.861	31.3326	36.8439	36.692	21.463	27.1617	32	29.7992	36.96	33.2122	35.4714
6	18.9003	45.52	33.048	32	37.5977	35.2428	19.7389	24.5749	26.7115	14.3552	65.1232	46.6892	74.9776	106.57	46.1894	41.1564	71.9194	39.0832	93.8762	75.8989	72.0337
7	67.0323	69.3597	63.5065	68.9031	72.3946	51.5115	29.5295	35.2749	50.0851	28.9764	72.8949	68.2259	85.5913	116.761	89.4105	57.1517	102.397	50.4984	146.362	124.718	108.313
8	77.2984	124.977	82.4855	87.0426	99.5819	77.5884	55.9948	57.7653	58.8715	41.4175	92.7408	100.517	168.613	221.651	86.7085	109.791	151.975	67.8291	261.274	239.188	146.562
9	117.895	185.862	101.43	75.0172	99.9358	114.983	90.5488	64.9318	92.8746	42.8655	154.015	107.888	246.443	215.503	151.172	140.181	215.489	124.92	290.103	275.925	226.968
10	197.201	238.024	121.391	193.612	180.531	165.058	111.269	93.0813	111.1	59.2707	198.264	165.336	264.67	221.625	158.542	194.834	295.418	147.805	442.583	392.227	301.431
11	273.897	233.112	201.266	211.575	299.159	275.162	156.096	124.493	203.801	113.923	222.077	183.405	312.096	277.069	156.379	283.945	439.863	194.161	465.998	459.468	403.614
12	279.136	272.274	281.99	261.726	440.226	348.835	227.597	135.145	202.95	170.224	231.662	242.4	453.397	234.058	247.241	407.61	590.823	243.832	686.116	544.082	624.74
Two-way RM ANOVA
ZT9iso vs ZT21iso		F (1, 10) = 12.85
ZT9anti-CD4 vs ZT21anti-CD4		F (1, 7) = 1.213

## Sheet: Ex Fig 2d
Day	ZT9 anti-Ly6G						ZT9 iso					ZT21 anti-Ly6G						ZT21 iso
4	22.1169	6.01721	8.21516	13.1843	9.51396	0	6.15956	6.413	3.64983	17.7653	9.29857	17.9843	12.8732	9.91537	36.2211	19.0383	9.42415	17.3344	20.142	17.5538	9.72937	32.3241
6	34.7936	13.6629	14.2721	24.5011	29.939	7.34832	14.504	13.125	18.0815	34.4	22.016	33.7329	40.1684	20.5913	58.5808	24.6644	23.9664	50.8678	41.2898	36.4316	26.1802	59.2672
7	42.0856	7.51896	11.9774	16.3863	32.3084	3.66842	16.5407	15.2096	13.8154	30.4156	20.4094	39.2837	50.0152	21.3456	78.4124	31.4226	24.4089	38.96	37.6447	37.8715	34.4	50.2432
8	43.3632	7.3527	13.6758	17.4422	44.6484	6.8359	20.6119	19.2939	20.691	29.9731	23.7896	62.4825	57.4001	29.9216	93.2045	52.2501	31.117	61.653	65.5441	41.2936	52.6361	68.2395
9	38.2623	15.6006	19.9391	32.1388	53.5348	7.40912	23.7969	25.9661	21.3376	44.2618	44.8429	84.4104	95.7216	40.3065	138.157	59.4075	72.3517	80.6093	79.1129	64.512	70.5407	96.0087
10	58.3084	19.0226	20.23	47.5506	83.3297	9.8415	27.9338	32.5537	46.1894	75.6818	50.164	118.043	92.2577	59.7814	198.82	75.6972	74.8421	122.167	118.126	92.2771	106.331	112.228
11	64.3339	29.4969	23.843	42.6465	142.669	18.0322	44.5794	59.7028	63.5552	106.007	82.4441	183.563	129.119	77.1587	391.995	133.2	99.0821	167.062	172.371	143.945	165.321	155.682
12	53.1408	40.7107	50.4252	70.0835	138.24	24.9689	64.6328	77.0052	116.192	162.765	157.584	299.88	213.583	153.904	391.584	240.285	130.767	252.624	269.876	263.747	266.094	178.249
Two-way RM ANOVA
ZT9 iso vsZT21 iso		F (1, 8) = 55.83
ZT9 anti-Ly6G vs ZT21 anti-Ly6G		F (1, 10) = 9.144

## Sheet: Ex Fig 2f
	iso	d0	d1
% CD45	6.12283		3.00479
	4.88244	1.53079	2.77433
	6.38601	0.639269	1.68084
% CD11b	37.2304		14.1414
	31.4632	10.2405	12.1192
	39.7524	4.93827	10.5063

## Sheet: Ex Fig 2h
	iso	d12				Unpaired t test
% CD45	11.3185	3.80234				P value	0.0119
	6.81084	7.43077				P value summary	*
	12.4218	3.85453				Significantly different (P < 0.05)?	Yes
		3.73436				One- or two-tailed P value?	Two-tailed
		2.78887				t, df	t=3.559, df=6
% CD11b	40.9	13.7				Unpaired t test
	39.4	31.4				P value	0.0028
	48.1	13.7				P value summary	**
		21.1				Significantly different (P < 0.05)?	Yes
		17.2				One- or two-tailed P value?	Two-tailed
						t, df	t=4.864, df=6

## Sheet: Ex Fig 2j
	iso	d12			Unpaired t test
%CD45	5.23381	1.77601			P value	0.0011
	7.76449	1.42405			P value summary	**
	9.47223	1.86055			Significantly different (P < 0.05)?	Yes
		1.49444			One- or two-tailed P value?	Two-tailed
		2.83898			t, df	t=5.841, df=6
% CD11b	21.2667	8.13522			Unpaired t test
	32.8286	9.12442			P value	0.0023
	42.3802	9.79713			P value summary	**
		9.5723			Significantly different (P < 0.05)?	Yes
		10.789			One- or two-tailed P value?	Two-tailed
					t, df	t=5.044, df=6
