# Supplementary material for: Dendritic cells direct circadian anti-tumour immune responses
Source: Nature. 2022 Dec 5;614(7946):136–43. doi: 10.1038/s41586-022-05605-0 (PMC9891997; doi:10.1038/s41586-022-05605-0)
Supplement: Supplementary file 13 — Source Data Extended Data Fig. 3 [file 41586_2022_5605_MOESM13_ESM.xlsx]

## Sheet: Ex Fig 3b
	ZT 9								ZT 21										P value	Mean of ZT 9	Mean of ZT 21	Difference	SE of difference	t ratio	df
Leu	0.197887	1.52515	1.04634	1.23063	2.01136	0.415999	0.1628	1.40984	1.04362	0.47628	0.316953	1.17337	0.227998	0.17103	0.153716	0.701479			0.115053	1	0.5331	0.4669	0.2779	1.68	14
B	0.221877	1.8494	1.37432	0.554396	2.44564	0.079498	0.01439	1.46048	1.28698	0.370013	0.378607	0.968554	0.013874	0.004299	0.009608	0.107379			0.117756	1	0.3924	0.6076	0.3645	1.667	14
Mφ	0.19923	1.28481	1.17795	1.33801	1.5724	0.78457	0.635575	1.00745	0.748525	0.439618	0.292805	1.15365	0.120923	0.050945	0.08448	0.377519			0.012334	1	0.4086	0.5914	0.206	2.871	14
N	0.069048	0.360469	0.789584	2.7809	0.343587	0.540347	0.186389	2.92968	0.216943	0.42268	0.04266	2.49623	4.40563	4.68237	2.36486	9.78565			0.116284	1	3.052	-2.052	1.226	1.674	14
EOS	0.472284	1.0487	1.10783	1.37119	1.0914	0.649826	0.770893	1.48788	0.860467	0.620627	0.418981	1.84499	0.353245	0.225281	0.140091	0.77251			0.152642	1	0.6545	0.3455	0.2284	1.513	14
IM	0.26171	1.46239	0.665046	1.61086	0.684886	1.47256	0.783911	1.05865	1.39897	0.64579	0.371997	1.86399	2.30399	1.34662	2.21324	7.91228			0.166149	1	2.257	-1.257	0.8606	1.461	14
NK	0.242207	1.31594	0.692423	1.74943	1.07173	1.48404	0.304559	1.13967	7.38476	0.631263	0.590896	3.84088	0.727776	0.584607	0.484717	2.35229			0.247034	1	2.075	-1.075	0.8896	1.208	14
CD4+	0	1.87213	1.46606	0.661803	2.4754	0.140801	0.117321	1.26648	0.5421	0.139189	0.0710663	0.668316	0.0828593	0.0342853	0.0767531	1.31217			0.100588	1	0.3658	0.6342	0.3607	1.758	14
CD8+	0.044397	1.96326	1.5019	0.490439	2.67843	0.172822	0.038182	1.11057	0.81548	0.101125	0.036573	0.726083	0.083211	0.02678	0.053289	1.38212			0.150323	1	0.4031	0.5969	0.3922	1.522	14

## Sheet: Ex Fig 3c
	ZT9	ZT21
DC	36.1277	21.9954
B	21.8796	3.7056
Mφ	9.69428	7.93408
N	2.22714	20.4271
EOS	4.62017	3.33687
IM	5.85369	13.5678
NK	3.11894	8.92255
CD4+	2.49791	1.85115
CD8+	1.52792	1.18921
Other	12.4527	17.0702

## Sheet: Ex Fig 3e
	9	21
CD45	2644444	1976178			Unpaired t test
	2089779	1239303			P value	0.0096
	1907368	1822392			P value summary	**
	2196411	1549609			Significantly different (P < 0.05)?	Yes
	3567560	2509718			One- or two-tailed P value?	Two-tailed
	2125000	1759549			t, df	t=2.999, df=14
	2595918	2052240
	2929004	1088480
CD4	914493	616218			Unpaired t test
	758374	386361			P value	0.0257
	669752	718451			P value summary	*
	789586	582172			Significantly different (P < 0.05)?	Yes
	1253351	870135			One- or two-tailed P value?	Two-tailed
	637864	674868			t, df	t=2.495, df=14
	819441	703955
	887876	398414
CD8	647725	434332			Unpaired t test
	549701	272983			P value	0.025
	436310	472719			P value summary	*
	557346	416121			Significantly different (P < 0.05)?	Yes
	901265	717647			One- or two-tailed P value?	Two-tailed
	507700	482495			t, df	t=2.510, df=14
	778322	519923
	716698	324967

## Sheet: Ex Fig 3f
	9	21
CD4 TCM	33786.5	29704.2		P value	0.0103
	34305.2	18263.5		P value summary	*
	35324.2	27674.6		Significantly different (P < 0.05)?	Yes
	30460.2	19600.8		One- or two-tailed P value?	Two-tailed
	45768.2	36478.8		t, df	t=2.961, df=14
	23743.3	22848.9
	37218.4	25316.4
	32174.9	17153.1
CD4 Naïve	755494	480761		Unpaired t test
	540699	310284		P value	0.0469
	545324	613100		P value summary	*
	658837	488486		Significantly different (P < 0.05)?	Yes
	972602	637976		One- or two-tailed P value?	Two-tailed
	468879	524773		t, df	t=2.179, df=14
	571843	550563
	638204	284229
CD8 TCM	104414	79343.2		Unpaired t test
	103813	45835.3		P value	0.0069
	92968.4	83251.5		P value summary	**
	83084.2	57223.9		Significantly different (P < 0.05)?	Yes
	107681	114309		One- or two-tailed P value?	Two-tailed
	87550	69313.5		t, df	t=3.166, df=14
	118935	75663.6
	99846.2	60333.3
CD8 Naïve	472563	288364		Unpaired t test
	338089	188851		P value	0.0224
	306556	344645		P value summary	*
	423748	319385		Significantly different (P < 0.05)?	Yes
	639818	453146		One- or two-tailed P value?	Two-tailed
	335273	283472		t, df	t=2.565, df=14
	469206	360750
	451724	197742

## Sheet: Ex Fig 3g
	9	21
CD11C+MHCIIhigh	33913.8	20515.3			Unpaired t test
	27092	9515.69			P value	0.0002
	35561.1	15037.7			P value summary	***
	27801.2	19163.9			Significantly different (P < 0.05)?	Yes
	45978.1	30394.9			One- or two-tailed P value?	Two-tailed
	32838.3	16231.7			t, df	t=4.889, df=14
	32932.7	23284.6
	32611.5	10652.8
CD103+ CD11C+MHCIIhigh	8512.32	4217.64			Unpaired t test
	4780.66	2122.98			P value	0.0001
	7983.16	3686.75			P value summary	***
	6016.84	2472.25			Significantly different (P < 0.05)?	Yes
	9165.36	5678.6			One- or two-tailed P value?	Two-tailed
	7923.89	2857.86			t, df	t=5.273, df=14
	5853.06	3304.8
	5936.51	1720.48
CD11b+ CD11C+MHCIIhigh	19332.4	12118.5			Unpaired t test
	16835.6	5250.87			P value	0.0005
	21265.3	7844.08			P value summary	***
	15797.5	11050.3			Significantly different (P < 0.05)?	Yes
	18472.2	10522.3			One- or two-tailed P value?	Two-tailed
	10133.9	6319.82			t, df	t=4.470, df=14
	13579.6	9175.92
	11804.3	4194.48

## Sheet: Ex Fig 3h
	9	21
CD11C+ MHCII low	8664.25	8100.79			Unpaired t test
	9500.28	4523.45			P value	0.0038
	11981	5347.28			P value summary	**
	8412.92	4905.13			Significantly different (P < 0.05)?	Yes
	10219.5	4487.22			One- or two-tailed P value?	Two-tailed
	5241.67	2718.45			t, df	t=3.470, df=14
	6318.37	4104.48
	5494.95	3392.45
CD11b+ CD11C+ MHCII low	2595.17	2845.08			Unpaired t test
	1916.02	1761.96			P value	0.0442
	2422.11	1579.61			P value summary	*
	2246.33	1562.87			Significantly different (P < 0.05)?	Yes
	3386.99	1303.69			One- or two-tailed P value?	Two-tailed
	1567.78	608.747			t, df	t=2.210, df=14
	2044.9	1342.32
	1481.67	1089.85
CD11b+ SIINFEKL+ CD11C+ MHCII low	353.14	253.75			Unpaired t test
	197.238	215.531			P value	0.334
	138.947	101.91			P value summary	ns
	106.493	102.354			Significantly different (P < 0.05)?	No
	112.249	58.5926			One- or two-tailed P value?	Two-tailed
	103.889	4.64693			t, df	t=1.001, df=14
	159.184	65.28
	78.4993	106.722
CD8+ CD11C+ MHCII low	2808.7	2795.1			Unpaired t test
	4414.36	1320.13			P value	0.0089
	5838.95	1774.43			P value summary	**
	3304.6	1503.82			Significantly different (P < 0.05)?	Yes
	3250.34	1498.99			One- or two-tailed P value?	Two-tailed
	1785	938.679			t, df	t=3.035, df=14
	1989.8	1109.76
	1810.39	1135.13
CD8+ SIINFEKL+ CD11C+ MHCII low	49.2754	96.1176
	136.188	32.3296			Unpaired t test
	157.895	53.9524			P value	0.1259
	66.5579	23.6202			P value summary	ns
	82.9665	43.9445			Significantly different (P < 0.05)?	No
	42.5	9.29385			One- or two-tailed P value?	Two-tailed
	48.9796	28.56			t, df	t=1.627, df=14
	14.7186	54.9778
