# Supplementary material for: Dendritic cells direct circadian anti-tumour immune responses
Source: Nature. 2022 Dec 5;614(7946):136–43. doi: 10.1038/s41586-022-05605-0 (PMC9891997; doi:10.1038/s41586-022-05605-0)
Supplement: Supplementary file 14 — Source Data Extended Data Fig. 4 [file 41586_2022_5605_MOESM14_ESM.xlsx]

## Sheet: Ex Fig 4a
	9	21			Unpaired t test
CD11C+ MHCII high	66241.1	21351.3			P value	0.0005
	27773.2	12128.5			P value summary	***
	78158.4	6237.17			Significantly different (P < 0.05)?	Yes
	93179.6	31150.1			One- or two-tailed P value?	Two-tailed
	88000	24003.2			t, df	t=5.020, df=10
	86986.8	26017.4
CD103+ CD11C+ MHCII high	17154.1	4910.96			Unpaired t test
	7466.61	1915.83			P value	0.0001
	21809	1382.8			P value summary	***
	21138.7	5519.36			Significantly different (P < 0.05)?	Yes
	21660	5284.01			One- or two-tailed P value?	Two-tailed
	19847	3976.52			t, df	t=6.055, df=10
CD11b+ CD11C+ MHCII high	36611.2	13204.3			Unpaired t test
	15484.6	8829.02			P value	0.0036
	41997.1	3799.07			P value summary	**
	67500.3	23754.9			Significantly different (P < 0.05)?	Yes
	62180	17598.7			One- or two-tailed P value?	Two-tailed
	62203.6	20473.9			t, df	t=3.788, df=10
CD4+	1363826	498056			Unpaired t test
	708281	251708			P value	0.0003
	1333968	162006			P value summary	***
	1753031	723758			Significantly different (P < 0.05)?	Yes
	1571700	473122			One- or two-tailed P value?	Two-tailed
	1583519	587505			t, df	t=5.437, df=10
CD8+	1015177	297113			Unpaired t test
	681022	177569			P value	<0.0001
	930669	126570			P value summary	****
	1279921	470445			Significantly different (P < 0.05)?	Yes
	1215360	334925			One- or two-tailed P value?	Two-tailed
	1199155	404275			t, df	t=7.059, df=10

## Sheet: Ex Fig 4b
	9	21
CD11c+MHCII high	63417.6	39896.7		Unpaired t test
	46620.2	15243.4		P value	0.0058
	39592.8	42394.7		P value summary	**
	81737.2	45024.7		Significantly different (P < 0.05)?	Yes
	96940.2	18085.6		One- or two-tailed P value?	Two-tailed
	98087.9	22154.8		t, df	t=3.491, df=10
CD103+ CD11c+MHCII high	17229.1	10327.8		Unpaired t test
	14491.6	3184.59		P value	0.0044
	10668.1	12291.1		P value summary	**
	23327.3	12693.8		Significantly different (P < 0.05)?	Yes
	23271.3	4199.03		One- or two-tailed P value?	Two-tailed
	27265	6063.59		t, df	t=3.653, df=10
CD11b+ CD11c+MHCII high	41592.7	28171.4		Unpaired t test
	29453.6	11379.2		P value	0.0087
	26731.9	28463.7		P value summary	**
	53104	30023		Significantly different (P < 0.05)?	Yes
	69813.8	13159.2		One- or two-tailed P value?	Two-tailed
	65142.1	14728.1		t, df	t=3.253, df=10
CD4+	3709097	2750557		Unpaired t test
	4949337	1243587		P value	0.0079
	2853204	3547554		P value summary	**
	5761780	3968162		Significantly different (P < 0.05)?	Yes
	6423410	1456864		One- or two-tailed P value?	Two-tailed
	5173206	1789982		t, df	t=3.307, df=10
CD8+	1579811	1304049		Unpaired t test
	2362843	539114		P value	0.0053
	1279238	1631112		P value summary	**
	2515421	1519145		Significantly different (P < 0.05)?	Yes
	2513256	624696		One- or two-tailed P value?	Two-tailed
	2639709	867172		t, df	t=3.541, df=10

## Sheet: Ex Fig 4d
	9	21
CD11c+MHCII high	78304.1	14439.1		Unpaired t test
	93448.7	15899.4		P value	0.0178
	35007.4	28490.8		P value summary	*
	17756.3	27777.1		Significantly different (P < 0.05)?	Yes
	40968.5	37936.2		One- or two-tailed P value?	Two-tailed
	59745.6	24582.8		t, df	t=2.783, df=11
	85768.2
CD103+ CD11c+MHCII high	19258.3	3026.8		Unpaired t test
	27828.1	3852.02		P value	0.0139
	7674.07	6534.91		P value summary	*
	4510.62	5787.97		Significantly different (P < 0.05)?	Yes
	14794.5	10901.2		One- or two-tailed P value?	Two-tailed
	17542.7	6332.65		t, df	t=2.921, df=11
	21482.1
CD103+ SIINFEKL+ CD11c+MHCII high	1594.09	262.528		Unpaired t test
	2862.52	393.064		P value	0.0457
	1348.15	1071.86		P value summary	*
	763.126	516.783		Significantly different (P < 0.05)?	Yes
	280.837	872.097		One- or two-tailed P value?	Two-tailed
	1003.91	362.199		t, df	t=2.252, df=11
	2444.79
CD11b+ CD11c+MHCII high	54651.3	10562.9		Unpaired t test
	60620.2	11045.1		P value	0.0221
	25214.8	20659.3		P value summary	*
	12346.3	19999.5		Significantly different (P < 0.05)?	Yes
	23421.8	24371.6		One- or two-tailed P value?	Two-tailed
	38470.4	16415.8		t, df	t=2.661, df=11
	59396.5
CD11b+ SIINFEKL+ CD11c+MHCII high	4071.38	1019.23		Unpaired t test
	4656.13	1120.23		P value	0.0346
	2874.07	1780.68		P value summary	*
	1676.15	1085.24		Significantly different (P < 0.05)?	Yes
	494.273	1084.23		One- or two-tailed P value?	Two-tailed
	1840.51	1296.91		t, df	t=2.410, df=11
	3246.36

## Sheet: Ex Fig 4e
	9	21
CD8+	867452	309689		Unpaired t test
	999503	178635		P value	0.0006
	715226	274243		P value summary	***
	606968	176554		Significantly different (P < 0.05)?	Yes
	397259	376510		One- or two-tailed P value?	Two-tailed
		260765		t, df	t=4.981, df=10
		233718
CD8+ Dextramer+	4457.44	943.353		Unpaired t test
	4222.36	671.605		P value	0.047
	2094.93	1406.38		P value summary	*
	11091.5	797.934		Significantly different (P < 0.05)?	Yes
	2919.87	3558.88		One- or two-tailed P value?	Two-tailed
		2297.36		t, df	t=2.264, df=10
		2672.49

## Sheet: Ex Fig 4g
	9	21
CD8	1731088	476384		Unpaired t test
	1971213	1104324		P value	<0.0001
	1841996	867808		P value summary	****
	1521431	569899		Significantly different (P < 0.05)?	Yes
	1354085	668290		One- or two-tailed P value?	Two-tailed
	1867799	448056		t, df	t=7.279, df=10
CD8 Dextramer+	820.016	207.634		Unpaired t test
	1035.37	391.193		P value	0.0007
	1066.36	449.057		P value summary	***
	438.186	193.758		Significantly different (P < 0.05)?	Yes
	612.766	181.172		One- or two-tailed P value?	Two-tailed
	926.193	40.5836		t, df	t=4.840, df=10
