# Supplementary material for: Dendritic cells direct circadian anti-tumour immune responses
Source: Nature. 2022 Dec 5;614(7946):136–43. doi: 10.1038/s41586-022-05605-0 (PMC9891997; doi:10.1038/s41586-022-05605-0)
Supplement: Supplementary file 15 — Source Data Extended Data Fig. 5 [file 41586_2022_5605_MOESM15_ESM.xlsx]

## Sheet: Ex Fig 5a
	9	21
CD11c+MHCIIhi	63063.2	22716.9		Unpaired t test
	50198.4	32755.6		P value	0.0472
	56581	58821.4		P value summary	*
	55961.8	45867.8		Significantly different (P < 0.05)?	Yes
	76323.4	45360.9		One- or two-tailed P value?	Two-tailed
	54374.5	47191.4		t, df	t=2.192, df=13
	66956	69182.3
		51585.8
CD103+CD11c+MHCIIhi	13433.1	4025.29		Unpaired t test
	8169.35	7484.44		P value	0.0308
	10486.4	11614.8		P value summary	*
	17504.5	9126.06		Significantly different (P < 0.05)?	Yes
	25838.5	9933.49		One- or two-tailed P value?	Two-tailed
	15207.5	8436.63		t, df	t=2.422, df=13
	17865.5	14598.1
		12647.3
CD11b+CD11c+MHCIIhi	42501.2	15448		Unpaired t test
	34841.7	20777.8		P value	0.0294
	37253.1	35536.3		P value summary	*
	27842.7	28803.5		Significantly different (P < 0.05)?	Yes
	40108.2	27117.2		One- or two-tailed P value?	Two-tailed
	30651	29747.8		t, df	t=2.447, df=13
	37777.8	38537.5
		24949.8

## Sheet: Ex Fig 5b
	9	21		Unpaired t test
CD11c+MHCII+	29.1	23		P value	0.7787
	15.7	16.5		P value summary	ns
	6.7	21.4		Significantly different (P < 0.05)?	No
	27.3	24.4		One- or two-tailed P value?	Two-tailed
				t, df	t=0.2940, df=6
				Unpaired t test
CD11c+MHCIIhi	34.9	27.8		P value	0.8195
	21.8	20.3		P value summary	ns
	8.71	26.1		Significantly different (P < 0.05)?	No
	32.3	29.5		One- or two-tailed P value?	Two-tailed
				t, df	t=0.2384, df=6

## Sheet: Ex Fig 5c
	9	21			Unpaired t test
	0.76	0.5			P value	0.049
	0.57	0.37			P value summary	*
	0.63	0.58			Significantly different (P < 0.05)?	Yes
		0.39			One- or two-tailed P value?	Two-tailed
					t, df	t=2.587, df=5
