# Supplementary material for: Dendritic cells direct circadian anti-tumour immune responses
Source: Nature. 2022 Dec 5;614(7946):136–43. doi: 10.1038/s41586-022-05605-0 (PMC9891997; doi:10.1038/s41586-022-05605-0)
Supplement: Supplementary file 16 — Source Data Extended Data Fig. 6 [file 41586_2022_5605_MOESM16_ESM.xlsx]

## Sheet: Ex Fig 6a
	ZT								Null hypothesis	Horizontal line
Per1	3	14.7169	11.7322	6.79867	11.8644	10.1243			Alternative hypothesis	Cosinor
	9	20.5429	19.1782	15.6244	19.4016	16.9281			P value	0.0037
	15	12.2453	16.1344	16.504	14.487	10.9767			Conclusion (alpha = 0.05)	Reject null hypothesis
	21	7.51223	8.76744	17.3238	12.6796	10			Preferred model	Cosinor
									F (DFn, DFd)	7.943 (2, 17)
Dbp	3	27.6555	26.3913	15.2788	29.0066	20.0869			Null hypothesis	Horizontal line
	9	42.4213	40.2792	39.9011	33.4878	41.4319			Alternative hypothesis	Cosinor
	15	39.942	46.3101	42.6656	42.9077	48.1267			P value	<0.0001
	21	26.6893	34.1454	30.6383	30.9731	27.7531			Conclusion (alpha = 0.05)	Reject null hypothesis
									Preferred model	Cosinor
									F (DFn, DFd)	40.26 (2, 17)
