# Supplementary material for: Dendritic cells direct circadian anti-tumour immune responses
Source: Nature. 2022 Dec 5;614(7946):136–43. doi: 10.1038/s41586-022-05605-0 (PMC9891997; doi:10.1038/s41586-022-05605-0)
Supplement: Supplementary file 17 — Source Data Extended Data Fig. 9 [file 41586_2022_5605_MOESM17_ESM.xlsx]

## Sheet: Ex Fig 9c
	h
WT	18	1.2121	2.38521	1.80014	1.52085	0.82166	0.297812	1.06542	1.55479	1.84525	1.57694	1.07926	2.49036	0.743993	1.09922	1.14737		Null hypothesis	Horizontal line
	24	1.15158	1.53636	1.01849	0.671306	2.22174	1.52547	0.924801	0.525159	0.82985	0.65221	1.88532	1.58698	1.8862	0.848027	1.07727		Alternative hypothesis	Cosinor
	30	1.62361	0.419379	1.19423	1.19519	0.8694	1.27023	1.41115	1.21738	0.258554	0.772352	0.711422	0.988935	1.29301	1.42693	1.53577		P value	0.0176
	36	0.716243	0.572773	0.448998	0.610236	0.535264	1.16392	0.812532	0.708687	1.14445	0.731827	0.745245	0.526005	0.774863	0.957572	0.866229		Conclusion (alpha = 0.05)	Reject null hypothesis
	42	0.556122	0.863182	0.881574	1.23931		1.25015	0.859662	1.26766	1.6258	1.58096	0.854804	0.372992	0.638822	0.76336	0.572445		Preferred model	Cosinor
																		F (DFn, DFd)	4.281 (2, 71)
Bmal1 KO	18	1.90364	1.56113	1.08612	1.02659				Null hypothesis	Horizontal line
	24	0.718327	0.874277	0.764578	0.881629				Alternative hypothesis	Cosinor
	30	0.888272	0.872135	1.3349	1.05061				P value	0.4775
	36	0.873913	0.785141	0.928375	1.02144				Conclusion (alpha = 0.05)	Do not reject null hypothesis
	42	0.801282	1.00031	0.932017	1.02485				Preferred model	Horizontal line
									F (DFn, DFd)	0.7724 (2, 17)

## Sheet: Ex Fig 9d
	18	24	30	36	42
Il1a	0.792653	0.961283	0.87369	1.20507	1.24651			Repeated measures ANOVA summary
	1.43283	1.32688	0.989708	0.893901	0.594532			Assume sphericity?	No
	0.778664	0.723519	1.17832	1.31626	1.14444			F	4.712
	1.71491	1.5178	1.25156	0.544434	0.563829			P value	0.0223
	1.75178	1.07752	1.18225	0.918227	0.488015			P value summary	*
	1.63806	1.28152	0.892821	0.898144	0.594067			Statistically significant (P < 0.05)?	Yes
	1.16051	1.8737	0.901562	0.491885	1.03703			Geisser-Greenhouse's epsilon	0.5266
	1.40483	1.52889	0.596993	0.827454	0.942513			R squared	0.3707
	1.40958	1.3622	0.71278	0.893088	0.818129
Il1b	0.946557	1.0264	0.679989	0.995972	1.5198			Repeated measures ANOVA summary
	1.03316	0.729936	0.920986	1.13307	1.27069			Assume sphericity?	No
	0.709264	0.35188	1.4413	1.62795	1.70767			F	1.35
	1.32526	1.14231	1.27617	0.725111	0.713843			P value	0.287
	1.55224	1.03969	1.2051	0.700143	0.734392			P value summary	ns
	1.26988	1.27897	0.867738	0.941483	0.753656			Statistically significant (P < 0.05)?	No
	1.61534	0.988896	0.992028	0.830981	0.759399			Geisser-Greenhouse's epsilon	0.4079
	1.37289	0.824765	0.984001	1.12947	0.79463			R squared	0.1444
	1.61613	1.04646	0.907124	0.84126	0.774829
Tnfa	0.762201	1.37444	0.290836	1.25242	2.62064			Repeated measures ANOVA summary
	0.788043	0.577652	1.08227	1.78334	1.13818			Assume sphericity?	No
	0.37248	0.653384	0.980978	2.02029	2.07326			F	4.456
	0.533299	1.15057	1.83707	0.788773	1.12471			P value	0.0297
	0.462104	1.13133	2.09388	0.823224	1.10968			P value summary	*
	0.533092	0.739035	2.21904	0.907196	1.26086			Statistically significant (P < 0.05)?	Yes
	0.733192	0.855553	1.53065	0.684761	1.52097			Geisser-Greenhouse's epsilon	0.4926
	0.555552	0.912138	1.44956	1.61385	0.843559			R squared	0.3577
	0.592689	1.17128	1.7582	1.01864	0.804314
Tgfb	0.792653	0.961283	0.87369	1.20507	1.24651			Repeated measures ANOVA summary
	1.43283	1.32688	0.989708	0.893901	0.594532			Assume sphericity?	No
	0.778664	0.723519	1.17832	1.31626	1.14444			F	1.923
	0.148418	1.8086	1.23336	2.14801	1.40619			P value	0.1897
	0.448619	1.06397	2.02071	0.890916	1.16373			P value summary	ns
	0.427409	0.197117	2.68486	1.19728	3.69247			Statistically significant (P < 0.05)?	No
	0.42337	0.912671	1.49866	0.993177	1.73875			Geisser-Greenhouse's epsilon	0.3947
	0.142207	0.48675	2.09485	7.57673	0.910204			R squared	0.1938
	0.752798	0.668739	1.53053	1.10451	1.17505
Il10	0.692555	2.10563	0.291896	1.21626	1.93155			Repeated measures ANOVA summary
	0.698401	0.82536	1.09091	1.0338	1.53826			Assume sphericity?	No
	0.334246	0.715254	1.07969	1.37207	2.82358			F	0.3337
	1.23451	1.3506	1.03391	0.870862	0.666113			P value	0.6936
	1.1323	1.33955	1.13552	0.783918	0.740648			P value summary	ns
	1.2998	1.13321	1.21778	0.779959	0.714782			Statistically significant (P < 0.05)?	No
	1.60931	1.15387	0.992851	0.650005	0.834454			Geisser-Greenhouse's epsilon	0.4369
	1.66085	0.58567	1.10163	1.04291	0.894819			R squared	0.04005
	1.50646	1.1097	1.19429	0.830191	0.603327
Il12b	0.888992	1.38089	0.334841	1.13258	2.148			Repeated measures ANOVA summary
	0.789781	0.832689	1.14196	0.627927	2.12056			Assume sphericity?	No
	0.290099	0.920945	1.10271	1.65093	2.05603			F	0.3779
	0.986249	1.19984	1.09404	1.3012	0.593627			P value	0.6956
	1.88457	1.0959	0.851808	1.10717	0.513409			P value summary	ns
	1.49594	1.04147	1.82499	0.616178	0.570784			Statistically significant (P < 0.05)?	No
	1.49731	0.843972	1.75158	0.435645	1.03704			Geisser-Greenhouse's epsilon	0.5112
	0.897868	1.30212	1.50529	0.73037	0.777993			R squared	0.0451
	1.45502	1.11706	1.32142	0.732184	0.635904
Il6	1.42425	0.993115	0.612088	1.08451	1.06505			Repeated measures ANOVA summary
	1.56963	0.872328	1.6506	0.460093	0.961694			Assume sphericity?	No
	0.507559	0.660735	1.63555	1.15695	1.57583			F	7.902
	1.81673	1.55225	1.33081	0.597379	0.446048			P value	0.005
	2.31186	1.18443	1.28335	0.705616	0.403287			P value summary	**
	1.64308	1.61365	1.53885	0.425802	0.575607			Statistically significant (P < 0.05)?	Yes
	2.05414	1.51114	1.45557	0.416651	0.531202			Geisser-Greenhouse's epsilon	0.4698
	1.67886	1.66389	0.837535	0.73436	0.582036			R squared	0.4969
	1.7331	1.25982	1.08113	0.648494	0.653257

## Sheet: Ex Fig 9f
BMAL1	18	24	30	36	IgG	18	24	30	36
	1.68758	1.28852	0.510514	0.513391		0.016007	0.021115	0.004001	0.004502
	0.782714	0.427626	0.385431	2.40423		0.010956	0.009126	0.01522	0.003843
	2.23213	0.721381	0.612235	0.434253		0.036446	0.030075	0.035827	0.00199
Two-way ANOVA BMAL1 vs IgG
			F (DFn, DFd)	P value
			F (1, 19) = 22.54	P=0.0001
