# Supplementary material for: Dendritic cells direct circadian anti-tumour immune responses
Source: Nature. 2022 Dec 5;614(7946):136–43. doi: 10.1038/s41586-022-05605-0 (PMC9891997; doi:10.1038/s41586-022-05605-0)
Supplement: Supplementary file 18 — Source Data Extended Data Fig. 10 [file 41586_2022_5605_MOESM18_ESM.xlsx]

## Sheet: Ex Fig 10a
Day	ZT9 120h											ZT21 108h												ZT21 132h
4	15.8776	15.2383	18.2849	18.6227	20.0709	14.6162	16.3091	18.1655	19.0729	19.0839	16.7527	16.1887	22.5156	22.0765	17.1836	17.4011	16.5535	16.4936	20.6082	19.7382	14.4909	22.2595	21.6386	16.0343	14.5824	11.8417	18.675	15.03	20.9698	15.5904	17.0765	14.2821	15.975	15.365
6	23.8235	18.9422	30.5971	34.3141	25.0805	29.4912	25.0055	22.0491	19.321	22.0448	21.946	20.6254	20.9952	28.3317	24.2208	27.6193	33.36	26.4313	25.6135	24.6767	26.2543	33.1666	28.4867	21.9921	23.471	29.9538	31.2268	26.5514	25.5594	32.4014	33.5375	20.8544	21.386	23.5556
8	19.7966	23.1422	17.1936	25.2859	24.8269	21.9346	29.6372	28.9982	22.8625	29.0322	32.8	25.9809	27.9936	29.9756	31.9287	32.0166	25.6898	35.6372	41.0143	27.864	44.0921	40.401	50.8055	28.0515	27.8296	24.0198	36.1415	21.8454	33.3436	64.625	44.1	52.65	43.3146	65.0356
10	23.9488	23.805	34.3409	28.5071	36.6162	42.8968	47.5548	30.5603	34.8257	37.3086	40.6835	31.8234	42.3986	46.327	44.563	32.8694	36.3359	53.6768	65.2759	47.1572	77.1451	55.8336	78.6858	46.2546	43.1728	33.9507	51.2072	37.926	65.1498	84.1289	81.2081	76.5858	78.148	94.6997
12	20.9503	20.4709	29.9637	27.3563	34.0366	48.2064	61.4902	37.4666	39.1912	41.6949	64.765	32.2257	37.4006	45.1539	50.7236	37.066	33.0979	54.6339	101.797	50.2928	74.875	90.8135	121.422	63.8045	40.3485	34.2282	52.8055	32.7015	66.8918	116.87	102.79	92.2625	92.0432	132.71
14	17.7818	16.245	28.6619	22.5165	52.7914	40.572	78.9507	58.5385	71.2008	68.9265	85.3515	44.2764	48.9371	57.6	58.9499	46.225	50.625	85.4732	126.9	83.4423	125.998	103.081	209.993	68.117	50.6264	36.982	73.5075	43.8376	67.5314	156.047	139.766	150.701	134.461	208.206
16	19.1181	20.4879	39.2514	32.5887	64.5876	49.9522	90.2605	69.1866	64.707	87.4227	79.1573	65.125	85.6013	72.1968	70.4836	70.0253	64.5996	95.6468	171.402	93.585	177.898	146.603	278.514	89.3273	62.1785	38.4374	95.0888	47.0016	92.6274	221.004	173.169	167.442	148.992	252.731
Two-way RM ANOVA
120h vs 108h		F (1, 21) = 7.452
120h vs 132h		F (1, 20) = 10.31

## Sheet: Ex Fig 10b
	ZT9 Control	ZT9 Bmal1ΔDC	ZT21 Control	ZT21 Bmal1ΔDC			ZT9 control vs ZT21 control				ZT9 Cre vs ZT21 Cre
CD11C+MHCIIhi	172225	54004.6	128962	90225.7		P value	0.0014				P value	0.3274
	215043	109908	46797.4	52161.2		P value summary	**				P value summary	ns
	131871	162955	32472.2	37298.7		Significantly different (P < 0.05)?	Yes				Significantly different (P < 0.05)?	No
	203696	59340.8	73382.2	100547		One- or two-tailed P value?	Two-tailed				One- or two-tailed P value?	Two-tailed
	172620	84294.8	86016.2	70023.2		t, df	t=4.758, df=8				t, df	t=1.043, df=8
CD103+CD11C+MHCIIhi	37835.5	5312.77	12501.2	9763.42		Unpaired t test					Unpaired t test
	42932.3	16512.7	4180.69	3546.46		P value	0.0016				P value	0.2184
	16163.5	15200.6	3444.93	2141.28		P value summary	**				P value summary	ns
	30029.1	5017.23	6406.18	8998.36		Significantly different (P < 0.05)?	Yes				Significantly different (P < 0.05)?	No
	26310	7530.37	10655.9	5862.41		One- or two-tailed P value?	Two-tailed				One- or two-tailed P value?	Two-tailed
						t, df	t=4.666, df=8				t, df	t=1.336, df=8
CD11b+CD11C+MHCIIhi	132677	48382.3	115621	79483.3		Unpaired t test					Unpaired t test
	170647	92863.2	42091.4	48175.4		P value	0.0024				P value	0.3493
	114224	146776	28667.8	34897		P value summary	**				P value summary	ns
	171878	53941.6	66188.4	90794		Significantly different (P < 0.05)?	Yes				Significantly different (P < 0.05)?	No
	145170	76210.4	74619.6	63539		One- or two-tailed P value?	Two-tailed				One- or two-tailed P value?	Two-tailed
						t, df	t=4.368, df=8				t, df	t=0.9941, df=8

## Sheet: Ex Fig 10c
	ZT9 Control	ZT9 Bmal1ΔDC	ZT21 Control	ZT21 Bmal1ΔDC				ZT9 control vs ZT21 control				ZT9 Cre vs ZT21 Cre
CD4+	6150347	2357219	3798505	2907939			Unpaired t test					Unpaired t test
	6188647	3384240	1814703	3136924			P value	0.0026				P value	0.5349
	3721624	3749838	1982035	1696412			P value summary	**				P value summary	ns
	7234654	2990370	3204769	3387378			Significantly different (P < 0.05)?	Yes				Significantly different (P < 0.05)?	No
	6104280	3175449	3466946	3282416			One- or two-tailed P value?	Two-tailed				One- or two-tailed P value?	Two-tailed
							t, df	t=4.292, df=8				t, df	t=0.6484, df=8
CD8+	3118543	1423719	2526335	1696666			Unpaired t test					Unpaired t test
	3306614	2052227	1148726	1784121			P value	0.009				P value	0.3567
	1991402	2694268	1339900	1181203			P value summary	**				P value summary	ns
	3837255	1634419	1630083	1871630			Significantly different (P < 0.05)?	Yes				Significantly different (P < 0.05)?	No
	3506850	1827487	2166617	1860338			One- or two-tailed P value?	Two-tailed				One- or two-tailed P value?	Two-tailed
							t, df	t=3.428, df=8				t, df	t=0.9780, df=8
CD4+CD69+	1249231	267573	512457	405037			Unpaired t test					Unpaired t test
	1782820	515615	186205	722913			P value	0.0162				P value	0.3398
	589846	310588	149001	244308			P value summary	*				P value summary	ns
	846524	353753	835744	925266			Significantly different (P < 0.05)?	Yes				Significantly different (P < 0.05)?	No
	1402170	664033	485098	525396			One- or two-tailed P value?	Two-tailed				One- or two-tailed P value?	Two-tailed
							t, df	t=3.036, df=8				t, df	t=1.015, df=8

## Sheet: Ex Fig 10d
Day	ZT9-Vac9				ZT9-Vac21				ZT9-Con				ZT21-Vac9				ZT21-Vac21				ZT21-Con
5	37.44	44.4528	48.2784	53.429	44.4131	47.9009	55.2703	34.9791	44.1334	50.2697	36.9602	30.2311	60.5952	51.2266	59.4058	42.8283	67.625	63.1296	62.2503	49.0392	51.7362	65.4263	61.5154	53.8547
6	52.6884	54.6882	49.7207	52.614	49.7905	57.434	64.147	45.4438	51.3216	49.0893	40.595	46.5961	73.0195	53.1781	68.7971	43.8213	82.1154	63.4494	77.1071	59.8559	50.8918	66.8978	67.9004	70.1546
8	52.6276	73.8288	70.6811	54.756	76.2612	88.1196	71.5091	65.798	94.08	64.069	85.0946	56.7126	56.6729	58.7594	51.0251	48.8991	91.6259	105.464	82.4334	92.1456	94.6997	93.5114	90.3093	102.726
10	59.8876	96.4216	84.9144	60.4618	96.788	101.193	171.825	83.248	170.061	101.92	150.372	76.8542	126.549	110.472	88.3984	69.4556	100.32	217.879	87.6461	157.187	208.347	161.695	176.422	187.34
12	67.2905	91.7504	136.272	72.014	134.268	121.549	219.925	139.602	358.89	118.775	187.976	206.661	147.489	122.421	85.6436	63.7881	137.26	282.685	113.619	268.897	659.789	306.068	341.986	575
14	124.138	149.203	157.846	118.093	214.959	313.377	271.302	238.855	605.221	254.34	391.852	407.186	240.469	89.1903	103.12	89.8645	205.085	561.055	116.546	313.115	848.74	748.616	689.625	925.585
16	108.504	239.805	219.802	120.319	246.922	349.011	335.528	214.418					227.435	126.852	147.392	95.992	310.664	604.266	166.912	476.047
Two-way RM ANOVA		F (DFn, DFd)	P value
ZT9 con vs ZT21 con		F (1, 6) = 14.18	P=0.0093
ZT9 V9 vs ZT9 V21		F (1, 6) = 9.777	P=0.0204
ZT21 V9 vs ZT21 con		F (1, 44) = 25.02	<0.0001
ZT9 V9 vs ZT9 con		F (1, 6) = 8.522	0.0267
ZT21 V21 vs ZT21 con		F (1, 6) = 8.653	0.0259

## Sheet: Ex Fig 10e
Day	ZT9						ZT21						Control
5	40.8	46.0594	61.4698	55.2123	48.1365	53.0012	85.4562	46.4792	44.2542	51.3464	40.4931	54.4428	76.9309	67	57.33	51.44	63.1279	57.3436	65.9353	66.455	71.656
6	76.6584	41.154	42.9247	67.1187	53.6238	51.5226	81.3205	48.5362	55.7085	57.4273	46.469	59.2583	74.9592	59.643	58.6802	57.3719	50.784	67.25	81.9896	68.1553	55.8204
8	60.8795	54.2484	59.813	76.6773	53.0012	83.454	104.264	70.8122	92.512	94.2145	95.643	106.31	87.4994	117	109.965	51.1336	88.516	137.207	80.3709	94.53	114.226
10	62.3761	74.1291	72.2739	76.4387	66.6435	85.6313	108.994	107.445	117.86	117.072	111.175	125.392	241.007	207.814	133.834	201.705	118.18	176.871	99.3865	119.859	175.311
12	90.571	72.4206	81.4708	71.3092	52.9414	79.7207	111.6	149.39	119.269	159.796	135.405	142.405	560.5	199.564	165.786	491.6	153.12	473.806	279.671	163.795	295.623
14	97.2153	117.504	137.533	117.514	85.9844	64.8301	175.062	172.171	205.015	148.195	127.479	178.292
Two-way RM ANOVA
ZT9 vs ZT21		F (1, 10) = 76.14	P<0.0001

## Sheet: Ex Fig 10f
h
24	1	1	1				Null hypothesis	Horizontal line
30	0.879824	0.863397	0.715243				Alternative hypothesis	Cosinor [2]
36	0.559393	0.613037	0.278				P value	0.0228
42	0.538479	1.16825	0.837186				Conclusion (alpha = 0.05)	Reject null hypothesis
							Preferred model	Cosinor [2]
							F (DFn, DFd)	5.921 (2, 9)
